# Supplementary material for: A systematic characterization of microglia-like cell occurrence during retinal organoid differentiation
Source: iScience. 2022 Jun 11;25(7):104580. doi: 10.1016/j.isci.2022.104580 (PMC9250027; doi:10.1016/j.isci.2022.104580)
Supplement: Table S2. Mass spectrometry raw data, related to Figure 5 [file mmc2.xlsx]

## Sheet: Sheet1
Common Names	Leading protein IDs (identification)	Protein IDs (identifications)	Genes	MW (molecular weight)	Peptide IDs (identification)	Evidence IDs (identification)	PEP (Posterior error probability)	Top3 log10 Intensity iST_kit_28_3	Top3 log10 Intensity iST_kit_45_3	log10(Est. copy number per cell) iST_kit_28_3	log10(Est. copy number per cell) iST_kit_45_3
Polyadenylate-binding protein 2;Polyadenylate-binding protein 2, Isoform 2;Bcl-2-like protein 2, Isoform 3;Polyadenylate-binding protein 2;Polyadenylate-binding protein 2;Polyadenylate-binding protein 2 (Fragment);Embryonic polyadenylate-binding protein 2, Isoform 2;Embryonic polyadenylate-binding protein 2;Embryonic polyadenylate-binding protein 2, Isoform 4;Bcl-2-like protein 2, Isoform 3;Polya…	Q86U42;Q86U42-2	Q86U42;Q86U42-2;Q92843-2;B4DEH8;G3V4T2;H0YJH9;A6NDY0-2;A6NDY0;A6NDY0-4;Q92843-2;B4DEH8;G3V4T2;H0YJH9;A6NDY0-2;A6NDY0;A6NDY0-4	PABPN1;BCL2L2;PABPN1L	32.749	1;11466;11700;16393;39945;39946;44169;48089;48090;48497	1;22352;22713;32429;32430;32431;32432;82745;82746;82747;92019;100471;100472;101439	1.168e-288	8.51918	8.38433	6.93929	6.80444
WD repeat-containing protein 43	Q15061	Q15061	WDR43	74.891	10;26909;31532;32437;35255;39440;45812;49054	392;55390;66629;66630;66631;72799;81779;81780;95821;102601;102602	1.314e-16	8.01593	7.33089	6.43603	5.751
Annexin A3;Annexin (Fragment);Annexin (Fragment);Annexin (Fragment);Annexin;Annexin A3 (Fragment)	P12429	P12429;D6RFG5;D6RCA8;D6RAZ8;D6RA82;D6RFJ9	ANXA3	36.375	100;370;3165;6092;6222;6999;7000;8908;13327;15136;15612;15613;15943;15944;17050;20501;30040;31426;32258;36437;38927;40159;40160;49386;49387	4943;4944;7315;11031;11296;13013;13014;13015;13016;17198;17199;26036;26037;29739;29741;30805;30806;30807;30808;30809;30810;30811;30812;31479;31480;31481;31482;31483;31484;31485;31486;31487;31488;31489;33821;41355;41356;61944;61945;61946;66034;66035;66036;66037;66038;66039;75185;75187;75188;75189;75190;80703;83204;83205;83206;83207;83208;83210;83211;103224;103225;103226;103227	1.8754e-156	9.31693	9.27445	7.73704	7.69455
mRNA turnover protein 4 homolog	Q9UKD2	Q9UKD2	MRTO4	27.56	1000;7822;37505;51258	367;368;15017;15018;77600;107016	2.64977e-05	7.33667	7.34884	5.75678	5.76895
WD repeat-containing protein 37;WD repeat-containing protein 37;WD repeat-containing protein 37, Isoform 2;WD repeat-containing protein 37 (Fragment);WD repeat-containing protein 37;WD repeat-containing protein 37;WD repeat-containing protein 37, Isoform 3;WD repeat-containing protein 37 (Fragment);WD repeat-containing protein 37;WD repeat-containing protein 37;WD repeat-containing protein 37, Is…	A0A3B3IT47;Q9Y2I8;Q9Y2I8-2	A0A3B3IT47;Q9Y2I8;Q9Y2I8-2;C9JGR9;E7EQ49;A0A087WTQ2;Q9Y2I8-3;C9JGR9;E7EQ49;A0A087WTQ2;Q9Y2I8-3;C9JGR9;E7EQ49;A0A087WTQ2;Q9Y2I8-3	WDR37	63.834	10000;14149;24734;39682;41515;44043	19379;19380;27709;50580;82225;82226;85977;91783	2.34324e-58	7.29321	7.4933	5.71331	5.9134
Nicotinate phosphoribosyltransferase;Nicotinate phosphoribosyltransferase;Nicotinate phosphoribosyltransferase, Isoform 2;Nicotinate phosphoribosyltransferase, Isoform 3;Nicotinate phosphoribosyltransferase;Nicotinate phosphoribosyltransferase (Fragment);Nicotinate phosphoribosyltransferase (Fragment);Nicotinate phosphoribosyltransferase (Fragment);Nicotinate phosphoribosyltransferase, Isoform 3;…	G5E977;Q6XQN6;Q6XQN6-2	G5E977;Q6XQN6;Q6XQN6-2;Q6XQN6-3;C9J8U2;A0A087WUT5;H0YF31;H0YDA6;Q6XQN6-3;C9J8U2;A0A087WUT5;H0YF31;H0YDA6;Q6XQN6-3;C9J8U2;A0A087WUT5;H0YF31;H0YDA6	NAPRT	62.171	1001;2004;2819;4030;4189;5749;5781;25087;25292;27591;27719;30353	369;370;2460;4222;6749;7051;10230;10294;51382;51780;56903;56904;57167;57168;62610	1.57304e-68	7.35053	7.79435	5.77064	6.21445
YTH domain-containing family protein 1;YTH domain-containing family protein 1, Isoform 2	Q9BYJ9	Q9BYJ9;Q9BYJ9-2	YTHDF1	60.874	10016;13712;19952;20311;41973	19419;26796;40074;40899;40900;86958	5.78423e-43	7.56932	7.90415	5.98942	6.32426
C-terminal-binding protein 2;C-terminal-binding protein 2, Isoform 2;C-terminal-binding protein 2, Isoform 3;C-terminal-binding protein 2	P56545;P56545-2;P56545-3;Q5SQP8	P56545;P56545-2;P56545-3;Q5SQP8	CTBP2	48.945	10019;10020;15533;21556;35770;49200	19423;19424;30640;30641;30642;30643;43520;73767;73768;73769;102874	0	8.22954	8.33283	6.64965	6.75293
Spermidine synthase;Spermidine synthase (Fragment);Spermidine synthase (Fragment);Spermidine synthase;Spermidine synthase (Fragment)	P19623	P19623;K7EL89;K7EQ47;K7EKM4;K7ESL0	SRM	33.825	1002;9518;12612;12633;20045;30120;34433;47010;50999;51500	371;372;373;18434;24572;24615;40289;40290;40291;62107;62108;71083;98433;98434;106507;107495	5.15661e-61	8.30656	8.41106	6.72667	6.83117
Midkine;Midkine (Fragment);Midkine;Midkine, Isoform 2;Midkine, Isoform 2;Midkine, Isoform 2	E9PLM6;E9PPJ5;P21741	E9PLM6;E9PPJ5;P21741;P21741-2;P21741-2;P21741-2	MDK	16.926	10021;10426;13809;16779;50519;50844;50849;50850	19425;20210;20211;27010;27011;27012;33235;33236;105515;106180;106181;106182;106183;106184	1.21777e-38	8.39168	8.02925	6.81179	6.44935
5-oxoprolinase;5-oxoprolinase (Fragment)	O14841	O14841;A0A087WY99	OPLAH	137.457	10028;25785;27949;28112;42736;49772	19437;52880;57674;57999;88834;88835;103949	3.54405e-163		7.36082		5.78092
Hepatocyte growth factor;Hepatocyte growth factor, Isoform 3;Hepatocyte growth factor (Fragment);Hepatocyte growth factor isoform 6;Hepatocyte growth factor isoform 6;Hepatocyte growth factor;Hepatocyte growth factor, Isoform 6;Hepatocyte growth factor, Isoform 5;Hepatocyte growth factor, Isoform 2;Hepatocyte growth factor, Isoform 4;Hepatocyte growth factor (Fragment);Hepatocyte growth factor is…	P14210;P14210-3	P14210;P14210-3;C9JDP4;C9WSJ4;C9WSJ3;A0A2R8YEI1;P14210-6;P14210-5;P14210-2;P14210-4;C9JDP4;C9WSJ4;C9WSJ3;A0A2R8YEI1;P14210-6;P14210-5;P14210-2;P14210-4	HGF	83.134	10029;19601	19438;19439;39200	6.61561e-270		7.55829		5.97839
Integrin alpha-3;Integrin alpha-3, Isoform 2;Integrin alpha-3 (Fragment);Integrin alpha-3;Integrin alpha-3 (Fragment);Integrin alpha-3	P26006;P26006-1	P26006;P26006-1;H0YA49;D6R9X8;H0YA49;D6R9X8	ITGA3	116.612	1003;9130;13461;19904;25913;25914;29351;39192;42732;47563;51307	374;17655;17656;17657;26287;39959;53181;53183;53184;53185;60555;81266;88818;99482;107108;107109	2.91241e-35	7.63699	7.93337	6.0571	6.35348
Probable glutathione peroxidase 8;Glutathione peroxidase;Probable glutathione peroxidase 8	Q8TED1	Q8TED1;E7ETY7;J3KNB5	GPX8	23.881	10031;10032;10033;12911;14542;22139;22690;35105;48241;50766	19442;19443;19445;19446;25201;25202;25203;28558;28559;44937;44938;46079;46080;72502;72503;72504;100789;100790;105994;105995	2.3055e-47	8.75972	9.03844	7.17983	7.45855
UBX domain-containing protein 6;UBX domain-containing protein 6, Isoform 2;UBX domain-containing protein 6 (Fragment);UBX domain-containing protein 6 (Fragment);UBX domain-containing protein 6 (Fragment);UBX domain-containing protein 6 (Fragment)	Q9BZV1;Q9BZV1-2	Q9BZV1;Q9BZV1-2;K7EP32;K7EJ02;K7EP32;K7EJ02	UBXN6	49.754	1004;9159;9749;12230;22580;28717;47067;50572	376;377;378;379;380;17724;18889;18890;23808;45877;59218;98557;105611	3.40505e-196	7.6858	7.79246	6.10591	6.21257
Protein SET, Isoform 2;Protein SET;Protein SET, Isoform 3;Protein SET, Isoform 4;Protein SET;Protein SETSIP;Protein SETSIP	Q01105-2	Q01105-2;A0A0C4DFV9;Q01105-3;Q01105-4;Q01105;A0A087X027;P0DME0	SET;SETSIP	32.103	10041;10042;11406;12293;12294;20900;20901;22821;28490;36889;45844	19460;19461;22230;22231;22232;22233;23918;23919;23921;23922;23923;23924;23925;42135;42136;42137;42138;46389;46390;46391;46392;58733;76235;95905	2.73246e-36	9.19727	8.9959	7.61738	7.416
Glutamate--cysteine ligase catalytic subunit (Fragment);Glutamate--cysteine ligase catalytic subunit;Glutamate--cysteine ligase catalytic subunit;Glutamate--cysteine ligase catalytic subunit;Glutamate--cysteine ligase catalytic subunit;Glutamate--cysteine ligase catalytic subunit;Glutamate--cysteine ligase catalytic subunit;Glutamate--cysteine ligase catalytic subunit;Glutamate--cysteine ligase c…	A0A2R8YEL6;B4E2I4;E1CEI4;P48506	A0A2R8YEL6;B4E2I4;E1CEI4;P48506;A0A2R8Y648;A0A0C4DGB2;A0A2R8Y648;A0A0C4DGB2;A0A2R8Y648;A0A0C4DGB2;A0A2R8Y648;A0A0C4DGB2	GCLC	72.932	10045;10914;34813;48815	19466;21267;71920;102109	5.38253e-93		7.13813		5.55823
Phenylalanine--tRNA ligase beta subunit;Phenylalanine--tRNA ligase beta subunit, Isoform 2	Q9NSD9	Q9NSD9;Q9NSD9-2	FARSB	66.116	1005;1458;3378;4838;5226;7370;8299;13354;19248;19688;20508;26159;26771;27096;34375;39204;39696;42049;44356;44848;49951	381;1340;1341;5413;5414;8476;8477;9292;9293;13836;13837;15915;26090;38416;39421;41370;53668;53669;53670;55069;55070;55071;55770;55771;70973;70975;81290;82260;82261;82262;87145;92425;93724;93725;104299	6.30659e-11	8.45812	8.23339	6.87823	6.65349
Actin-related protein 10;Actin-related protein 10 (Fragment);Actin-related protein 10;Actin-related protein 10;Actin-related protein 10;Actin-related protein 10;Actin-related protein 10	Q9NZ32	Q9NZ32;V9GYX7;G3V2Q5;G3V5Y4;F6S9Y6;G3V4K6;G3V524	ACTR10	46.307	10051;11152;12315;35786;48940	19476;19477;21761;21762;23975;73797;102357	1.03341e-59	7.25552	7.38061	5.67563	5.80072
Sigma intracellular receptor 2;Sigma intracellular receptor 2	J3KT68;Q5BJF2	J3KT68;Q5BJF2	TMEM97	10.976	10059;11607	19487;22645;22646;22647	3.48834e-07	8.1472		6.5673
Triokinase/FMN cyclase;Triokinase/FMN cyclase (Fragment);Triokinase/FMN cyclase, Isoform 2;Triokinase/FMN cyclase (Fragment);Triokinase/FMN cyclase (Fragment);Triokinase/FMN cyclase (Fragment)	Q3LXA3	Q3LXA3;H0YCY6;Q3LXA3-2;I3L252;E9PQR1;E9PJG8	TKFC	58.947	1006;2652;26006;29879;30597;40807;43642;45312	382;383;384;3888;53348;61635;61636;63185;84572;90967;94671;94672;94674	5.31107e-54	7.54823	7.63587	5.96833	6.05598
ATPase family AAA domain-containing protein 2;ATPase family AAA domain-containing protein 2, Isoform 2;ATPase family AAA domain-containing protein 2	Q6PL18	Q6PL18;Q6PL18-2;A0A0B4J211	ATAD2	158.554	10062;13696;13868;22182;27246;29193;35951	19494;26764;27131;45033;56166;60208;74128	1.51183e-62	7.55033		5.97043
Kinectin;Kinectin, Isoform 2;Kinectin, Isoform 4;Kinectin, Isoform 3;Kinectin;Kinectin;Kinectin (Fragment);Kinectin (Fragment);Kinectin (Fragment);Kinectin (Fragment);Kinectin (Fragment)	Q86UP2	Q86UP2;Q86UP2-2;Q86UP2-4;Q86UP2-3;G3V4Y7;B7Z6P3;H0YJP2;G3V5G2;G3V5P0;H0YJZ8;H0YJV5	KTN1	156.275	1007;2458;4053;4132;6324;6981;7415;9009;9441;9709;9766;9913;10833;10836;10854;11839;12275;12968;16210;21678;21679;24645;24653;27545;28319;28410;28978;29383;29503;30581;32913;37433;37468;37587;37695;37726;37871;39581;41651;41664;41716;42050;42531;43616;43655;44019;44489;44490;47939;47996;48336;49315	385;3472;3473;6795;6796;6945;11517;11518;12978;12979;13944;17401;18283;18803;18923;18924;19221;19222;21081;21082;21118;21119;23093;23094;23095;23882;23883;25332;25333;25334;25335;31981;31982;31983;31984;31985;43810;43811;43812;50385;50413;50414;56817;56818;58551;58552;58553;59722;59723;59724;60624;60856;60857;60858;60859;63146;67867;77512;77513;77514;77515;77752;77989;78050;78423;78424;82020;8624…	7.5351e-113	8.75195	8.9058	7.17205	7.3259
Lysosomal acid lipase/cholesteryl ester hydrolase;Lysosomal acid lipase/cholesteryl ester hydrolase;Lysosomal acid lipase/cholesteryl ester hydrolase, Isoform 2;Lysosomal acid lipase/cholesteryl ester hydrolase (Fragment);Lysosomal acid lipase/cholesteryl ester hydrolase (Fragment);Lysosomal acid lipase/cholesteryl ester hydrolase (Fragment)	A0A0A0MT32;P38571;P38571-2	A0A0A0MT32;P38571;P38571-2;Q5T073;Q5T073;Q5T073	LIPA	32.57	10071;14796	19515;29057	1.35272e-271
Partitioning defective 3 homolog;Partitioning defective 3 homolog;Partitioning defective 3 homolog, Isoform 11;Partitioning defective 3 homolog, Isoform 2;Partitioning defective 3 homolog, Isoform 3;Partitioning defective 3 homolog, Isoform 6;Partitioning defective 3 homolog;Partitioning defective 3 homolog, Isoform 9;Partitioning defective 3 homolog, Isoform 10;Partitioning defective 3 homolog, …	Q5VWV2;Q8TEW0;Q8TEW0-11;Q8TEW0-2;Q8TEW0-3;Q8TEW0-6	Q5VWV2;Q8TEW0;Q8TEW0-11;Q8TEW0-2;Q8TEW0-3;Q8TEW0-6;Q5VWU8;Q8TEW0-9;Q8TEW0-10;Q8TEW0-8;Q8TEW0-5;Q8TEW0-7;Q8TEW0-4;F5GZI3;B1AP52;Q5VWU8;Q8TEW0-9;Q8TEW0-10;Q8TEW0-8;Q8TEW0-5;Q8TEW0-7;Q8TEW0-4;F5GZI3;B1AP52;Q5VWU8;Q8TEW0-9;Q8TEW0-10;Q8TEW0-8;Q8TEW0-5;Q8TEW0-7;Q8TEW0-4;F5GZI3;B1AP52;Q5VWU8;Q8TEW0-9;Q8TEW0-10;Q8TEW0-8;Q8TEW0-5;Q8TEW0-7;Q8TEW0-4;F5GZI3;B1AP52;Q5VWU8;Q8TEW0-9;Q8TEW0-10;Q8TEW0-8;Q8TEW0-5;…	PARD3	144.491	10075;11862;12349;12599;22952;25870;30432;43852	19523;23138;24045;24534;46697;53098;62764;91425	4.23567e-114	7.30497	7.32585	5.72507	5.74595
Myotrophin;Myotrophin	P58546	P58546;C9JL85	MTPN	12.895	10077;10079;15554;17892;19555;24531;24532;33424	19527;19528;19529;19530;19531;30696;30697;35599;35601;35602;39079;39080;39081;50132;50133;50134;68957	1.8417e-14	8.14302	8.77884	6.56312	7.19894
Tumor-associated calcium signal transducer 2	P09758	P09758	TACSTD2	35.709	1008;15234;16314	387;388;29936;29937;32251	0.053766	7.6836	7.74569	6.10371	6.16579
Thioredoxin-related transmembrane protein 2;Thioredoxin-related transmembrane protein 2, Isoform 2	Q9Y320;Q9Y320-2	Q9Y320;Q9Y320-2	TMX2	34.038	10086;50851;51252	19543;19544;19545;106185;106995	3.50092e-22	7.90366	7.59192	6.32377	6.01203
ATP-dependent RNA helicase DHX29;ATP-dependent RNA helicase DHX29	A0A087WYN9;Q7Z478	A0A087WYN9;Q7Z478	DHX29	155.292	1009;2890;14902;22319;29052;30190;35276;36727;41567;50360	389;4357;4358;4359;29257;45333;59888;59889;62278;62279;62280;72839;75878;86097;86098;86099;105119	1.51795e-09	8.04753	7.51925	6.46764	5.93935
Exonuclease 3'-5' domain-containing protein 2;Exonuclease 3'-5' domain-containing protein 2, Isoform 2;Exonuclease 3'-5' domain-containing protein 2 (Fragment);Exonuclease 3'-5' domain-containing protein 2 (Fragment)	Q9NVH0;Q9NVH0-2	Q9NVH0;Q9NVH0-2;C9JLF4;C9JLF4	EXD2	70.353	10095;17033;39988;43380	19575;33791;33792;82821;90344;90345	2.68274e-53	7.50811	7.21664	5.92821	5.63675
T-complex protein 1 subunit beta;T-complex protein 1 subunit beta;T-complex protein 1 subunit beta;T-complex protein 1 subunit beta, Isoform 2	P78371	P78371;F5GWF6;F8VQ14;P78371-2	CCT2	57.488	101;1037;1038;5946;5947;9064;9208;9359;9360;10435;15744;18353;21657;22160;22161;25013;25215;26558;26559;27017;27018;27080;30235;31445;32292;33627;36485;36486;37227;38053;40197;40198;44721;44956;47302;47303;47915	442;443;444;445;446;447;7400;10730;10731;10732;10733;17524;17525;17821;17822;18122;18123;18124;18125;18126;20224;20225;31090;31091;36555;36556;36557;43760;44990;44991;51228;51229;51230;51231;51232;51233;51635;51636;54666;54667;54668;54669;54670;55622;55623;55624;55729;55730;62349;62350;66148;66149;66150;66151;66152;66153;66154;69415;69416;69417;75301;75302;75303;77030;77031;78858;78860;83325;8332…	2.49527e-185	9.08176	9.06336	7.50187	7.48347
Glucosamine-6-phosphate isomerase;Glucosamine-6-phosphate isomerase (Fragment);Glucosamine-6-phosphate isomerase 1;Glucosamine-6-phosphate isomerase (Fragment);Glucosamine-6-phosphate isomerase (Fragment);Glucosamine-6-phosphate isomerase 1, Isoform 2;Glucosamine-6-phosphate isomerase 2 (Fragment);Glucosamine-6-phosphate isomerase 2 (Fragment);Glucosamine-6-phosphate isomerase 1 (Fragment);Glucos…	D6R9P4;D6RAY7;P46926	D6R9P4;D6RAY7;P46926;D6RFF8;D6RB13;P46926-2;V9GYW0;V9GYK3;D6R917;D6RFK5;D6RFF8;D6RB13;P46926-2;V9GYW0;V9GYK3;D6R917;D6RFK5;D6RFF8;D6RB13;P46926-2;V9GYW0;V9GYK3;D6R917;D6RFK5	GNPDA1;GNPDA2	30.9	1010;2513;13864;19591;27091;43224;50167	393;394;3603;27120;39176;55755;90001;104727;104728	6.77793e-216	7.92358	7.85552	6.34369	6.27562
General transcription factor IIF subunit 1 (Fragment);General transcription factor IIF subunit 1;General transcription factor IIF subunit 1 (Fragment);General transcription factor IIF subunit 1 (Fragment);General transcription factor IIF subunit 1 (Fragment);General transcription factor IIF subunit 1 (Fragment)	M0QXD6;P35269	M0QXD6;P35269;M0R0Z3;M0R0R9;M0R0Z3;M0R0R9	GTF2F1	48.596	10101;24018;44380	19584;49045;49046;92472	4.0105e-25	6.90919	7.67744	5.32929	6.09754
Uncharacterized protein KIAA2013;Uncharacterized protein KIAA2013, Isoform 2	Q8IYS2;Q8IYS2-2	Q8IYS2;Q8IYS2-2	KIAA2013	69.157	1011;6039;29841;44011	395;10909;10910;61568;91711	0.00024709	7.49576	7.22078	5.91586	5.64089
m-AAA protease-interacting protein 1, mitochondrial;m-AAA protease-interacting protein 1, mitochondrial (Fragment)	Q8WWC4	Q8WWC4;H7C0V0	MAIP1	32.545	10113;13643;15738;37276;48595	19602;26671;31079;77134;77135;101638;101639;101640	5.79216e-45	7.82177	7.47479	6.24187	5.89489
Cytosol aminopeptidase;Cytosol aminopeptidase, Isoform 2;Cytosol aminopeptidase (Fragment);Cytosol aminopeptidase (Fragment);Cytosol aminopeptidase (Fragment);Cytosol aminopeptidase (Fragment)	P28838;P28838-2	P28838;P28838-2;H0Y9Q1;H0Y983;H0Y9Q1;H0Y983	LAP3	56.166	1013;4231;4232;4233;6237;10148;10926;13436;17164;17622;18300;18433;26145;27103;28568;28569;30958;31531;32436;37285;37286;37289;38120;38571;41872;42717;43146;43356;49241	399;400;7144;7145;7146;7147;11322;19673;21287;21288;26237;34143;35109;36455;36457;36715;53644;53645;55784;55785;58928;58929;58930;58931;63963;66626;66628;77157;77158;77159;77160;78991;79947;86734;88779;88781;88782;88783;89828;90284;102946	5.62486e-18	8.2471	8.17771	6.6672	6.59781
von Willebrand factor A domain-containing protein 1;von Willebrand factor A domain-containing protein 1 (Fragment);von Willebrand factor A domain-containing protein 1 (Fragment)	Q6PCB0	Q6PCB0;J3QLP3;J3QRR0	VWA1	46.804	10140;15935;15936;17768;19750;32030;36206;47348;47349	19661;19662;19663;31465;31466;35373;35374;35375;39553;39554;39555;39556;39557;39558;65306;65307;74688;74689;99109;99110;99111	3.97254e-198	7.97965	8.19183	6.39976	6.61193
Serine/threonine-protein kinase D2;Serine/threonine-protein kinase D2, Isoform 3;Serine/threonine-protein kinase D2 (Fragment);Serine/threonine-protein kinase D2 (Fragment);Serine/threonine-protein kinase D2, Isoform 2;Serine/threonine-protein kinase D2 (Fragment);Serine/threonine-protein kinase D2 (Fragment);Serine/threonine-protein kinase D2, Isoform 2	Q9BZL6;Q9BZL6-3	Q9BZL6;Q9BZL6-3;M0QXC6;M0R2Z8;Q9BZL6-2;M0QXC6;M0R2Z8;Q9BZL6-2	PRKD2	96.722	10142;33290	19666;68669	1.94802e-296
Dimethylaniline monooxygenase [N-oxide-forming] 1;Dimethylaniline monooxygenase [N-oxide-forming] 1, Isoform 2;Flavin-containing monooxygenase	Q01740	Q01740;Q01740-2;A0A1W2PNR8	FMO1	60.311	10143;11952;15135;22661;28851;35660;36045;41840;45053;47322	19667;23308;29738;46026;59468;59469;59470;73573;73574;74355;86661;94119;99064;99065;99066	4.4152e-05	7.70495	8.01668	6.12505	6.43678
Ribosomal protein S6 kinase beta-2;Ribosomal protein S6 kinase beta-2 (Fragment);Ribosomal protein S6 kinase beta-2;Ribosomal protein S6 kinase beta-2, Isoform 2;Ribosomal protein S6 kinase beta-2 (Fragment)	Q9UBS0	Q9UBS0;E9PQF6;G3V2F1;Q9UBS0-2;E9PIP7	RPS6KB2	53.455	1015;29968	403;404;61800	3.04613e-10		7.45434		5.87444
Delta-aminolevulinic acid dehydratase;Delta-aminolevulinic acid dehydratase, Isoform 2;Delta-aminolevulinic acid dehydratase (Fragment);Delta-aminolevulinic acid dehydratase (Fragment)	P13716;P13716-2	P13716;P13716-2;B7ZBK6;B7ZBK6	ALAD	36.295	10156;18284;24877	19694;36420;36421;36422;36423;36424;50874	4.29013e-198	8.05294	7.94086	6.47304	6.36096
Collagen alpha-1(XV) chain;Collagen alpha-1(XV) chain	P39059	P39059;A0A087X0K0	COL15A1	141.72	1016;1411;1981;2417;6250;6937;6941;8331;13489;15150;16010;16253;16832;17505;17650;17682;18007;18257;21810;21811;29207;29650;30372;30373;34126;34127;34128;35220;35221;36847;41337;41338;42041;43364;43802;46658;46665;51162	405;406;1231;2410;2411;2412;2413;2414;2415;2416;3347;3348;3349;3350;3351;3353;3354;3355;3356;3357;3359;3360;3361;3362;3363;3364;11355;11356;11357;11359;12901;12903;12904;12905;12906;12907;15979;26362;26363;26364;26365;26366;26367;26368;26369;26370;26371;29766;29767;31620;32115;33334;33335;33336;33337;34892;35167;35168;35169;35823;36372;36373;36374;44141;44142;44143;44144;44145;44146;44147;44148;6…	3.47431e-09	9.43432	9.5352	7.85442	7.95531
ELKS/Rab6-interacting/CAST family member 1;ELKS/Rab6-interacting/CAST family member 1;ELKS/Rab6-interacting/CAST family member 1;ELKS/Rab6-interacting/CAST family member 1;ELKS/Rab6-interacting/CAST family member 1, Isoform 2;ELKS/Rab6-interacting/CAST family member 1, Isoform 3;ELKS/Rab6-interacting/CAST family member 1, Isoform 4;ERC protein 2 (Fragment);ERC protein 2;ELKS/Rab6-interacting/CAST…	G8JLD3;Q8IUD2;X6RLX0	G8JLD3;Q8IUD2;X6RLX0;X6RM00;Q8IUD2-2;Q8IUD2-3;Q8IUD2-4;H7C4G9;O15083;Q8IUD2-5;K7EPD6;A0A0U1RQN0;K7EPP6;A0A0U1RQM4;X6RM00;Q8IUD2-2;Q8IUD2-3;Q8IUD2-4;H7C4G9;O15083;Q8IUD2-5;K7EPD6;A0A0U1RQN0;K7EPP6;A0A0U1RQM4;X6RM00;Q8IUD2-2;Q8IUD2-3;Q8IUD2-4;H7C4G9;O15083;Q8IUD2-5;K7EPD6;A0A0U1RQN0;K7EPP6;A0A0U1RQM4	ERC1;ERC2	124.82	1017;1051;5920;7450;7871;11778;18620;19719;24809;26056;36540;40337;42763;43280;48927	407;474;475;10676;14050;14051;15112;22988;37084;37085;39475;50752;53465;75428;83668;88878;90125;102332;102333	6.86618e-244	7.51015	7.80715	5.93025	6.22726
PHD and RING finger domain-containing protein 1;PHD and RING finger domain-containing protein 1;PHD and RING finger domain-containing protein 1;PHD and RING finger domain-containing protein 1;PHD and RING finger domain-containing protein 1;PHD and RING finger domain-containing protein 1;PHD and RING finger domain-containing protein 1;PHD and RING finger domain-containing protein 1, Isoform 2;PHD …	A0A0J9YWD5;A0A0J9YX88;A0A0J9YYB5;B7ZM65;E9PJ24;F8WEF5;Q9P1Y6;Q9P1Y6-2;Q9P1Y6-3	A0A0J9YWD5;A0A0J9YX88;A0A0J9YYB5;B7ZM65;E9PJ24;F8WEF5;Q9P1Y6;Q9P1Y6-2;Q9P1Y6-3	PHRF1	178.551	10173;47926	19732;100176	1.30372e-96	7.08393		5.50403
39S ribosomal protein L2, mitochondrial;39S ribosomal protein L2, mitochondrial	Q5T653	Q5T653;C9IY40	MRPL2	33.301	10176;37434;47562	19737;19738;19739;19741;77516;99481	2.29495e-23	7.30549		5.72559
Threonine--tRNA ligase, mitochondrial;Threonine--tRNA ligase, mitochondrial;Threonine--tRNA ligase, mitochondrial, Isoform 2;Threonine--tRNA ligase, mitochondrial;Threonine--tRNA ligase, mitochondrial (Fragment);Threonine--tRNA ligase, mitochondrial	Q9BW92	Q9BW92;U3KQG0;Q9BW92-2;F6S7Q7;U3KQ50;Q5T5E9	TARS2	81.036	1018;10026;14535;20276;20863;26928;41229;48185	408;19434;19435;28545;40818;42054;55427;85413;100667;100668	5.79944e-178	7.48439	7.52335	5.90449	5.94345
Seizure 6-like protein 2;Seizure 6-like protein 2, Isoform 3;Seizure 6-like protein 2, Isoform 5;Seizure 6-like protein 2, Isoform 6;Seizure 6-like protein 2, Isoform 2;Seizure 6-like protein 2;Seizure 6-like protein 2 (Fragment);Seizure 6-like protein 2, Isoform 4;Seizure 6-like protein 2, Isoform 2;Seizure 6-like protein 2;Seizure 6-like protein 2 (Fragment);Seizure 6-like protein 2, Isoform 4;…	A0A087WYL5;Q6UXD5-3;Q6UXD5-5;Q6UXD5-6	A0A087WYL5;Q6UXD5-3;Q6UXD5-5;Q6UXD5-6;Q6UXD5-2;Q6UXD5;H3BN26;Q6UXD5-4;Q6UXD5-2;Q6UXD5;H3BN26;Q6UXD5-4;Q6UXD5-2;Q6UXD5;H3BN26;Q6UXD5-4;Q6UXD5-2;Q6UXD5;H3BN26;Q6UXD5-4	SEZ6L2	99.134	10187;22215;28143;39443;39444;42156;42165;45253;48217;49676	19761;19762;45138;58058;58059;81783;81785;81786;87393;87394;87395;87415;94548;94549;94550;100748;103771	2.52862e-58	7.89525	8.19556	6.31535	6.61566
Polycomb protein EED;Polycomb protein EED, Isoform 2;Polycomb protein EED, Isoform 3;Polycomb protein EED;Polycomb protein EED;Polycomb protein EED (Fragment);Polycomb protein EED;Polycomb protein EED;Polycomb protein EED (Fragment);Polycomb protein EED;Polycomb protein EED;Polycomb protein EED (Fragment)	O75530;O75530-2;O75530-3	O75530;O75530-2;O75530-3;E9PJK2;E9PMU3;H0YEL4;E9PJK2;E9PMU3;H0YEL4;E9PJK2;E9PMU3;H0YEL4	EED	50.198	10190;31089;49461	19765;64246;103365;103366	0	6.98992		5.41002
Histone-lysine N-methyltransferase EHMT2;Histone-lysine N-methyltransferase EHMT2;Histone-lysine N-methyltransferase EHMT2;Histone-lysine N-methyltransferase EHMT2;Histone-lysine N-methyltransferase EHMT2;Histone-lysine N-methyltransferase EHMT2;Histone-lysine N-methyltransferase EHMT2, Isoform 2;Histone-lysine N-methyltransferase EHMT2 (Fragment);Histone-lysine N-methyltransferase EHMT2 (Fragmen…	A0A0G2JIR1;A0A0G2JIS2;A0A0G2JK64;A2ABF8;A2ABF9;Q96KQ7;Q96KQ7-2	A0A0G2JIR1;A0A0G2JIS2;A0A0G2JK64;A2ABF8;A2ABF9;Q96KQ7;Q96KQ7-2;A0A0G2JRR0;A0A0G2JRN8;H0Y4K5;A0A0G2JRR0;A0A0G2JRN8;H0Y4K5;A0A0G2JRR0;A0A0G2JRN8;H0Y4K5;A0A0G2JRR0;A0A0G2JRN8;H0Y4K5;A0A0G2JRR0;A0A0G2JRN8;H0Y4K5;A0A0G2JRR0;A0A0G2JRN8;H0Y4K5;A0A0G2JRR0;A0A0G2JRN8;H0Y4K5	EHMT2	135.431	10193;20132;25560;28625;38944;42748;42749;46539;50488;50489	19774;40509;52422;59046;80748;88857;88858;97464;105450;105451	6.1223e-26	7.24762	7.04868	5.66772	5.46878
Prostaglandin reductase 1;Prostaglandin reductase 1;Prostaglandin reductase 1, Isoform 2;Prostaglandin reductase 1 (Fragment);Prostaglandin reductase 1	Q14914	Q14914;F2Z3J9;Q14914-2;Q5JVP2;F6XGT7	PTGR1	35.87	10195;10196;10197;13291;16673;18580;19438;31911;44511	19778;19779;19780;19781;25977;33025;37003;37004;38823;64878;92775	3.3879e-204	7.08812	7.82722	5.50822	6.24732
40S ribosomal protein S28	P62857	P62857	RPS28	7.841	10198;18109;42862;45669;45670	19782;19783;19784;19786;19787;19788;19789;36037;36038;36039;89083;95486;95487;95489;95490;95491;95492;95493;95494;95495;95496	0.0020278	9.20788	8.93779	7.62798	7.35789
T-complex protein 1 subunit epsilon;T-complex protein 1 subunit epsilon;T-complex protein 1 subunit epsilon;T-complex protein 1 subunit epsilon;T-complex protein 1 subunit epsilon;T-complex protein 1 subunit epsilon, Isoform 2;T-complex protein 1 subunit epsilon (Fragment)	P48643	P48643;E7ENZ3;D6RIZ7;B7ZAR1;E9PCA1;P48643-2;H0Y914	CCT5	59.671	102;103;683;1853;1854;1855;4692;5013;5577;6378;6473;6474;8548;10933;10934;11745;12673;12674;13761;14970;19663;20563;20639;23166;23167;25641;26524;28296;28377;28425;37445;37651;37662;40196;44176;45039;49031;49671	2164;2165;2166;7412;7413;7414;7415;7416;8151;8852;8853;9934;11637;11826;11827;11828;11829;11830;16430;16431;21304;21305;22896;22897;22898;24688;24689;24690;24691;24692;26903;26904;29382;39342;39343;39344;41470;41471;41472;41473;41612;47109;47110;47111;47113;47114;52571;54590;54591;58427;58428;58429;58430;58608;77440;77885;77886;77887;77917;83321;83322;83323;83324;92033;94096;94097;102555;102556;1…	2.63743e-47	8.67787	8.88572	7.09798	7.30583
Hemicentin-1;Hemicentin-1, Isoform 2;Hemicentin-1, Isoform 3;Hemicentin-1 (Fragment);Hemicentin-1, Isoform 3;Hemicentin-1 (Fragment)	Q96RW7;Q96RW7-2	Q96RW7;Q96RW7-2;Q96RW7-3;Q5TCP6;Q96RW7-3;Q5TCP6	HMCN1	613.39	1020;1319;4182;6116;6457;6617;6639;6723;7881;8927;9630;10722;12776;16490;17110;17577;18184;18607;18723;20263;22320;23382;23499;23844;28641;28663;30102;30316;30496;30697;31524;32426;33340;35650;37330;44409;46334;47013;47332;48307;49119;49667;51152;51153;51246	410;1035;7032;7033;11073;11782;12133;12134;12210;12402;12403;15130;17238;18645;20832;24907;24908;32671;34037;35019;36184;36185;37065;37066;37335;37336;37337;40791;45334;45335;47657;47658;47889;48635;59073;59123;62068;62539;62881;63417;63418;66597;66598;68778;73556;73557;77255;92527;96939;96940;98442;99081;99082;100930;102732;103755;106822;106823;106824;106984	8.09404e-128	7.98483	8.11094	6.40493	6.53104
ER membrane protein complex subunit 10;ER membrane protein complex subunit 10;ER membrane protein complex subunit 10, Isoform 2	M0R2A0;Q5UCC4;Q5UCC4-2	M0R2A0;Q5UCC4;Q5UCC4-2	EMC10	38.975	10200;25942	19792;53229;53230	1.27296e-44	7.86111		6.28122
CD99 antigen;CD99 antigen;CD99 antigen, Isoform II;CD99 antigen, Isoform 3	P14209	P14209;A8MQT7;P14209-2;P14209-3	CD99	18.848	10206;11797;11798;24545;32973;35809;35826	19802;19803;23019;23020;23021;23022;23023;50166;50167;68018;73886;73887;73888;73889;73890;73891;73892;73893;73894;73895;73896	7.08387e-106	8.82679	8.52091	7.24689	6.94101
CD99 antigen;CD99 antigen;CD99 antigen, Isoform II	A0A096LP69	A0A096LP69;A8MQT7;P14209-2	CD99	18.777	10206;11834;24545;32973;35809;35826	19802;19803;23084;50166;50167;68018;73886;73887;73888;73889;73890;73891;73892;73893;73894;73895;73896	7.08387e-106	8.65766	8.9969	7.07776	7.41701
ADP-ribose glycohydrolase MACROD1	Q9BQ69	Q9BQ69	MACROD1	35.505	1021;26070;26071;38782;45466;51363	411;53489;53490;53491;53492;53493;80387;80388;80389;95045;95046;107234;107235;107236	0.027435	8.51735	8.37877	6.93745	6.79887
Dynamin-like 120 kDa protein, mitochondrial, Isoform 2;Dynamin-like 120 kDa protein, mitochondrial, Isoform 4;Dynamin-like 120 kDa protein, mitochondrial, Isoform 3;Dynamin-like 120 kDa protein, mitochondrial;Dynamin-like 120 kDa protein, mitochondrial;Dynamin-like 120 kDa protein, mitochondrial;Dynamin-like 120 kDa protein, mitochondrial, Isoform 5;Dynamin-like 120 kDa protein, mitochondrial;Dyn…	O60313-2	O60313-2;O60313-10;O60313-9;E5KLJ9;A0A2R8YE54;O60313;O60313-11;C9JMB8;A0A2R8YE78;A0A2R8YDM2;A0A2R8Y3X5;O60313-13;A0A2R8YGE5;A0A2R8YFD1;A0A2R8YD53;A0A2R8Y4Q3;A0A2R8Y4G4;A0A2R8Y5G3;A0A2R8Y5E2;C9JY58;H7C321;H7C141;H7C3G2;A8MXB6	OPA1	115.884	1022;2752;3048;3240;4783;5168;5519;6281;8400;10175;10489;10935;12585;12701;12998;13260;14688;17830;17831;18346;18732;19435;20458;20981;23054;23705;25343;31693;32699;32700;33239;39934;40206;43065;44248;46601;48316;48532;49025;49531;50646	412;4091;4092;4093;4646;5111;8340;9162;9807;11414;16137;16138;19736;20339;20340;21307;24504;24744;24745;25398;25902;28843;35478;35479;36544;37351;37352;38820;41247;41248;41249;41250;42313;42314;42315;42316;46893;46894;48326;48327;52010;52011;52013;67458;67460;67461;67462;67463;67464;68560;68561;68562;82724;82725;82726;83380;89640;92179;97600;100945;100946;101525;101526;101527;101528;102546;102547…	0	8.48512	8.71633	6.90522	7.13643
Leukocyte surface antigen CD47 (Fragment);Leukocyte surface antigen CD47;Isoform OA3-293 of Leukocyte surface antigen CD47;Isoform OA3-305 of Leukocyte surface antigen CD47;Isoform OA3-312 of Leukocyte surface antigen CD47	A0A2R8Y484;Q08722;Q08722-2;Q08722-3;Q08722-4	A0A2R8Y484;Q08722;Q08722-2;Q08722-3;Q08722-4	CD47	20.314	10223;21254;41604	19833;42902;42903;86168;86169	1.09964e-178	8.16067	8.60249	6.58078	7.0226
Formin-binding protein 1-like;Formin-binding protein 1-like, Isoform 2;Formin-binding protein 1-like, Isoform 3;Formin-binding protein 1-like, Isoform 4;Formin-binding protein 1-like, Isoform 5;Formin-binding protein 1-like;Formin-binding protein 1-like (Fragment);Formin-binding protein 1-like (Fragment);Formin-binding protein 1-like (Fragment);Formin-binding protein 1-like (Fragment);Formin-bind…	Q5T0N5;Q5T0N5-2;Q5T0N5-3;Q5T0N5-4;Q5T0N5-5;S4R347	Q5T0N5;Q5T0N5-2;Q5T0N5-3;Q5T0N5-4;Q5T0N5-5;S4R347;A0A075B6Q2;A0A075B6Q2;A0A075B6Q2;A0A075B6Q2;A0A075B6Q2;A0A075B6Q2	FNBP1L	70.065	10229;13148;19440;20306;24873;24874;33187;39416;46583	19851;19852;25686;38827;38828;40884;40885;50867;50868;50869;68451;81738;97562;97563	5.00203e-73	7.51356	7.83713	5.93366	6.25724
E3 ubiquitin-protein ligase NEDD4 (Fragment);E3 ubiquitin-protein ligase NEDD4;E3 ubiquitin-protein ligase NEDD4, Isoform 2;E3 ubiquitin-protein ligase NEDD4, Isoform 3;E3 ubiquitin-protein ligase NEDD4, Isoform 4	H0Y8X6;P46934;P46934-2;P46934-3;P46934-4	H0Y8X6;P46934;P46934-2;P46934-3;P46934-4	NEDD4	104.689	10231;14194;35594	19854;27799;27800;27801;27802;73444	1.4937e-58	8.10819	8.04262	6.52829	6.46272
Nucleoporin-like protein 2;Nucleoporin-like protein 2 (Fragment);Nucleoporin-like protein 2;Nucleoporin-like protein 2, Isoform 2	B4DT96;C9JYA1;O15504;O15504-2	B4DT96;C9JYA1;O15504;O15504-2	NUPL2	17.388	10234;27561;36177	19858;56855;74610;74611	1.88095e-45	7.17372	7.43977	5.59382	5.85987
Protein jagunal homolog 1;Protein jagunal homolog 1	Q8N5M9	Q8N5M9;A0A3B3ITE9	JAGN1	21.125	1024;27482	414;415;416;56664;56665	5.17418e-154	8.32245	7.64064	6.74255	6.06075
Ran-binding protein 6	O60518	O60518	RANBP6	124.714	10242;28333;28432;39764	19868;58624;58625;58626;58627;82394;82395	0.015577	7.71002	7.48317	6.13012	5.90327
Receptor-type tyrosine-protein phosphatase F;Receptor-type tyrosine-protein phosphatase F, Isoform 2;Receptor-type tyrosine-protein phosphatase F (Fragment);Receptor-type tyrosine-protein phosphatase F (Fragment);Receptor-type tyrosine-protein phosphatase F (Fragment);Receptor-type tyrosine-protein phosphatase F (Fragment);Receptor-type tyrosine-protein phosphatase F (Fragment);Receptor-type tyro…	P10586;P10586-2	P10586;P10586-2;H0Y6Z7;H0Y4H1;H0Y7Z9;H0Y380;A2A437;H0Y6Z7;H0Y4H1;H0Y7Z9;H0Y380;A2A437	PTPRF	212.879	1025;2206;2450;5149;5288;6114;6327;6774;8264;10604;13652;13844;14247;15064;15169;18719;19967;21815;21898;22427;23009;26947;26948;27326;30583;34139;34957;35133;35716;36209;38871;39361;42190;42290;42752;42767;44045;44249;45294;46549;46550;46721;47721;48439;49361;49816;50012;51093;51151	417;419;2856;2857;2858;3452;3454;3455;9108;9397;11071;11524;12515;12516;12517;15825;15826;15827;20578;20579;20580;26695;27080;27081;27918;29578;29799;29800;37327;40113;40114;40115;44154;44342;44343;45569;45570;46807;46809;55471;55472;55473;55474;56346;63153;70503;72198;72569;73668;73669;74692;80604;81606;87464;87701;88861;88862;88882;91786;91787;92180;94642;97479;97480;97481;97836;97837;99776;101…	1.08301e-84	8.41195	8.30298	6.83205	6.72308
28 kDa heat- and acid-stable phosphoprotein	Q13442	Q13442	PDAP1	20.63	10250;18718;24672;31585;48574	19880;37324;37325;37326;50459;50460;50461;50462;66891;101605	3.62521e-12	8.07332	8.66523	6.49342	7.08534
Phosphoprotein associated with glycosphingolipid-enriched microdomains 1	Q9NWQ8	Q9NWQ8	PAG1	46.981	10252;11421;11826;27430;36921;39538;40921	19883;22262;23071;56560;76328;81939;84770	2.3055e-47	7.33146		5.75156
Biorientation of chromosomes in cell division protein 1-like 1	Q8NFC6	Q8NFC6	BOD1L1	330.466	10253;30074;41422;44571	19884;62018;85772;92927	0.0069428	6.94503	7.44455	5.36513	5.86466
Cdc42-interacting protein 4;Cdc42-interacting protein 4, Isoform 2;Cdc42-interacting protein 4;Cdc42-interacting protein 4;Cdc42-interacting protein 4, Isoform 4;Cdc42-interacting protein 4, Isoform 3;Cdc42-interacting protein 4;Cdc42-interacting protein 4, Isoform 5;Cdc42-interacting protein 4;Cdc42-interacting protein 4;Cdc42-interacting protein 4, Isoform 4;Cdc42-interacting protein 4, Isoform…	Q15642;Q15642-2	Q15642;Q15642-2;M0R0F9;W4VSQ9;Q15642-4;Q15642-3;M0R2H7;Q15642-5;M0R0F9;W4VSQ9;Q15642-4;Q15642-3;M0R2H7;Q15642-5	TRIP10	68.352	10254;11546;12386;26416;35411;44890;50010	19885;22534;24112;54276;54277;54278;73053;93786;104399;104400	2.71673e-27	7.68328	7.95075	6.10338	6.37086
Kinase suppressor of Ras 1;Kinase suppressor of Ras 1;Kinase suppressor of Ras 1, Isoform 2;Kinase suppressor of Ras 1;Kinase suppressor of Ras 1;Kinase suppressor of Ras 1, Isoform 3;Kinase suppressor of Ras 1 (Fragment);Kinase suppressor of Ras 1 (Fragment);Kinase suppressor of Ras 1, Isoform 4;Kinase suppressor of Ras 1, Isoform 2;Kinase suppressor of Ras 1;Kinase suppressor of Ras 1;Kinase su…	A0A2R8Y5H9;Q8IVT5	A0A2R8Y5H9;Q8IVT5;Q8IVT5-2;A0A2R8Y4X0;A0A0A0MQW1;Q8IVT5-3;J3QQL4;A8MY87;Q8IVT5-4;Q8IVT5-2;A0A2R8Y4X0;A0A0A0MQW1;Q8IVT5-3;J3QQL4;A8MY87;Q8IVT5-4	KSR1	103.096	10258;14032;29655	19893;27476;61157	8.03979e-242	6.85654		5.27665
60S acidic ribosomal protein P1;60S acidic ribosomal protein P1, Isoform 2	P05386	P05386;P05386-2	RPLP1	11.514	1026;2812;2813;24184;24185	423;424;425;426;4205;4206;4207;4208;4209;49396;49397	2.37666e-96	8.66223	8.4738	7.08233	6.8939
Translational activator of cytochrome c oxidase 1	Q9BSH4	Q9BSH4	TACO1	32.477	10266;24371;47984	19914;49793;100293;100294	2.47742e-06	7.93702		6.35712
Basement membrane-specific heparan sulfate proteoglycan core protein;Basement membrane-specific heparan sulfate proteoglycan core protein (Fragment);Basement membrane-specific heparan sulfate proteoglycan core protein (Fragment);Basement membrane-specific heparan sulfate proteoglycan core protein (Fragment)	P98160	P98160;H7BYA5;A0A0U1RQT3;A0A3B3IT11	HSPG2	468.83	1027;1155;1735;1736;1862;2141;2142;3460;3524;3525;3952;4049;4073;4432;4888;5015;5305;5472;5615;5616;6306;10267;10270;10555;10556;10557;10558;12426;12483;12784;13108;13581;13673;14549;14839;15822;15823;17675;17731;18486;19755;20091;20630;21176;21177;21204;21205;21206;21207;22777;22840;23100;23492;23493;25453;25623;25823;26759;26857;26890;26918;26919;28087;28123;28705;28706;29450;29646;30678;30968;…	427;676;1941;1942;1943;1944;1945;1946;2178;2720;2721;5601;5602;5603;5604;5606;5607;5608;5609;6594;6595;6789;6833;6834;6835;7586;8591;8592;8855;9423;9424;9425;9734;9735;9736;10000;10001;10002;10003;11453;11454;11455;11456;19915;19916;19917;19918;19925;19927;20474;20475;20476;20477;20478;20479;20480;20481;20482;20483;20484;20485;20486;24221;24222;24318;24920;25594;25595;25596;25597;26555;26726;2672…	1.42426e-21	8.88309	8.84316	7.30319	7.26326
Y+L amino acid transporter 2;Y+L amino acid transporter 1 (Fragment);Large neutral amino acids transporter small subunit 1;Y+L amino acid transporter 1;Y+L amino acid transporter 1	Q92536	Q92536;H0YJ95;A0A0C4DGL4;G3V4Z6;Q9UM01	SLC7A6;SLC7A7;SLC7A5	56.828	10275;26186	19934;19935;53734;53735	6.86817e-105	7.68813		6.10824
RuvB-like 2;RuvB-like 2, Isoform 2;RuvB-like helicase;RuvB-like helicase;RuvB-like helicase (Fragment);RuvB-like helicase;RuvB-like helicase	Q9Y230	Q9Y230;Q9Y230-2;M0R0Y3;X6R2L4;M0QXI6;M0R0Z0;A0A1W2PS48	RUVBL2	51.157	1028;4889;13161;13329;15362;17383;18543;18632;21511;27781;36378;42400;44299;47898;49191	428;8593;8594;25714;26040;26041;30191;30192;34627;36929;37108;43435;57289;57290;57291;75033;87969;87970;87971;92252;92253;100109;100110;102854;102855	0	8.12098	8.50348	6.54108	6.92359
Integrator complex subunit 4;Integrator complex subunit 4, Isoform 3;Integrator complex subunit 4, Isoform 2;Integrator complex subunit 4, Isoform 2	Q96HW7;Q96HW7-3	Q96HW7;Q96HW7-3;Q96HW7-2;Q96HW7-2	INTS4	108.171	10283;49192	19951;19952;102856	9.286e-82		6.94433		5.36444
Inactive rhomboid protein 1	Q96CC6	Q96CC6	RHBDF1	97.401	10286;49568	19955;19956;103562	4.93148e-09		7.59414		6.01425
Alpha-endosulfine;Alpha-endosulfine;Alpha-endosulfine, Isoform 2;Alpha-endosulfine, Isoform 3;Alpha-endosulfine, Isoform 4;Alpha-endosulfine, Isoform 9;Alpha-endosulfine;Alpha-endosulfine;Alpha-endosulfine, Isoform 6;Alpha-endosulfine, Isoform 5;Alpha-endosulfine, Isoform 7;Alpha-endosulfine, Isoform 8;cAMP-regulated phosphoprotein 19 (Fragment);Alpha-endosulfine;Alpha-endosulfine, Isoform 6;Alph…	A6NMQ3;O43768;O43768-2;O43768-3;O43768-4;O43768-9;Q5T5H1	A6NMQ3;O43768;O43768-2;O43768-3;O43768-4;O43768-9;Q5T5H1;A0A1W2PRU0;O43768-6;O43768-5;O43768-7;O43768-8;H3BTD3;A0A1W2PRU0;O43768-6;O43768-5;O43768-7;O43768-8;H3BTD3;A0A1W2PRU0;O43768-6;O43768-5;O43768-7;O43768-8;H3BTD3;A0A1W2PRU0;O43768-6;O43768-5;O43768-7;O43768-8;H3BTD3;A0A1W2PRU0;O43768-6;O43768-5;O43768-7;O43768-8;H3BTD3;A0A1W2PRU0;O43768-6;O43768-5;O43768-7;O43768-8;H3BTD3;A0A1W2PRU0;O43768-…	ENSA;ARPP19	15.634	10288;10289;34131;36558;37309;50114;50115	19958;19959;70482;70483;70484;75471;77205;77206;104627;104628;104629	9.78253e-218	8.04643	7.97041	6.46653	6.39051
Pterin-4-alpha-carbinolamine dehydratase 2 (Fragment);Pterin-4-alpha-carbinolamine dehydratase 2	H0YA52;Q9H0N5	H0YA52;Q9H0N5	PCBD2	13.409	1029;31498	429;66437	4.20327e-49
NEDD8;NEDD8;NEDD8-MDP1 readthrough;NEDD8-MDP1 readthrough;NEDD8-MDP1 readthrough (Fragment)	Q15843	Q15843;F8VSA6;E9PS38;S4R3E9;E9PL57	NEDD8;NEDD8-MDP1	9.072	10298;10674;10675;22127	19973;20728;20729;20730;44908	4.93525e-83	7.46154	7.60631	5.88164	6.02641
Deoxyuridine 5'-triphosphate nucleotidohydrolase, mitochondrial;Deoxyuridine 5'-triphosphate nucleotidohydrolase, mitochondrial;Deoxyuridine 5'-triphosphate nucleotidohydrolase, mitochondrial, Isoform 2;Deoxyuridine 5'-triphosphate nucleotidohydrolase, mitochondrial;Deoxyuridine 5'-triphosphate nucleotidohydrolase, mitochondrial (Fragment);Deoxyuridine 5'-triphosphate nucleotidohydrolase, mitocho…	P33316	P33316;H0YNW5;P33316-2;A0A0C4DGL3;H0YKC5;H0YKI0;H0YMM5;H0YNJ9;H0YMP1	DUT	26.563	1030;2176;17842;18348;19407;20706;21395;29574;35200;42323	430;2792;35499;35500;36547;38759;38760;38761;41758;41759;43202;43203;43204;43205;60983;60984;60985;72696;87813;87814;87815	1.10282e-125	8.02647	8.58416	6.44657	7.00427
H(+)/Cl(-) exchange transporter 5, Isoform 2;Chloride channel protein (Fragment);H(+)/Cl(-) exchange transporter 5	P51795-2	P51795-2;A0A2R8YGW0;P51795	CLCN5	90.785	10309;19583;22439;28519;31626;32588	19988;39157;45606;58800;67107;67108	1.13283e-35	7.32684	7.60465	5.74694	6.02475
Transcriptional repressor CTCF;Transcriptional repressor CTCF;Transcriptional repressor CTCF;Transcriptional repressor CTCF, Isoform 2;Transcriptional repressor CTCFL;Transcriptional repressor CTCFL, Isoform 11;Transcriptional repressor CTCFL, Isoform 6;Transcriptional repressor CTCFL, Isoform 5;Transcriptional repressor CTCFL, Isoform 10;Transcriptional repressor CTCFL, Isoform 2;Transcriptional…	A0A2R8Y595;A0A2R8YFL0;P49711	A0A2R8Y595;A0A2R8YFL0;P49711;P49711-2;V9GY73;Q8NI51-11;Q8NI51-6;Q8NI51-5;Q8NI51-10;Q8NI51-2;Q8NI51-8;Q8NI51;Q8NI51-3;Q8NI51-7;P49711-2;V9GY73;Q8NI51-11;Q8NI51-6;Q8NI51-5;Q8NI51-10;Q8NI51-2;Q8NI51-8;Q8NI51;Q8NI51-3;Q8NI51-7;P49711-2;V9GY73;Q8NI51-11;Q8NI51-6;Q8NI51-5;Q8NI51-10;Q8NI51-2;Q8NI51-8;Q8NI51;Q8NI51-3;Q8NI51-7	CTCF;CTCFL	73	10314;10315;19126;19127;42684;49790	19999;20000;38183;38184;88692;103978	0	7.37596	7.5661	5.79606	5.98621
FAD-dependent oxidoreductase domain-containing protein 1;FAD-dependent oxidoreductase domain-containing protein 1, Isoform 3;FAD-dependent oxidoreductase domain-containing protein 1, Isoform 2;FAD-dependent oxidoreductase domain-containing protein 1, Isoform 2	Q96CU9;Q96CU9-3	Q96CU9;Q96CU9-3;Q96CU9-2;Q96CU9-2	FOXRED1	53.812	10326;14910;33683;40928;51432	20020;20021;29283;69519;84783;107346	2.13379e-19	7.47889		5.899
Immunity-related GTPase family Q protein;Immunity-related GTPase family Q protein (Fragment)	Q8WZA9	Q8WZA9;M0QZP8	IRGQ	62.717	1033;8783;18611;25491;42315	436;437;16930;37072;37073;52295;52296;52297;52298;87792	4.91559e-109	7.36043	7.99097	5.78053	6.41107
RNA transcription, translation and transport factor protein;RNA transcription, translation and transport factor protein;RNA transcription, translation and transport factor protein (Fragment);RNA transcription, translation and transport factor protein	Q9Y224	Q9Y224;G3V4C6;H0YJB9;G3V4E7	RTRAF	28.068	10339;19226;19227;19619;22587;22927;27732;27733;29936;30209;32911;33352;36538;42039	20041;38382;38383;39231;39232;39233;39234;39235;45887;45888;45889;45890;45891;45892;45893;46609;57193;57194;61738;61739;61740;61741;62310;67864;67865;68805;68806;75424;75425;75426;87119	1.81088e-22	8.67078	8.49121	7.09088	6.91131
Rab11 family-interacting protein 1;Rab11 family-interacting protein 1, Isoform 2;Rab11 family-interacting protein 1;Rab11 family-interacting protein 1, Isoform 4;Rab11 family-interacting protein 1, Isoform 3;Rab11 family-interacting protein 1, Isoform 5;Rab11 family-interacting protein 1;Rab11 family-interacting protein 1, Isoform 4;Rab11 family-interacting protein 1, Isoform 3;Rab11 family-inter…	Q6WKZ4;Q6WKZ4-3	Q6WKZ4;Q6WKZ4-3;E7EX40;Q6WKZ4-2;Q6WKZ4-1;Q6WKZ4-5;E7EX40;Q6WKZ4-2;Q6WKZ4-1;Q6WKZ4-5	RAB11FIP1	137.167	10342;10355;11096;11904;17932;18316;47440;51185	20044;20045;20055;21641;21642;23218;35675;36492;36493;99192;106886	0	7.97163	7.82024	6.39173	6.24034
DnaJ homolog subfamily B member 2 (Fragment);DnaJ homolog subfamily B member 2 (Fragment);DnaJ homolog subfamily B member 2;DnaJ homolog subfamily B member 2, Isoform 2;DnaJ homolog subfamily B member 2 (Fragment);DnaJ homolog subfamily B member 2 (Fragment);DnaJ homolog subfamily B member 2 (Fragment);DnaJ homolog subfamily B member 8;DnaJ homolog subfamily B member 2 (Fragment);DnaJ homolog sub…	C9JRD2;C9JXB9;P25686;P25686-2	C9JRD2;C9JXB9;P25686;P25686-2;C9J1G2;E7ETU0;C9JX00;Q8NHS0;C9J1G2;E7ETU0;C9JX00;Q8NHS0;C9J1G2;E7ETU0;C9JX00;Q8NHS0;C9J1G2;E7ETU0;C9JX00;Q8NHS0	DNAJB2;DNAJB8	25.411	10343;12831;41818;45834	20046;20047;25036;86613;95882	0		7.38861		5.80871
Pleckstrin homology-like domain family B member 2;Pleckstrin homology-like domain family B member 2 (Fragment);Pleckstrin homology-like domain family B member 2, Isoform 2;Pleckstrin homology-like domain family B member 2, Isoform 3;Pleckstrin homology-like domain family B member 2 (Fragment);Pleckstrin homology-like domain family B member 2;Pleckstrin homology-like domain family B member 2 (Frag…	Q86SQ0	Q86SQ0;E9PFQ4;Q86SQ0-2;Q86SQ0-3;A0A1W2PRT1;E9PGF6;A0A1W2PQ63;G5E9V3;E9PDY7;A0A1W2PRJ2	PHLDB2	142.158	10347;11900;16558;23766;29086;29848;39621;41010;42161;44012	20052;23214;32798;48449;59961;61583;61584;82095;84940;87408;91712	9.37477e-177	7.59875	7.70904	6.01886	6.12914
Peptidyl-prolyl cis-trans isomerase A;Peptidyl-prolyl cis-trans isomerase A, Isoform 2;Peptidyl-prolyl cis-trans isomerase;Peptidyl-prolyl cis-trans isomerase;Peptidyl-prolyl cis-trans isomerase A-like 4F;Peptidyl-prolyl cis-trans isomerase;Peptidyl-prolyl cis-trans isomerase A-like 4C;Peptidyl-prolyl cis-trans isomerase A-like 4H;Peptidyl-prolyl cis-trans isomerase A-like 4E;Peptidyl-prolyl cis-…	P62937	P62937;P62937-2;F8WE65;C9J5S7;P0DN26;A0A0H2UH34;A0A0B4J2A2;A0A075B767;A0A075B759;Q9Y536;F5H284;E5RIZ5;P0DN37	PPIA;PPIAL4F;PPIAL4C;PPIAL4H;PPIAL4E;PPIAL4A;PPIAL4D;PPIAL4G	18.012	10348;10349;10357;10358;13740;13741;20266;20267;20268;20269;20270;20271;20272;21840;21841;21842;21843;23519;24347;24348;31699;32710;39941;42589;47630;48166;48167	20058;20059;20062;20063;20064;20065;20066;20067;20068;20069;26842;26843;26844;26845;26846;26847;26848;26849;26850;40794;40795;40796;40797;40798;40799;40800;40801;40802;40803;40804;40805;40806;40807;44212;44213;44214;44215;44216;44217;44219;44220;44221;44222;44223;44224;44225;44226;44227;44228;44229;44230;44231;47934;49738;49739;49740;49741;49742;67494;67495;67496;82737;82738;82739;88444;88445;996…	1.06889e-175	9.60101	9.6406	8.02112	8.06071
Pericentrin;Pericentrin, Isoform 2	O95613;O95613-2	O95613;O95613-2	PCNT	378.037	1036;14941;36318;40418;47998;48025	441;29331;74907;83824;100315;100362	1.24091e-63	7.31045	7.69046	5.73055	6.11056
Non-histone chromosomal protein HMG-17	P05204	P05204	HMGN2	9.393	10370;35252	20101;20102;72796	0.032605	8.19401		6.61412
SNW domain-containing protein 1;SNW domain-containing protein 1;SNW domain-containing protein 1;SNW domain-containing protein 1 (Fragment)	Q13573	Q13573;G3V4X8;G3V3A4;G3V5R3	SNW1	61.494	10385;13046;17559;17653;17685;18277;22828;24342;24811;25043;27523;27524;31610;44190;51298	20124;20125;25476;34983;34984;34985;35180;35181;35182;36410;46406;49729;50756;50757;51300;56767;56768;56769;67029;92060;92061;107091	2.46088e-86	7.87155	8.30088	6.29166	6.72099
39S ribosomal protein L54, mitochondrial	Q6P161	Q6P161	MRPL54	15.819	10389;15775;43273	20137;31148;31149;90105;90106	7.75441e-37	7.66775	7.8331	6.08785	6.25321
RAF proto-oncogene serine/threonine-protein kinase (Fragment);RAF proto-oncogene serine/threonine-protein kinase;RAF proto-oncogene serine/threonine-protein kinase, Isoform 2	H7C155;P04049;P04049-2	H7C155;P04049;P04049-2	RAF1	59.741	1039;18968;25646	448;37857;52578	6.83596e-48	7.13476		5.55486
Polypyrimidine tract-binding protein 3;Polypyrimidine tract-binding protein 3, Isoform 1;Polypyrimidine tract-binding protein 3, Isoform 2;Polypyrimidine tract-binding protein 3, Isoform 4;Polypyrimidine tract-binding protein 3, Isoform 5;Polypyrimidine tract-binding protein 3, Isoform 6;Polypyrimidine tract-binding protein 3, Isoform 7;Polypyrimidine tract-binding protein 3 (Fragment);Polypyrimi…	O95758;O95758-1;O95758-2;O95758-4;O95758-5;O95758-6	O95758;O95758-1;O95758-2;O95758-4;O95758-5;O95758-6;O95758-7;X6R242;O95758-7;X6R242;O95758-7;X6R242;O95758-7;X6R242;O95758-7;X6R242;O95758-7;X6R242	PTBP3	59.69	10390;11807;48552	20138;23037;101569;101570	0	8.33757	8.28599	6.75767	6.70609
Nucleoporin Nup37;Nucleoporin Nup37 (Fragment);Nucleoporin Nup37 (Fragment)	Q8NFH4	Q8NFH4;H0YHK8;F8VTY2	NUP37	36.708	10391;23912;45396;46049;46852;49637	20139;20140;48821;94850;96373;98108;98109;103704;103705;103706	1.92165e-64	8.01447		6.43457
NEDD8-activating enzyme E1 regulatory subunit;NEDD8-activating enzyme E1 regulatory subunit, Isoform 2;NEDD8-activating enzyme E1 regulatory subunit, Isoform 4;NEDD8-activating enzyme E1 regulatory subunit, Isoform 3;NEDD8-activating enzyme E1 regulatory subunit (Fragment);NEDD8-activating enzyme E1 regulatory subunit (Fragment);NEDD8-activating enzyme E1 regulatory subunit;NEDD8-activating enzym…	Q13564;Q13564-2;Q13564-4	Q13564;Q13564-2;Q13564-4;Q13564-3;H3BMR3;J3QRA5;H3BSS8;J3KRK3;J3QLH4;J3KTE3;Q13564-3;H3BMR3;J3QRA5;H3BSS8;J3KRK3;J3QLH4;J3KTE3;Q13564-3;H3BMR3;J3QRA5;H3BSS8;J3KRK3;J3QLH4;J3KTE3	NAE1	60.246	10393;10506;10507;18572;28069;30829;33267;34988;50181;50937	20144;20368;20369;20370;36988;57923;57924;57925;63692;63693;68625;68626;72256;72257;104752;106352	4.00556e-176	7.63387	8.19085	6.05397	6.61096
Heterogeneous nuclear ribonucleoproteins C1/C2;Heterogeneous nuclear ribonucleoproteins C1/C2;Heterogeneous nuclear ribonucleoproteins C1/C2, Isoform C1;Heterogeneous nuclear ribonucleoproteins C1/C2;Heterogeneous nuclear ribonucleoproteins C1/C2 (Fragment);Heterogeneous nuclear ribonucleoproteins C1/C2, Isoform 4;Heterogeneous nuclear ribonucleoproteins C1/C2, Isoform 3;Heterogeneous nuclear rib…	B2R5W2;G3V4C1;P07910-2	B2R5W2;G3V4C1;P07910-2;B4DY08;G3V4W0;P07910-4;P07910-3;G3V251;G3V5X6;G3V3K6;B4DSU6;G3V4M8;G3V2H6;G3V2D6;G3V5V7;A0A0G2JPF8;B2RXH8;O60812;P0DMR1;B7ZW38;A0A0G2JNQ3;B3KT61;E5RG71;Q86SE5;Q86SE5-3;B4DY08;G3V4W0;P07910-4;P07910-3;G3V251;G3V5X6;G3V3K6;B4DSU6;G3V4M8;G3V2H6;G3V2D6;G3V5V7;A0A0G2JPF8;B2RXH8;O60812;P0DMR1;B7ZW38;A0A0G2JNQ3;B3KT61;E5RG71;Q86SE5;Q86SE5-3;B4DY08;G3V4W0;P07910-4;P07910-3;G3V251;G…	HNRNPC;HNRNPCL4;HNRNPCL2;HNRNPCL1;HNRNPCL3;RALYL	31.948	104;560;1242;15858;15859;16384;23732;24126;24586;27295;31243;31244;31345;31748;31969;31970;32129;32130;32784;33113;37087;38436;38488;38490;38491;38932;39003;45525;45939;45941;47823	848;849;850;851;852;7449;31309;31310;31311;31312;32399;48377;49273;49274;50262;50263;56259;56260;65112;65113;65114;65115;65116;65117;65618;65619;65620;65621;65622;65623;65624;65625;65627;65628;65629;65630;65631;65632;65633;65634;65635;65636;65637;65638;65639;65640;65641;65642;65643;65644;65645;65646;65647;65648;65649;65650;65651;65652;65653;65654;65655;65656;65657;65658;65659;65660;65662;65663;65…	2.07863e-189	9.68471	9.57093	8.10481	7.99103
Heterogeneous nuclear ribonucleoproteins C1/C2;Heterogeneous nuclear ribonucleoproteins C1/C2;Heterogeneous nuclear ribonucleoproteins C1/C2, Isoform 3;Heterogeneous nuclear ribonucleoproteins C1/C2;Heterogeneous nuclear ribonucleoproteins C1/C2 (Fragment);Heterogeneous nuclear ribonucleoproteins C1/C2 (Fragment);Heterogeneous nuclear ribonucleoproteins C1/C2;Heterogeneous nuclear ribonucleoprote…	G3V2Q1;P07910	G3V2Q1;P07910;P07910-3;B4DSU6;G3V4M8;G3V2H6;G3V576;G3V555;G3V575;G3V5V7;A0A0G2JPF8;B2RXH8;O60812;P0DMR1;B7ZW38;A0A0G2JNQ3;B3KT61;E5RG71;Q86SE5;Q86SE5-3;P07910-3;B4DSU6;G3V4M8;G3V2H6;G3V576;G3V555;G3V575;G3V5V7;A0A0G2JPF8;B2RXH8;O60812;P0DMR1;B7ZW38;A0A0G2JNQ3;B3KT61;E5RG71;Q86SE5;Q86SE5-3	HNRNPC;HNRNPCL4;HNRNPCL2;HNRNPCL1;HNRNPCL3;RALYL	33.571	104;560;1242;15858;15859;16384;23732;24126;24586;27295;31243;31244;31345;31748;31969;31970;32129;32130;32784;33113;37087;38437;38489;38492;38932;39003;45525;45939;45941;47823	848;849;850;851;852;7449;31309;31310;31311;31312;32399;48377;49273;49274;50262;50263;56259;56260;65112;65113;65114;65115;65116;65117;65618;65619;65620;65621;65622;65623;65624;65625;65627;65628;65629;65630;65631;65632;65633;65634;65635;65636;65637;65638;65639;65640;65641;65642;65643;65644;65645;65646;65647;65648;65649;65650;65651;65652;65653;65654;65655;65656;65657;65658;65659;65660;65662;65663;65…	2.07863e-189	9.68471	9.57093	8.10481	7.99103
Syntaxin-binding protein 1;Syntaxin-binding protein 1;Syntaxin-binding protein 1;Syntaxin-binding protein 1;Syntaxin-binding protein 1 (Fragment);Syntaxin-binding protein 1;Syntaxin-binding protein 1, Isoform 2;Syntaxin-binding protein 1;Syntaxin-binding protein 1 (Fragment);Syntaxin-binding protein 1 (Fragment);Syntaxin-binding protein 1 (Fragment);Syntaxin-binding protein 1 (Fragment);Syntaxin-…	A0A0D9SG72;P61764	A0A0D9SG72;P61764;A0A1B0GWF2;A0A1B0GVQ5;A0A2R8Y5D4;A0A1B0GTP9;P61764-2;A0A1B0GW76;A0A0D9SFQ7;A0A0D9SFW6;A0A0D9SEP9;A0A0D9SEH5;A0A096LP33;A0A1B0GWF2;A0A1B0GVQ5;A0A2R8Y5D4;A0A1B0GTP9;P61764-2;A0A1B0GW76;A0A0D9SFQ7;A0A0D9SFW6;A0A0D9SEP9;A0A0D9SEH5;A0A096LP33	STXBP1	66.161	1041;7771;12061;19582;24869;27182;41072;43536;45781;49336	452;14863;14864;23505;39155;39156;50860;50862;55952;55953;85073;90747;95750;103102	2.90976e-201	7.99575	8.00617	6.41585	6.42628
Coxsackievirus and adenovirus receptor;Coxsackievirus and adenovirus receptor, Isoform 2;Coxsackievirus and adenovirus receptor, Isoform 6;Coxsackievirus and adenovirus receptor, Isoform 7;Coxsackievirus and adenovirus receptor, Isoform 5;Coxsackievirus and adenovirus receptor, Isoform 4;Coxsackievirus and adenovirus receptor, Isoform 3;Coxsackievirus and adenovirus receptor, Isoform 7;Coxsackiev…	P78310;P78310-2;P78310-6	P78310;P78310-2;P78310-6;P78310-7;P78310-5;P78310-4;P78310-3;P78310-7;P78310-5;P78310-4;P78310-3;P78310-7;P78310-5;P78310-4;P78310-3	CXADR	40.03	10411;15168;16317;21646;23942;31540;32455;44082;45511;46216;46304	20180;20181;29798;32259;43731;48882;66683;66684;66686;91849;95138;95139;95140;96695;96696;96873	0	7.83362	7.917	6.25373	6.33711
Protein lin-28 homolog B (Fragment);Protein lin-28 homolog B;Protein lin-28 homolog B;Protein lin-28 homolog B, Isoform 2;Protein lin-28 homolog B, Isoform 2;Protein lin-28 homolog B, Isoform 2	A0A1B0GTK2;A0A1B0GVD3;Q6ZN17	A0A1B0GTK2;A0A1B0GVD3;Q6ZN17;Q6ZN17-2;Q6ZN17-2;Q6ZN17-2	LIN28B	23.006	10414;16686;48472	20185;33048;101345	6.12885e-96	7.38643		5.80654
WD40 repeat-containing protein SMU1;WD40 repeat-containing protein SMU1, Isoform 2	Q2TAY7	Q2TAY7;Q2TAY7-2	SMU1	57.544	1042;8619;10249;16932;28340;40181;44288;49601;50447	453;16583;19879;33557;58341;58342;83296;92235;103628;103629;105375	6.60892e-22	8.06133	7.97634	6.48144	6.39645
RNA-binding protein 14;RNA-binding protein 14, Isoform 2;Protein RBM14-RBM4;RNA-binding protein 14;RBM14-RBM4 readthrough;RNA-binding protein 14;RNA-binding protein 14, Isoform 3;RNA-binding protein 14, Isoform 4	Q96PK6	Q96PK6;Q96PK6-2;A0A0A6YYI9;F8WDX3;A0A0A0MSL8;B8ZZ74;Q96PK6-3;Q96PK6-4	RBM14;RBM14-RBM4	69.492	1043;4113;4434;4440;8826;21388;22696;24845;29596;44039;51142	454;455;6904;7588;7600;7601;17018;17019;17020;43192;43193;46117;46118;50821;50822;61046;91776;106800	1.02181e-30	7.91915	8.23563	6.33926	6.65574
TATA-binding protein-associated factor 2N;TATA-binding protein-associated factor 2N, Isoform Short;TATA-binding protein-associated factor 2N;TATA-binding protein-associated factor 2N (Fragment);TATA-binding protein-associated factor 2N;TATA-binding protein-associated factor 2N (Fragment);TATA-binding protein-associated factor 2N (Fragment);TATA-binding protein-associated factor 2N;TATA-binding pr…	Q92804;Q92804-2	Q92804;Q92804-2;A0A075B7D9;A0A075B7F2;A0A075B7E4;A0A075B7F4;A0A075B7C1;A0A075B7D9;A0A075B7F2;A0A075B7E4;A0A075B7F4;A0A075B7C1	TAF15	61.83	1045;10039;11981;16097;35805;35823;37840;39393;39394;39395;39396;39432;39448;41239;42267	460;461;462;463;19456;23361;23362;31751;31752;31753;73876;73877;73878;78299;81687;81688;81689;81690;81691;81692;81693;81764;81765;81790;81791;85429;85430;87653	1.247e-100	8.80744	8.97931	7.22754	7.39942
RNA-binding protein FUS;RNA-binding protein FUS, Isoform Short;RNA-binding protein FUS;RNA-binding protein FUS	P35637;P35637-2	P35637;P35637-2;H3BPE7;H3BPE7	FUS	53.426	1045;3817;5564;5567;5568;10108;16097;19255;27299;33190;35311;42849;42851;42852	460;461;462;463;6309;9910;9911;9912;9913;9914;19591;31751;31752;31753;38430;38431;38432;56269;56270;68464;68465;72894;89063;89064;89065;89066;89067	1.02534e-23	9.08308	8.93878	7.50318	7.35888
Annexin;Annexin A8;Annexin;Annexin A8-like protein 1;Annexin;Annexin A8, Isoform 3;Annexin A8, Isoform 2;Annexin;Annexin;Annexin A8-like protein 1, Isoform 2;Annexin;Annexin A8-like protein 1;Annexin;Annexin A8, Isoform 3;Annexin A8, Isoform 2;Annexin;Annexin;Annexin A8-like protein 1, Isoform 2	A0A087WTN9;P13928	A0A087WTN9;P13928;A0A075B752;Q5VT79;A0A087WUP0;P13928-3;P13928-2;B4DTF2;A0A075B765;Q5VT79-2;A0A075B752;Q5VT79;A0A087WUP0;P13928-3;P13928-2;B4DTF2;A0A075B765;Q5VT79-2	ANXA8;ANXA8L1	40.689	10450;39057;39186;41358;41873;43523	20250;81000;81255;81256;85657;85658;86735;90712	1.42229e-154		8.10213		6.52223
Adenine phosphoribosyltransferase;Adenine phosphoribosyltransferase;Adenine phosphoribosyltransferase (Fragment);Adenine phosphoribosyltransferase, Isoform 2;Adenine phosphoribosyltransferase (Fragment);Adenine phosphoribosyltransferase	P07741	P07741;H3BQZ9;H3BQB1;P07741-2;H3BQF1;H3BSW3	APRT	19.608	1046;5873;6998;21023;28968;49022;49023;49024	464;465;10581;13012;42414;59707;102540;102541;102542;102543;102544;102545	0	7.90651	8.06483	6.32662	6.48493
Cysteine-rich secretory protein LCCL domain-containing 2;Cysteine-rich secretory protein LCCL domain-containing 2;Cysteine-rich secretory protein LCCL domain-containing 2, Isoform 2;Cysteine-rich secretory protein LCCL domain-containing 2, Isoform 3;Cysteine-rich secretory protein LCCL domain-containing 2 (Fragment);Cysteine-rich secretory protein LCCL domain-containing 2, Isoform 5;Cysteine-rich…	H3BTI0;Q9H0B8	H3BTI0;Q9H0B8;Q9H0B8-2;Q9H0B8-3;H3BSZ9;Q9H0B8-5;Q9H0B8-4;J3QKP2;Q9H0B8-2;Q9H0B8-3;H3BSZ9;Q9H0B8-5;Q9H0B8-4;J3QKP2	CRISPLD2	55.791	1047;9775;19531;40814;42205;42206	466;18942;39019;84580;84581;84582;87513;87514;87515	5.47135e-83	7.61088	7.65762	6.03098	6.07772
Golgi phosphoprotein 3;Golgi phosphoprotein 3-like	Q9H4A6	Q9H4A6;Q9H4A5	GOLPH3;GOLPH3L	33.811	10474;37237;37492;38795	20296;77051;77052;77578;80418;80419	2.49669e-07	8.39208	7.71186	6.81218	6.13196
NAD-dependent protein deacetylase sirtuin-2;NAD-dependent protein deacetylase sirtuin-2, Isoform 2;NAD-dependent protein deacetylase sirtuin-2, Isoform 3;NAD-dependent protein deacetylase sirtuin-2, Isoform 5;NAD-dependent protein deacetylase sirtuin-2, Isoform 4;NAD-dependent protein deacetylase sirtuin-2;NAD-dependent protein deacetylase sirtuin-2 (Fragment);NAD-dependent protein deacetylase si…	Q8IXJ6;Q8IXJ6-2;Q8IXJ6-3	Q8IXJ6;Q8IXJ6-2;Q8IXJ6-3;Q8IXJ6-5;Q8IXJ6-4;F8WCF4;C9JZQ0;B5MCS1;A0A0A0MRF5;E7EWX6;A0A087WYM3;F8WF57;F8WDM4;C9JR33;C9J3U7;Q8IXJ6-5;Q8IXJ6-4;F8WCF4;C9JZQ0;B5MCS1;A0A0A0MRF5;E7EWX6;A0A087WYM3;F8WF57;F8WDM4;C9JR33;C9J3U7;Q8IXJ6-5;Q8IXJ6-4;F8WCF4;C9JZQ0;B5MCS1;A0A0A0MRF5;E7EWX6;A0A087WYM3;F8WF57;F8WDM4;C9JR33;C9J3U7	SIRT2	43.182	10485;27429;33865;50377	20333;20334;56557;56558;56559;69887;105195	0	7.6614	7.29893	6.08151	5.71904
Histone acetyltransferase KAT8;Histone acetyltransferase KAT8, Isoform 2	Q9H7Z6;Q9H7Z6-2	Q9H7Z6;Q9H7Z6-2	KAT8	52.403	10495;50731	20351;105919	4.84852e-08	7.44846		5.86856
S-methyl-5'-thioadenosine phosphorylase;S-methyl-5'-thioadenosine phosphorylase;S-methyl-5'-thioadenosine phosphorylase, Isoform 2;S-methyl-5'-thioadenosine phosphorylase, Isoform 3;S-methyl-5'-thioadenosine phosphorylase, Isoform 4;Purine nucleoside phosphorylase;S-methyl-5'-thioadenosine phosphorylase, Isoform 7;S-methyl-5'-thioadenosine phosphorylase, Isoform 6;S-methyl-5'-thioadenosine phosph…	B4DUC8;Q13126;Q13126-2;Q13126-3;Q13126-4	B4DUC8;Q13126;Q13126-2;Q13126-3;Q13126-4;J3QSB7;Q13126-7;Q13126-6;Q13126-5;F2Z2F3;F8WES2;J3KRN1;A0A2R8Y4K0;J3QSB7;Q13126-7;Q13126-6;Q13126-5;F2Z2F3;F8WES2;J3KRN1;A0A2R8Y4K0;J3QSB7;Q13126-7;Q13126-6;Q13126-5;F2Z2F3;F8WES2;J3KRN1;A0A2R8Y4K0;J3QSB7;Q13126-7;Q13126-6;Q13126-5;F2Z2F3;F8WES2;J3KRN1;A0A2R8Y4K0;J3QSB7;Q13126-7;Q13126-6;Q13126-5;F2Z2F3;F8WES2;J3KRN1;A0A2R8Y4K0	MTAP;	33.186	10496;18692;21500;35924;40251;44737;47679;51339	20352;37250;43414;43415;43416;74080;83498;83499;83500;93506;93507;99707;107183;107184	4.13495e-223	8.0649	8.15002	6.48501	6.57012
Beta-catenin-like protein 1;Beta-catenin-like protein 1;Beta-catenin-like protein 1, Isoform 4;Beta-catenin-like protein 1, Isoform 3;Beta-catenin-like protein 1, Isoform 2;Beta-catenin-like protein 1 (Fragment);Beta-catenin-like protein 1, Isoform 3;Beta-catenin-like protein 1, Isoform 2;Beta-catenin-like protein 1 (Fragment);Beta-catenin-like protein 1, Isoform 3;Beta-catenin-like protein 1, Is…	A0A087WUB9;Q8WYA6;Q8WYA6-4	A0A087WUB9;Q8WYA6;Q8WYA6-4;Q8WYA6-3;Q8WYA6-2;A2A2P1;Q8WYA6-3;Q8WYA6-2;A2A2P1;Q8WYA6-3;Q8WYA6-2;A2A2P1	CTNNBL1	65.703	10497;15259;28045;46784	20353;29995;29996;57878;97986	0	7.62815	7.68065	6.04825	6.10075
Bcl-2-like protein 13;Bcl-2-like protein 13, Isoform 1;Bcl-2-like protein 13;Bcl-2-like protein 13;Bcl-2-like protein 13;Bcl-2-like protein 13;Bcl-2-like protein 13;Bcl-2-like protein 13;Bcl-2-like protein 13;Bcl-2-like protein 13, Isoform 3	Q9BXK5	Q9BXK5;Q9BXK5-2;E9PDD6;F2Z2C3;A0A087WW80;A0A0A0MR90;F6VJB4;A0A087WTL4;A0A087WX97;Q9BXK5-4	BCL2L13	52.723	105;9454;9914;10848;11448;29093;39131;51418	7513;18309;19223;19224;21107;22317;22318;59974;81148;107321	0	7.98242	7.47359	6.40252	5.89369
Protein arginine N-methyltransferase 5;Protein arginine N-methyltransferase 5, Isoform 2;Protein arginine N-methyltransferase 5, Isoform 5;Protein arginine N-methyltransferase 5, Isoform 3;Protein arginine N-methyltransferase 5 (Fragment);Protein arginine N-methyltransferase 5, Isoform 4;Protein arginine N-methyltransferase 5 (Fragment);Protein arginine N-methyltransferase 5 (Fragment);Protein ar…	O14744	O14744;O14744-2;O14744-5;O14744-3;H0YJX6;O14744-4;H0YJD3;G3V580;G3V5L5;G3V2X6;G3V2L6;C9JSX3;G3V2F5;G3V507;H7BZ44;H0YJ77;G3V5T6	PRMT5	72.684	1050;1459;6081;7437;8147;8805;10056;20751;47801;47802;49462;51199	472;473;1342;1343;1344;11016;14026;14027;15638;16972;16973;19484;41848;99920;99921;99922;103367;106914	1.31413e-92	8.15393	7.99647	6.57403	6.41657
Small subunit processome component 20 homolog	O75691	O75691	UTP20	318.385	10502;11515;14221;27410;34083;47777	20362;22466;27864;56512;70380;99876	5.29982e-96	7.46016	7.18859	5.88026	5.60869
Activity-dependent neuroprotector homeobox protein;Activity-dependent neuroprotector homeobox protein (Fragment);Activity-dependent neuroprotector homeobox protein;Activity-dependent neuroprotector homeobox protein (Fragment);Activity-dependent neuroprotector homeobox protein	Q9H2P0	Q9H2P0;A0A2R8Y469;A0A2R8Y6X0;E9PQK8;A0A2R8YCL6	ADNP	123.563	10505;20119;20847;21315;22337;23325;24761;26608;28613;34832;34931;38839;41457;41909;41937;43240;46575;50086;51163	20367;40483;42024;43038;45364;45365;45366;47542;47543;50630;50631;54761;54762;59029;71952;71953;72153;80519;80520;85864;86805;86806;86807;86808;86889;90039;97541;104561;104562;106844;106845	7.93012e-21	8.11533	7.87992	6.53543	6.30003
Ras-related protein Rab-2B;Ras-related protein Rab-2B;Ras-related protein Rab-2B, Isoform 2;Ras-related protein Rab-2B;HCG1995540, isoform CRA_b;Ras-related protein Rab-2A (Fragment);Ras-related protein Rab-2B, Isoform 2;Ras-related protein Rab-2B;HCG1995540, isoform CRA_b;Ras-related protein Rab-2A (Fragment)	A0A3B3ITL1;Q8WUD1	A0A3B3ITL1;Q8WUD1;Q8WUD1-2;E9PE37;Q6PIK3;H0YDL5;Q8WUD1-2;E9PE37;Q6PIK3;H0YDL5	RAB2B;RAB4B;RAB2A	23.341	10517;10518;14885;15522;23050;23051;29191;38757;42031;50453	20391;20392;20393;20394;20395;20396;20397;29228;29229;29230;29231;29232;29233;30598;30599;30600;46886;46887;60204;60205;60206;80338;80339;87103;87104;105384;105385;105386	1.82312e-121	8.59323	8.98326	7.01334	7.40337
CCR4-NOT transcription complex subunit 3;CCR4-NOT transcription complex subunit 3;CCR4-NOT transcription complex subunit 3;CCR4-NOT transcription complex subunit 3;CCR4-NOT transcription complex subunit 3 (Fragment);CCR4-NOT transcription complex subunit 3 (Fragment);CCR4-NOT transcription complex subunit 3 (Fragment);CCR4-NOT transcription complex subunit 3 (Fragment);CCR4-NOT transcription comp…	B7Z6J7;O75175	B7Z6J7;O75175;H7C3F5;A0A2H2FJL5;A0A2R8Y691;A0A2R8Y4W0;H0Y5X7;H7C148;A0A2R8Y7Z8;A0A0G2JNJ7;A0A2R8Y6N5;H7C3F5;A0A2H2FJL5;A0A2R8Y691;A0A2R8Y4W0;H0Y5X7;H7C148;A0A2R8Y7Z8;A0A0G2JNJ7;A0A2R8Y6N5	CNOT3	76.569	1052;3771;27040;31408;44750;48153	478;6226;55656;65948;93536;100598	1.76239e-191	7.31647	7.6906	5.73658	6.11071
Ras-related protein Rab-31;Ras-related protein Rab-31	Q13636	Q13636;J3QR51	RAB31	21.569	10520;14429;15363;18283;32943;36510;45293	20399;28322;28323;30193;36418;36419;67956;67957;75357;94641	1.62604e-38	8.03778	7.84556	6.45788	6.26566
Epsin-2;Epsin-2 (Fragment);Epsin-2;Epsin-2, Isoform 2;Epsin-2, Isoform 4;Epsin-2, Isoform 3;Epsin-2 (Fragment);Epsin-2 (Fragment);Epsin-2 (Fragment);Epsin-2 (Fragment);Epsin-2 (Fragment);Epsin-2;Epsin-2, Isoform 4;Epsin-2, Isoform 3;Epsin-2 (Fragment);Epsin-2 (Fragment);Epsin-2 (Fragment);Epsin-2 (Fragment);Epsin-2 (Fragment);Epsin-2;Epsin-2, Isoform 4;Epsin-2, Isoform 3;Epsin-2 (Fragment);Epsin-…	E9PBC1;F6PQP6;O95208;O95208-2	E9PBC1;F6PQP6;O95208;O95208-2;O95208-5;O95208-3;J3KSF8;J3KTF6;J3KSA6;J3KSC7;J3QLN2;I3L2B2;O95208-5;O95208-3;J3KSF8;J3KTF6;J3KSA6;J3KSC7;J3QLN2;I3L2B2;O95208-5;O95208-3;J3KSF8;J3KTF6;J3KSA6;J3KSC7;J3QLN2;I3L2B2;O95208-5;O95208-3;J3KSF8;J3KTF6;J3KSA6;J3KSC7;J3QLN2;I3L2B2	EPN2	53.008	10521;33735	20400;69615;69616	2.80455e-265	7.36117		5.78128
HCG2044781;HCG2044780, isoform CRA_b;Transmembrane protein 189, Isoform 2;Transmembrane protein 189;Ubiquitin-conjugating enzyme E2 variant 1, Isoform 6;Ubiquitin-conjugating enzyme E2 variant 2 (Fragment);HCG2018358, isoform CRA_d;Ubiquitin-conjugating enzyme E2 variant 1, Isoform 1;Ubiquitin-conjugating enzyme E2 variant 1;Ubiquitin-conjugating enzyme E2 variant 1, Isoform 5;Ubiquitin-conjugati…	I3L0A0	I3L0A0;Q5TGE2;A5PLL7-2;A5PLL7;Q13404-8;E5RIF1;D6RG00;Q13404-1;Q13404;Q13404-7;Q13404-2;G3V2F7;A0A0A0MSL3;Q13404-6	TMEM189-UBE2V1;TMEM189;UBE2V1;UBE2V2	42.209	10528;18744;18745;22645;22648;22649;22650;27542;48862;49593;49616;49653;50924	20412;37377;37380;37381;37382;37383;46002;46003;46004;46005;46006;46007;56811;56812;102204;103608;103662;103731;106322;106323	0	7.99945	8.46057	6.41956	6.88068
Vacuole membrane protein 1;Vacuole membrane protein 1;Vacuole membrane protein 1;Vacuole membrane protein 1 (Fragment);Vacuole membrane protein 1 (Fragment);Vacuole membrane protein 1 (Fragment);Vacuole membrane protein 1 (Fragment);Vacuole membrane protein 1 (Fragment);Vacuole membrane protein 1, Isoform 2	Q96GC9	Q96GC9;K7EL93;K7EL74;K7ENU2;K7EK01;K7EMI0;K7ELS2;K7EPE7;Q96GC9-2	VMP1	46.238	10529;29623;35368	20413;61100;72989	1.92939e-160		7.48815		5.90825
Voltage-dependent anion-selective channel protein 1;Voltage-dependent anion-selective channel protein 1 (Fragment)	P21796	P21796;C9JI87	VDAC1	30.773	10535;10536;10537;10538;15663;15664;19018;26045;26613;30041;30042;30137;34985;39123;39128;42292;47612;47615;47616;48476;48584;49554;49651;51035;51085	20425;20426;20427;20428;20429;20430;20431;20432;20433;20434;20435;20436;20437;20438;20439;20440;20441;30912;30913;30914;30915;37960;37961;37962;37963;37964;53443;53444;53445;54769;54770;54771;54772;54773;54774;61947;61948;61949;61950;61951;61952;61953;61954;62143;62144;62145;62147;62148;62149;62150;62151;62152;62153;62154;62155;62156;62157;62159;62160;62161;62162;62163;62164;62165;72250;72251;811…	3.93376e-137	9.26763	9.43226	7.68774	7.85236
Occludin;Occludin;Occludin, Isoform 4;Occludin, Isoform 3;Occludin, Isoform 5;Occludin, Isoform 2;Occludin, Isoform 3;Occludin, Isoform 5;Occludin, Isoform 2;Occludin, Isoform 3;Occludin, Isoform 5;Occludin, Isoform 2	A0A0G2JMZ8;Q16625;Q16625-4	A0A0G2JMZ8;Q16625;Q16625-4;Q16625-3;Q16625-5;Q16625-2;Q16625-3;Q16625-5;Q16625-2;Q16625-3;Q16625-5;Q16625-2	OCLN	59.13	10544;11035;13325;40362;51204	20448;20449;20450;20451;21515;26033;26034;83717;106920;106921	4.75702e-152	7.59375	7.9922	6.01385	6.41231
COMM domain-containing protein 2;COMM domain-containing protein 2;COMM domain-containing protein 2, Isoform 2;COMM domain-containing protein 2;COMM domain-containing protein 2;COMM domain-containing protein 2	F8WBW1;Q86X83;Q86X83-2	F8WBW1;Q86X83;Q86X83-2;F8WC41;F8WC41;F8WC41	COMMD2	15.405	10546;20756;28664;32269;43115	20454;20455;41855;59125;59126;59127;66078;66079;66080;89754;89755;89756	6.78753e-110	7.63066	7.53346	6.05077	5.95357
Fe-S cluster assembly protein DRE2;Anamorsin;Anamorsin;Anamorsin, Isoform 3;Anamorsin;Anamorsin;Anamorsin (Fragment);Anamorsin, Isoform 2;Anamorsin;Anamorsin, Isoform 3;Anamorsin;Anamorsin;Anamorsin (Fragment);Anamorsin, Isoform 2	H3BV90;Q6FI81	H3BV90;Q6FI81;H3BT65;Q6FI81-3;H3BUG4;H3BPG7;H3BQ23;Q6FI81-2;H3BT65;Q6FI81-3;H3BUG4;H3BPG7;H3BQ23;Q6FI81-2	CIAPIN1	26.446	10549;11474;12105;12556;35287;47081	20464;20465;22367;23587;24442;72857;98575	0	7.49941	7.51466	5.91952	5.93476
SPECC1L-ADORA2A readthrough (NMD candidate);Cytospin-A;Cytospin-A, Isoform 2;Cytospin-A (Fragment);Cytospin-A (Fragment);Cytospin-A (Fragment)	F8WAN1;Q69YQ0;Q69YQ0-2	F8WAN1;Q69YQ0;Q69YQ0-2;C9J8U1;C9J8U1;C9J8U1	SPECC1L-ADORA2A;SPECC1L	101.514	1055;4062;9296;12234;26817;39245;40224	482;6815;17987;23812;55160;55162;55163;81364;83419;83420	1.29171e-21		8.04048		6.46059
GTP-binding protein 1;GTP-binding protein 1 (Fragment);GTP-binding protein 1 (Fragment);GTP-binding protein 1 (Fragment)	O00178	O00178;B0QY59;F5H716;F5H257	GTPBP1	72.454	10550;28083;31997;40545;41516	20466;57946;65205;83988;83989;85978	1.408e-218	7.35161	7.10298	5.77172	5.52308
Ubiquitin carboxyl-terminal hydrolase 15;Ubiquitin carboxyl-terminal hydrolase 15, Isoform 2;Ubiquitin carboxyl-terminal hydrolase 15, Isoform 3;Ubiquitin carboxyl-terminal hydrolase 15 (Fragment);Ubiquitin carboxyl-terminal hydrolase 15, Isoform 4;Ubiquitin carboxyl-terminal hydrolase 15 (Fragment);Ubiquitin carboxyl-terminal hydrolase 15 (Fragment);Ubiquitin carboxyl-terminal hydrolase 15 (Frag…	Q9Y4E8;Q9Y4E8-2;Q9Y4E8-3	Q9Y4E8;Q9Y4E8-2;Q9Y4E8-3;H0YI31;Q9Y4E8-4;F8VZG8;F8W0H4;H0YHM4;F8VVY7;H0YI31;Q9Y4E8-4;F8VZG8;F8W0H4;H0YHM4;F8VVY7;H0YI31;Q9Y4E8-4;F8VZG8;F8W0H4;H0YHM4;F8VVY7	USP15	112.419	10551;21361;31003;33153;38840;42422;48673;50104;50832;51012	20467;20468;20469;20470;43120;43121;64057;68386;80521;80522;88007;101791;101792;101793;104601;104602;106133;106543	1.2002e-198	7.42831	7.68267	5.84841	6.10278
Ubiquitin carboxyl-terminal hydrolase 4;Ubiquitin carboxyl-terminal hydrolase 4, Isoform 2;Ubiquitin carboxyl-terminal hydrolase 4;Ubiquitin carboxyl-terminal hydrolase 4, Isoform 3;Ubiquitin carboxyl-terminal hydrolase 4 (Fragment);Ubiquitin carboxyl-terminal hydrolase 4;Ubiquitin carboxyl-terminal hydrolase 4, Isoform 3;Ubiquitin carboxyl-terminal hydrolase 4 (Fragment)	Q13107;Q13107-2	Q13107;Q13107-2;C9JNU9;Q13107-3;H7C189;C9JNU9;Q13107-3;H7C189	USP4	108.565	10552;33158	20471;68392;68393	1.76738e-35
Probable cysteine--tRNA ligase, mitochondrial;Probable cysteine--tRNA ligase, mitochondrial (Fragment);Probable cysteine--tRNA ligase, mitochondrial (Fragment);Probable cysteine--tRNA ligase, mitochondrial (Fragment)	Q9HA77	Q9HA77;H0YFF0;A0A087WWV1;F5H579	CARS2	62.224	1056;17848;19174;30481;37563;41389;42691;47146;48706	483;35510;38278;62860;62861;77708;85713;88719;98705;98706;98707;101852;101853	1.70033e-22	7.55641	7.97076	5.97651	6.39086
Echinoderm microtubule-associated protein-like 4;Echinoderm microtubule-associated protein-like 4;Echinoderm microtubule-associated protein-like 4, Isoform 2	Q9HC35	Q9HC35;B5MBZ0;Q9HC35-2	EML4	108.916	1057;1521;2358;4370;7386;7683;7750;8621;10692;12734;18547;20739;21809;24939;26099;29704;39673;44371;46333;46415;49357;51086	484;485;1478;3186;7475;13888;13889;14824;14825;16588;20773;20774;20775;24804;24805;24806;36937;41823;44138;44139;44140;50985;53547;53548;61274;61275;82212;82213;92455;96938;97134;97135;103137;103138;106690;106691	1.94974e-204	8.06089	8.4678	6.481	6.88791
Integrin-linked kinase-associated serine/threonine phosphatase 2C;Integrin-linked kinase-associated serine/threonine phosphatase 2C (Fragment);Integrin-linked kinase associated phosphatase;Integrin-linked kinase-associated serine/threonine phosphatase 2C (Fragment)	Q9H0C8	Q9H0C8;H7C2I8;F8SNU7;E9PC05	ILKAP	42.907	10577;48350	20524;101015	0	7.2132		5.6333
FERM, ARHGEF and pleckstrin domain-containing protein 1;FERM, ARHGEF and pleckstrin domain-containing protein 1;FERM, ARHGEF and pleckstrin domain-containing protein 1, Isoform 2;FERM, ARHGEF and pleckstrin domain-containing protein 1 (Fragment);FERM, ARHGEF and pleckstrin domain-containing protein 1 (Fragment);FERM, ARHGEF and pleckstrin domain-containing protein 1;FERM, ARHGEF and pleckstrin do…	C9JME2;Q9Y4F1;Q9Y4F1-2	C9JME2;Q9Y4F1;Q9Y4F1-2;M0QXT1;H0Y783;A0A1B0GV68;M0QYB0;M0R262;Q9Y4F1-3;M0QXT1;H0Y783;A0A1B0GV68;M0QYB0;M0R262;Q9Y4F1-3;M0QXT1;H0Y783;A0A1B0GV68;M0QYB0;M0R262;Q9Y4F1-3	FARP1	122.095	1058;1059;7328;13914;20150;21444;23014;23622;23623;23684;25014;26427;36255;36374;40210;40755;46310;47037;50479;50611	486;487;13746;13747;27227;40545;40546;40547;43294;43295;46823;46824;48148;48149;48150;48277;48278;48279;48280;48281;51234;51235;54300;74759;75023;75024;83386;83387;84487;96882;98502;98503;105434;105435;105686	4.77755e-34	8.51451	7.99056	6.93462	6.41066
Integrator complex subunit 3;Integrator complex subunit 3, Isoform 2;Integrator complex subunit 3, Isoform 3;Integrator complex subunit 3, Isoform 4;Integrator complex subunit 3 (Fragment);Integrator complex subunit 3, Isoform 4;Integrator complex subunit 3 (Fragment);Integrator complex subunit 3, Isoform 4;Integrator complex subunit 3 (Fragment)	Q68E01;Q68E01-2;Q68E01-3	Q68E01;Q68E01-2;Q68E01-3;Q68E01-4;A0A096LNW8;Q68E01-4;A0A096LNW8;Q68E01-4;A0A096LNW8	INTS3	118.07	10581;12819;21582;22750;25107;27406	20531;24997;43570;46242;51418;51419;51420;56507	0	7.70428	7.16076	6.12439	5.58086
Protein GPR108;Protein GPR108 (Fragment);Protein GPR108 (Fragment);Protein GPR108 (Fragment);Protein GPR108 (Fragment);HCG1811164, isoform CRA_c	Q9NPR9	Q9NPR9;M0R1G1;M0R2E1;M0QZW9;M0R3H4;G5E9L6	GPR108	60.633	10582;19810	20532;39686	7.94185e-103
Uveal autoantigen with coiled-coil domains and ankyrin repeats;Uveal autoantigen with coiled-coil domains and ankyrin repeats;Uveal autoantigen with coiled-coil domains and ankyrin repeats, Isoform 2;Uveal autoantigen with coiled-coil domains and ankyrin repeats;Uveal autoantigen with coiled-coil domains and ankyrin repeats (Fragment);Uveal autoantigen with coiled-coil domains and ankyrin repeats…	H0YNH8;Q9BZF9;Q9BZF9-2	H0YNH8;Q9BZF9;Q9BZF9-2;F5H2B9;H0YN48;H0YMI1;F5H2B9;H0YN48;H0YMI1;F5H2B9;H0YN48;H0YMI1	UACA	161.309	10596;17788;21432;21594;24218;27819;29350;33411;33844;34094;37927;49819;50032	20566;35409;35410;43273;43587;49467;57360;60554;68918;68919;69839;69840;70397;78554;104055;104056;104454;104455	8.04817e-31	7.71734	7.45945	6.13745	5.87956
HD domain-containing protein 2;HD domain-containing protein 2, Isoform 2;HD domain-containing protein 2;HD domain-containing protein 2;HD domain-containing protein 2, Isoform 3;HD domain-containing protein 2;HD domain-containing protein 2;HD domain-containing protein 2, Isoform 3	Q7Z4H3;Q7Z4H3-2	Q7Z4H3;Q7Z4H3-2;V9GYS5;V9GZ04;Q7Z4H3-3;V9GYS5;V9GZ04;Q7Z4H3-3	HDDC2	23.39	106;14681;29018	7575;7576;28831;28832;59823	8.52444e-55	7.61558	7.74458	6.03568	6.16468
Dihydropyrimidinase-related protein 2;Dihydropyrimidinase-related protein 2;Dihydropyrimidinase-related protein 2, Isoform 2;Dihydropyrimidinase-related protein 2 (Fragment);Dihydropyrimidinase-related protein 2, Isoform 2;Dihydropyrimidinase-related protein 2 (Fragment)	A0A1C7CYX9;Q16555	A0A1C7CYX9;Q16555;Q16555-2;E5RFU4;Q16555-2;E5RFU4	DPYSL2	73.503	1060;1061;2694;2695;6739;6871;6872;7793;7794;14866;14867;14870;14871;17130;17131;17644;18431;18660;20758;22029;23654;23787;23805;23806;24288;24522;31181;31687;31865;32592;32686;33900;36976;38738;41162;42957;42958;43036;45969	488;489;490;491;3964;3965;3966;3967;3968;12441;12442;12708;12709;12711;12712;14900;14901;14902;14903;29186;29187;29188;29189;29192;29193;29194;29195;29196;34078;34079;34081;35154;36712;36713;37182;37184;37185;41857;41858;41859;41860;44642;44643;44644;44645;44646;44647;48217;48218;48498;48499;48500;48501;48558;48560;48561;48562;49609;50113;50114;50115;50116;64700;64701;64702;67124;67125;67419;6742…	1.74504e-29	8.89586	9.39532	7.31596	7.81542
Ribonuclease H2 subunit A	O75792	O75792	RNASEH2A	33.395	10610;29021;29329	20591;59826;59827;60512	4.11183e-45	7.12316		5.54327
NADH dehydrogenase [ubiquinone] 1 alpha subcomplex assembly factor 2;NADH dehydrogenase [ubiquinone] 1 alpha subcomplex assembly factor 2;NADH dehydrogenase [ubiquinone] 1 alpha subcomplex assembly factor 2 (Fragment)	Q8N183	Q8N183;D6RA56;H0YA50	NDUFAF2	19.856	10611;12779;12887;18950;51522	20592;24911;24912;25160;37810;37811;107543	1.81714e-190	7.31338	7.34373	5.73348	5.76384
60S ribosomal protein L10;60S ribosomal protein L10 (Fragment);60S ribosomal protein L10 (Fragment);60S ribosomal protein L10-like	A0A087WV22	A0A087WV22;H7C123;H7C2C5;Q96L21	RPL10;RPL10L	20.439	10612;14649;14650;14651;18822;27144;31452;32303;46316	20593;28729;28730;28731;28732;28733;28734;28735;37537;55889;66182;66183;66184;96896;96898	7.33715e-146	8.80606	8.39021	7.22616	6.81031
60S ribosomal protein L10;60S ribosomal protein L10 (Fragment);60S ribosomal protein L10 (Fragment);60S ribosomal protein L10-like	F8W7C6	F8W7C6;H7C123;H7C2C5;Q96L21	RPL10;RPL10L	18.565	10612;14649;14650;14651;27144;31452;31708;32303;32723;46316	20593;28729;28730;28731;28732;28733;28734;28735;55889;66182;66183;66184;67541;67542;96896;96898	3.0478e-98	8.67402	8.39021	7.09412	6.81031
Serine/threonine-protein phosphatase 2A 56 kDa regulatory subunit epsilon isoform;Serine/threonine-protein phosphatase 2A 56 kDa regulatory subunit epsilon isoform, Isoform 2;Serine/threonine-protein phosphatase 2A 56 kDa regulatory subunit epsilon isoform, Isoform 3;Serine/threonine-protein phosphatase 2A 56 kDa regulatory subunit epsilon isoform, Isoform 3	Q16537;Q16537-2	Q16537;Q16537-2;Q16537-3;Q16537-3	PPP2R5E	54.699	10619;14372;35563;41028;41524	20607;20608;28186;73394;73395;73396;84978;85992;85993	1.64511e-08	7.71376	7.15277	6.13386	5.57288
Serine/threonine-protein phosphatase 2A 56 kDa regulatory subunit alpha isoform;Serine/threonine-protein phosphatase 2A 56 kDa regulatory subunit alpha isoform, Isoform 2	Q15172	Q15172;Q15172-2	PPP2R5A	56.194	10620;11145;18788;41036	20609;21746;37462;37463;84993	0	7.72314	7.45041	6.14324	5.87051
E3 ubiquitin-protein ligase RNF213;E3 ubiquitin-protein ligase RNF213;E3 ubiquitin-protein ligase RNF213;E3 ubiquitin-protein ligase RNF213, Isoform 2;E3 ubiquitin-protein ligase RNF213, Isoform 4;E3 ubiquitin-protein ligase RNF213, Isoform 3;E3 ubiquitin-protein ligase RNF213, Isoform 4;E3 ubiquitin-protein ligase RNF213, Isoform 3;E3 ubiquitin-protein ligase RNF213, Isoform 4;E3 ubiquitin-prote…	A0A0A0MTC1;A0A0A0MTR7;Q63HN8;Q63HN8-4	A0A0A0MTC1;A0A0A0MTR7;Q63HN8;Q63HN8-4;Q63HN8-6;Q63HN8-5;Q63HN8-6;Q63HN8-5;Q63HN8-6;Q63HN8-5;Q63HN8-6;Q63HN8-5	RNF213	596.487	10624;36908;46028	20617;76290;96308	1.50547e-81	7.25634		5.67645
Histone H3 (Fragment);Histone H3.3;Histone H3.1t;Histone H3;Histone H3;Histone H3.3 (Fragment);Histone H3.3C;Histone H3.3;Histone H3.1t;Histone H3;Histone H3;Histone H3.3 (Fragment);Histone H3.3C;Histone H3.3	K7EK07;P84243	K7EK07;P84243;Q16695;K7EMV3;B4DEB1;K7ES00;Q6NXT2;K7EP01;Q16695;K7EMV3;B4DEB1;K7ES00;Q6NXT2;K7EP01	H3F3B;H3F3A;HIST3H3;H3F3C	14.914	10639;10640;14893;14894;41445;41446;48501;51081	20647;20648;20649;20650;20651;20652;20653;20654;20655;20656;20657;29243;29244;85832;85833;85834;85835;85836;85837;85838;85839;85840;85841;101446;106681	2.90155e-200	9.33424	9.76634	7.75434	8.18645
Histone H3.1;Histone H3.1t;Histone H3;Histone H3;Histone H3.3 (Fragment);Histone H3.3C;Histone H3.3	P68431	P68431;Q16695;K7EMV3;B4DEB1;K7ES00;Q6NXT2;K7EP01	HIST1H3A;HIST3H3;H3F3B;H3F3A;H3F3C	15.404	10639;10640;14904;14905;41445;41446;48501;51081	20647;20648;20649;20650;20651;20652;20653;20654;20655;20656;20657;29261;29262;29263;29264;85832;85833;85834;85835;85836;85837;85838;85839;85840;85841;101446;106681	2.90155e-200	9.33424	9.76634	7.75434	8.18645
Histone H3.2;Histone H3.1t;Histone H3;Histone H3;Histone H3.3 (Fragment);Histone H3.3C;Histone H3.3	Q71DI3	Q71DI3;Q16695;K7EMV3;B4DEB1;K7ES00;Q6NXT2;K7EP01	HIST2H3A;HIST3H3;H3F3B;H3F3A;H3F3C	15.388	10639;10640;14906;41445;41446;48501;51081	20647;20648;20649;20650;20651;20652;20653;20654;20655;20656;20657;29265;29266;85832;85833;85834;85835;85836;85837;85838;85839;85840;85841;101446;106681	2.90155e-200	9.33424	9.76634	7.75434	8.18645
Leucine-rich repeat transmembrane protein FLRT2	O43155	O43155	FLRT2	74.049	1064;16968;20833;25483;25765;27264;30992;32313;33543;46992;49693;50480	496;33660;41998;52275;52838;52839;52840;52841;56201;56202;64030;66218;66219;66220;69236;69237;69238;69239;98390;98391;103808;105436	1.71184e-05	7.98302	8.15286	6.40312	6.57296
Histone H3;Histone H3.3	Q5TEC6	Q5TEC6;K7EP01	HIST2H3PS2;H3F3B	15.43	10641;10642;41445;41446;51081	20658;20659;20660;20661;20662;85832;85833;85834;85835;85836;85837;85838;85839;85840;85841;106681	1.49028e-13	9.17663	9.23061	7.59674	7.65071
Lysine--tRNA ligase;Lysine--tRNA ligase, Isoform Mitochondrial;Lysine--tRNA ligase (Fragment);Lysine--tRNA ligase (Fragment);Lysine--tRNA ligase (Fragment);Lysine--tRNA ligase (Fragment);Lysine--tRNA ligase (Fragment);Lysine--tRNA ligase (Fragment)	Q15046;Q15046-2	Q15046;Q15046-2;H3BVA8;J3KRL2;H3BPV7;H3BVA8;J3KRL2;H3BPV7	KARS	68.048	10646;13015;13799;14156;16207;19652;22010;22651;24261;27059;28755;28756;30452;32326;37175;37362;45096;48658;50571;51146	20670;20671;25430;26976;26977;26978;27722;27723;27724;27725;31972;31973;31974;39320;44601;46008;46009;49555;55695;59283;59284;59285;62803;66251;76907;77313;77314;94203;94204;101757;101758;105610;106810;106811;106812	3.22655e-173	8.09633	8.36683	6.51643	6.78694
Receptor expression-enhancing protein;Receptor expression-enhancing protein 4;Receptor expression-enhancing protein 4, Isoform 2;Receptor expression-enhancing protein 4, Isoform 2	E5RGS2;Q9H6H4	E5RGS2;Q9H6H4;Q9H6H4-2;Q9H6H4-2	REEP4	28.214	10647;39902;41926	20673;82666;86872	1.15376e-27	6.98705		5.40716
Alpha-soluble NSF attachment protein;Alpha-soluble NSF attachment protein;Alpha-soluble NSF attachment protein (Fragment);Alpha-soluble NSF attachment protein (Fragment);Alpha-soluble NSF attachment protein (Fragment);Alpha-soluble NSF attachment protein (Fragment);Beta-soluble NSF attachment protein;Beta-soluble NSF attachment protein, Isoform 3;Beta-soluble NSF attachment protein, Isoform 2;Bet…	P54920	P54920;M0R0Y2;M0R2M1;M0R0I4;M0R058;M0R027;A0A087WZQ7;Q9H115-3;Q9H115-2;Q9H115;M0QZM9;M0QZN5;M0R031;M0R213	NAPA;NAPB	33.233	1065;1512;2473;2492;2493;2518;9029;9030;19220;19554;21064;25584;27502;43140;45020;50026	497;498;1461;3517;3518;3519;3520;3557;3559;3560;3561;3609;3610;17452;17453;17454;17455;38368;38369;39068;39069;39070;39071;39072;39073;39074;39075;39076;39077;39078;42495;52459;56709;56710;56711;56712;56713;89816;89817;89818;94043;94044;94045;104432;104433;104434;104435	1.81307e-31	8.7824	9.03691	7.20251	7.45702
Serine palmitoyltransferase 2;Serine palmitoyltransferase 2 (Fragment)	O15270	O15270;H0YJV2	SPTLC2	62.924	10652;18891;46849	20678;20679;37705;98104	6.86618e-244	7.71095	8.02632	6.13106	6.44642
Electron transfer flavoprotein subunit beta;Electron transfer flavoprotein subunit beta, Isoform 2;Electron transfer flavoprotein subunit beta (Fragment);Electron transfer flavoprotein subunit beta (Fragment)	P38117;P38117-2	P38117;P38117-2;M0QY67;M0QY67	ETFB	27.844	10653;10952;12966;17058;20185;20187;21245;26686;28708;29878;35408;36309;42094;42892;45471;45826	20680;20681;21337;25330;33832;33833;33834;33835;33836;33837;33838;40634;40635;40636;40637;40638;42880;42881;42882;42883;42884;54901;54902;59202;59203;61631;61632;61633;73050;74891;87270;87271;89155;89156;95053;95054;95055;95868;95869	2.95359e-36	8.81337	9.07724	7.23347	7.49734
Rho GTPase-activating protein 17;Rho GTPase-activating protein 17, Isoform 2;Rho GTPase-activating protein 17, Isoform 5;Rho GTPase-activating protein 17, Isoform 6;Rho GTPase-activating protein 17, Isoform 3;Rho GTPase-activating protein 17 (Fragment);Rho GTPase-activating protein 17, Isoform 4;Rho GTPase-activating protein 17 (Fragment);Rho GTPase-activating protein 17;Rho GTPase-activating pro…	Q68EM7;Q68EM7-2;Q68EM7-5;Q68EM7-6	Q68EM7;Q68EM7-2;Q68EM7-5;Q68EM7-6;Q68EM7-3;C9IZD3;Q68EM7-4;I3L4P6;I3L4P0;I3L1S9;Q68EM7-3;C9IZD3;Q68EM7-4;I3L4P6;I3L4P0;I3L1S9;Q68EM7-3;C9IZD3;Q68EM7-4;I3L4P6;I3L4P0;I3L1S9;Q68EM7-3;C9IZD3;Q68EM7-4;I3L4P6;I3L4P0;I3L1S9	ARHGAP17	95.437	1066;8066;10880;30533;35204;41256;42578	499;500;15481;21186;21187;62971;72705;72706;85466;88425;88426	8.4195e-47	7.7061	7.88167	6.1262	6.30177
Ngg1 interacting factor 3 like 1 binding protein 1, isoform CRA_b;THO complex subunit 7 homolog (Fragment);THO complex subunit 7 homolog	A0A024R341;F8WF22;Q6I9Y2	A0A024R341;F8WF22;Q6I9Y2	THOC7	17.856	10660;43414	20696;90405	0.0088063	7.05861		5.47871
S-adenosylhomocysteine hydrolase-like protein 1;S-adenosylhomocysteine hydrolase-like protein 1, Isoform 2	O43865	O43865;O43865-2	AHCYL1	58.951	10662;13658;17185;24464;24474;25318;25319;34591;37032;37033;41130;48843;50527	20699;26703;26704;34191;34192;34193;49992;49993;49994;49995;49996;49997;51830;51832;71390;76576;76577;76578;76579;85171;102174;105529	8.61557e-96	7.90964	8.34841	6.32974	6.76851
Phospholipid-transporting ATPase;Phospholipid-transporting ATPase IG;Phospholipid-transporting ATPase IG, Isoform 2;Phospholipid-transporting ATPase IG, Isoform 3;Phospholipid-transporting ATPase IG, Isoform 4;Phospholipid-transporting ATPase IG (Fragment);Phospholipid-transporting ATPase IG (Fragment);Phospholipid-transporting ATPase IG (Fragment);Phospholipid-transporting ATPase IG (Fragment);P…	A0A067XG54;Q8NB49;Q8NB49-2;Q8NB49-3;Q8NB49-4	A0A067XG54;Q8NB49;Q8NB49-2;Q8NB49-3;Q8NB49-4;H7C0E8;H7C0E8;H7C0E8;H7C0E8;H7C0E8	ATP11C	127.681	10669;18878;26838;29032;42875;44524;48007;49087	20711;20712;37665;55228;55229;59847;89117;92815;100328;102679	1.97307e-163	7.34489	7.68017	5.76499	6.10027
15-hydroxyprostaglandin dehydrogenase [NAD(+)];15-hydroxyprostaglandin dehydrogenase [NAD(+)], Isoform 5;15-hydroxyprostaglandin dehydrogenase [NAD(+)];15-hydroxyprostaglandin dehydrogenase [NAD(+)];15-hydroxyprostaglandin dehydrogenase [NAD(+)], Isoform 4;15-hydroxyprostaglandin dehydrogenase [NAD(+)], Isoform 2;15-hydroxyprostaglandin dehydrogenase [NAD(+)], Isoform 3;15-hydroxyprostaglandin de…	P15428;P15428-5	P15428;P15428-5;E9PD69;E9PBZ2;P15428-4;P15428-2;P15428-3;D6RA66;D6RA83;E9PD69;E9PBZ2;P15428-4;P15428-2;P15428-3;D6RA66;D6RA83	HPGD	28.977	1067;9876;17053	501;19147;33826	1.22165e-264	7.4023		5.82241
Adenosylhomocysteinase (Fragment);Adenosylhomocysteinase 3;Adenosylhomocysteinase 3, Isoform 2;Adenosylhomocysteinase 3, Isoform 3;Adenosylhomocysteinase 3, Isoform 4;Adenosylhomocysteinase 3 (Fragment);Adenosylhomocysteinase 3 (Fragment);Adenosylhomocysteinase 3 (Fragment);Adenosylhomocysteinase 3 (Fragment);Adenosylhomocysteinase 3 (Fragment)	H0Y8B3;Q96HN2;Q96HN2-2;Q96HN2-3;Q96HN2-4	H0Y8B3;Q96HN2;Q96HN2-2;Q96HN2-3;Q96HN2-4;C9K0S0;C9K0S0;C9K0S0;C9K0S0;C9K0S0	AHCYL2	58.005	10673;13658;17185;25318;25319;41130;50527	20726;20727;26703;26704;34191;34192;34193;51830;51832;85171;105529	1.95173e-78	7.41632	8.1759	5.83642	6.596
Interferon-induced, double-stranded RNA-activated protein kinase;Interferon-induced, double-stranded RNA-activated protein kinase, Isoform 2;Interferon-induced, double-stranded RNA-activated protein kinase (Fragment);Interferon-induced, double-stranded RNA-activated protein kinase (Fragment)	P19525	P19525;P19525-2;C9JZT2;F8WBH4	EIF2AK2	62.094	10676;13346;13649;18583;21426;25216;25249;30297;35964;46729;50833	20732;26077;26689;26691;37009;43255;43256;51637;51638;51704;51705;62487;62488;62489;62490;74146;97851;97852;106134;106135	2.89576e-08	7.99314	8.30774	6.41324	6.72785
Dihydropteridine reductase;Dihydropteridine reductase, Isoform 2;Dihydropteridine reductase;Dihydropteridine reductase;Dihydropteridine reductase (Fragment);Dihydropteridine reductase	P09417	P09417;P09417-2;B7Z415;D6RGG7;H0Y8F7;D6RHJ7	QDPR	25.79	1068;10263;15761;32603;47351	502;503;19901;19902;31127;67163;67164;99113	1.47944e-11	7.5514	7.97897	5.97151	6.39908
Cytochrome b-c1 complex subunit Rieske, mitochondrial;Putative cytochrome b-c1 complex subunit Rieske-like protein 1	P47985	P47985;P0C7P4	UQCRFS1;UQCRFS1P1	29.668	10681;10682;12513;26083;29525;33031;39508;47700	20742;20743;20744;20745;20746;20748;20749;20751;20752;24368;53514;60898;68124;68125;81892;81893;99743	1.56356e-20	8.5929	8.71687	7.013	7.13697
Nectin-4;Nectin-4, Isoform 2	Q96NY8	Q96NY8;Q96NY8-2	NECTIN4	55.454	10686;16001;25449;34392;38517;41983;50022;50275	20756;20757;31602;31603;52213;71000;79827;87014;87015;104424;104425;104951	6.46993e-23	7.38891	7.47458	5.80901	5.89468
Ras-related protein Rap-2a;Ras-related protein Rap-2a	P10114	P10114;F6U784	RAP2A	20.615	10687;10688;38637;43623;43668;49009;49976	20762;20763;20764;20765;20766;20767;80143;80144;91058;91059;102515;102516;104338;104339	1.2117e-168	8.02529	8.01017	6.44539	6.43027
N-acylneuraminate cytidylyltransferase;N-acylneuraminate cytidylyltransferase, Isoform 2;N-acylneuraminate cytidylyltransferase (Fragment);N-acylneuraminate cytidylyltransferase	Q8NFW8	Q8NFW8;Q8NFW8-2;F5GYM0;F5H296	CMAS	48.379	1069;5862;9754;10758;12854;13131;19674;46168	504;10524;18900;20912;25086;25087;25654;39401;96608	9.12274e-44	7.56929	7.67394	5.9894	6.09404
Syntaxin-binding protein 6;Syntaxin-binding protein 6, Isoform 2;Syntaxin-binding protein 6;Syntaxin-binding protein 6, Isoform 3;Syntaxin-binding protein 6;Syntaxin-binding protein 6, Isoform 3	Q8NFX7;Q8NFX7-2	Q8NFX7;Q8NFX7-2;F8VZZ2;Q8NFX7-3;F8VZZ2;Q8NFX7-3	STXBP6	23.554	10694;22446;22508;34587;41146	20777;45660;45661;45662;71385;71386;85219	2.16397e-37	7.46203	7.56441	5.88213	5.98452
Cytosolic iron-sulfur assembly component 2B;Cytosolic iron-sulfur assembly component 2B (Fragment);Cytosolic iron-sulfur assembly component 2B (Fragment)	Q9Y3D0	Q9Y3D0;J3KS95;H3BNV7	CIAO2B	17.663	10696;31900;39405;39849;44864;44865;48074	20780;64837;81711;81712;82561;82562;93748;93749;93750;93751;100449	5.87755e-24	8.18998	7.66824	6.61009	6.08834
Multifunctional protein ADE2;Multifunctional protein ADE2 (Fragment);Multifunctional protein ADE2, Isoform 2;Multifunctional protein ADE2	P22234	P22234;E9PBS1;P22234-2;D6RF62	PAICS	47.079	107;1321;1849;4307;6046;8062;8063;10891;13138;13189;17888;20740;21944;23589;28879;30864;33323;40617;40662;41877;49011;49012	1053;2155;2156;2157;2158;7302;7303;7621;10928;10929;15472;15473;15474;21213;21214;21215;25662;25771;25772;35594;35595;41824;41825;41826;44455;44456;44457;48089;48090;48091;59525;63766;68750;84292;84293;86745;102518;102519;102521;102522	1.21513e-145	8.65815	8.50361	7.07825	6.92371
Serine hydroxymethyltransferase, mitochondrial;Serine hydroxymethyltransferase, mitochondrial, Isoform 3;Serine hydroxymethyltransferase, mitochondrial, Isoform 2;Serine hydroxymethyltransferase, mitochondrial (Fragment);Serine hydroxymethyltransferase, mitochondrial (Fragment);Serine hydroxymethyltransferase, mitochondrial;Serine hydroxymethyltransferase, mitochondrial (Fragment);Serine hydroxym…	P34897;P34897-3	P34897;P34897-3;P34897-2;G3V4W5;G3V5L0;G3V540;G3V2W0;G3V4X0;G3V2E4;G3V4T0;G3V3Y8;G3V241;H0YIZ0;G3V2Y4;G3V2Y1;G3V3C6;P34896-3;G3V2D2;P34897-2;G3V4W5;G3V5L0;G3V540;G3V2W0;G3V4X0;G3V2E4;G3V4T0;G3V3Y8;G3V241;H0YIZ0;G3V2Y4;G3V2Y1;G3V3C6;P34896-3;G3V2D2	SHMT2;SHMT1	55.993	1071;1072;1998;1999;2404;2405;2909;3456;3513;10822;12855;13347;17325;17326;18951;18952;19088;19124;22449;22511;22512;22609;23149;23150;26426;27086;36250;38252;38474;38481;38603;39472;42809;46588;46875;48712;51120;51476;51477	508;509;510;511;2448;2449;2450;2451;2452;3303;3304;3305;3306;3307;3308;3309;3310;3311;3312;4396;4397;4398;4399;4400;5577;5578;5579;5580;5581;5582;5583;21057;21058;25088;25089;26078;26079;26080;34485;34486;34487;34488;34489;34490;34491;34492;34493;34494;37812;37813;37814;37815;37816;37817;37818;38111;38112;38113;38114;38115;38116;38179;38180;38181;45669;45670;45671;45672;45673;45674;45675;45676;45…	3.79438e-207	9.39204	9.37152	7.81215	7.79163
T-complex protein 11-like protein 1;T-complex protein 11-like protein 1;T-complex protein 11-like protein 1 (Fragment);T-complex protein 11-like protein 1 (Fragment);T-complex protein 11-like protein 1;T-complex protein 11-like protein 1 (Fragment);T-complex protein 11-like protein 1 (Fragment);T-complex protein 11-like protein 1	E9PJ55;Q9NUJ3	E9PJ55;Q9NUJ3;R4GNF5;E9PP52;E9PMB0;R4GNF5;E9PP52;E9PMB0	TCP11L1	67.239	10715;12727;15387;29760	20820;24793;30254;61368	8.58465e-40		7.26477		5.68487
Lipopolysaccharide-responsive and beige-like anchor protein;Lipopolysaccharide-responsive and beige-like anchor protein, Isoform 2;Lipopolysaccharide-responsive and beige-like anchor protein (Fragment);Lipopolysaccharide-responsive and beige-like anchor protein;Neurobeachin;Neurobeachin;Neurobeachin;Neurobeachin;Lipopolysaccharide-responsive and beige-like anchor protein (Fragment);Lipopolysaccha…	E9PEM5;P50851-2	E9PEM5;P50851-2;H0YAC6;P50851;Q5T321;A0A0D9SF28;F5GXV7;Q8NFP9;H0Y9N9;H0YAC6;P50851;Q5T321;A0A0D9SF28;F5GXV7;Q8NFP9;H0Y9N9	LRBA;NBEA	286.974	10718;25864;34395;34682;40934;42203;45110	20823;53082;71003;71633;84795;87506;87507;87508;94227	2.25108e-60	7.30841	7.66561	5.72852	6.08572
CCA tRNA nucleotidyltransferase 1, mitochondrial;CCA tRNA nucleotidyltransferase 1, mitochondrial, Isoform 2;CCA tRNA nucleotidyltransferase 1, mitochondrial (Fragment);CCA tRNA nucleotidyltransferase 1, mitochondrial;CCA tRNA nucleotidyltransferase 1, mitochondrial, Isoform 3	Q96Q11	Q96Q11;Q96Q11-2;C9JRS7;F8W8C3;Q96Q11-3	TRNT1	50.128	10719;22398;29363;36141;40421	20824;45516;60575;60576;74521;83830	0	7.46821	7.56424	5.88832	5.98435
Abl interactor 2;Abl interactor 2 (Fragment);Abl interactor 2;Abl interactor 2;Abl interactor 2;Abl interactor 2;Abl interactor 2, Isoform 2;Abl interactor 2, Isoform 4;Abl interactor 2;Abl interactor 2, Isoform 3;Abl interactor 2 (Fragment);Abl interactor 2;Abl interactor 2;Abl interactor 2 (Fragment);Abl interactor 2;Abl interactor 2, Isoform 3;Abl interactor 2 (Fragment);Abl interactor 2;Abl i…	A0A0C4DG21;E7EP65;E7EW77;E9PEZ7;F8WAL6;Q9NYB9;Q9NYB9-2;Q9NYB9-4	A0A0C4DG21;E7EP65;E7EW77;E9PEZ7;F8WAL6;Q9NYB9;Q9NYB9-2;Q9NYB9-4;B7Z836;Q9NYB9-3;H7C3Q7;F8WBL5;F8WEB9;H0Y6B5;B7Z836;Q9NYB9-3;H7C3Q7;F8WBL5;F8WEB9;H0Y6B5;B7Z836;Q9NYB9-3;H7C3Q7;F8WBL5;F8WEB9;H0Y6B5;B7Z836;Q9NYB9-3;H7C3Q7;F8WBL5;F8WEB9;H0Y6B5;B7Z836;Q9NYB9-3;H7C3Q7;F8WBL5;F8WEB9;H0Y6B5;B7Z836;Q9NYB9-3;H7C3Q7;F8WBL5;F8WEB9;H0Y6B5;B7Z836;Q9NYB9-3;H7C3Q7;F8WBL5;F8WEB9;H0Y6B5;B7Z836;Q9NYB9-3;H7C3Q7;F8WB…	ABI2	54.838	10725;24527;44936;48687	20836;50123;50124;93870;101816	1.36733e-73	7.79932	7.66468	6.21943	6.08478
Transducin beta-like protein 3;Transducin beta-like protein 3 (Fragment);Transducin beta-like protein 3	Q12788	Q12788;J3KNP2;A0A087WYP7	TBL3	89.035	1073;2564;8722;9281;18623;27394;34742;40818;43462;47577	512;3705;16784;17968;37089;56477;71768;84590;90515;99513	7.91085e-59	7.50014	7.38159	5.92025	5.80169
Protein BRICK1;Protein BRICK1, Isoform 2	Q8WUW1;Q8WUW1-2	Q8WUW1;Q8WUW1-2	BRK1	8.745	10735;13290;20562;21263	20861;25976;41469;42946	0.063121	7.41277		5.83287
CUG triplet repeat, RNA binding protein 1, isoform CRA_c;CUGBP Elav-like family member 1;CUGBP Elav-like family member 1, Isoform 2;CUGBP Elav-like family member 1, Isoform 3;CUGBP Elav-like family member 1, Isoform 4;CUGBP Elav-like family member 1, Isoform 5;CUGBP Elav-like family member 1, Isoform 6;CUGBP Elav-like family member 1 (Fragment);CUGBP Elav-like family member 1 (Fragment);CUGBP Ela…	G5EA30;Q92879;Q92879-2;Q92879-3;Q92879-4;Q92879-5;Q92879-6	G5EA30;Q92879;Q92879-2;Q92879-3;Q92879-4;Q92879-5;Q92879-6;E9PQK4;E9PSH0;E9PKU1;E9PKA1;F5H4Y5;F5H0D8;E9PQK4;E9PSH0;E9PKU1;E9PKA1;F5H4Y5;F5H0D8;E9PQK4;E9PSH0;E9PKU1;E9PKA1;F5H4Y5;F5H0D8;E9PQK4;E9PSH0;E9PKU1;E9PKA1;F5H4Y5;F5H0D8;E9PQK4;E9PSH0;E9PKU1;E9PKA1;F5H4Y5;F5H0D8;E9PQK4;E9PSH0;E9PKU1;E9PKA1;F5H4Y5;F5H0D8;E9PQK4;E9PSH0;E9PKU1;E9PKA1;F5H4Y5;F5H0D8	CELF1	55.143	1074;3562;7513;11171;26227;31267	513;5782;14199;21793;21794;53865;65247	0	7.14011	7.41155	5.56022	5.83166
F-BAR domain only protein 2 (Fragment);F-BAR domain only protein 2;F-BAR domain only protein 2;F-BAR domain only protein 2, Isoform 2	H0YAE2;H7BXJ4;Q0JRZ9;Q0JRZ9-2	H0YAE2;H7BXJ4;Q0JRZ9;Q0JRZ9-2	FCHO2	26.689	10740;14805	20882;29090	9.60198e-40
Polypeptide N-acetylgalactosaminyltransferase 18	Q6P9A2	Q6P9A2	GALNT18	69.561	10745;36205	20888;74687	2.66618e-96
NF-X1-type zinc finger protein NFXL1;NF-X1-type zinc finger protein NFXL1, Isoform 2	Q6ZNB6	Q6ZNB6;Q6ZNB6-2	NFXL1	101.339	1075;19380;21988;37603	522;523;38706;44551;77787	1.36143e-06	7.05054	7.22417	5.47065	5.64427
SWI/SNF complex subunit SMARCC1;Sarcosine dehydrogenase, mitochondrial;SWI/SNF complex subunit SMARCC1	Q92922	Q92922;Q5SYV2;F8WE13	SMARCC1;SARDH	122.867	1076;7656;9193;9688;9949;12143;19398;19665;20426;24642;28597;31208;31907;33363;38061;40443;40899;43972;45495;48087	524;525;14705;17785;18753;18754;19289;23647;38744;39347;41161;41162;50380;50381;58997;58998;58999;59000;64863;64864;64865;68820;68822;68823;78876;83866;84727;91641;91642;91643;95105;95106;100466;100467	1.46397e-37	8.26829	8.05067	6.6884	6.47077
Calcium-independent phospholipase A2-gamma (Fragment);Calcium-independent phospholipase A2-gamma;Calcium-independent phospholipase A2-gamma, Isoform 2;Calcium-independent phospholipase A2-gamma, Isoform 3;Calcium-independent phospholipase A2-gamma (Fragment);Calcium-independent phospholipase A2-gamma (Fragment);Calcium-independent phospholipase A2-gamma (Fragment);Calcium-independent phospholipas…	A0A0C4DG51;Q9NP80;Q9NP80-2;Q9NP80-3	A0A0C4DG51;Q9NP80;Q9NP80-2;Q9NP80-3;C9JAX4;C9JAX4;C9JAX4;C9JAX4	PNPLA8	71.878	10760;14700;21856;25576;29732;40798;45645	20917;20918;28871;44255;52449;61326;84555;84556;95431	1.11113e-143	7.73608	7.3749	6.15618	5.79501
Arf-GAP with coiled-coil, ANK repeat and PH domain-containing protein 2;Arf-GAP with coiled-coil, ANK repeat and PH domain-containing protein 2;Arf-GAP with coiled-coil, ANK repeat and PH domain-containing protein 2 (Fragment);Arf-GAP with coiled-coil, ANK repeat and PH domain-containing protein 2 (Fragment);Arf-GAP with coiled-coil, ANK repeat and PH domain-containing protein 2 (Fragment);Arf-GA…	A0A087X1H5;Q15057	A0A087X1H5;Q15057;A0A0U1RQT1;C9J8L1;H7C3K3;A0A0U1RQT1;C9J8L1;H7C3K3	ACAP2	88.021	1077;6385;7145;31768;40431	526;527;11651;13343;64314;83849	6.7795e-192	7.22178	7.43549	5.64188	5.8556
Transcription activation suppressor family member 2;Protein TASOR 2;Protein TASOR 2, Isoform 2;Protein TASOR 2, Isoform 2	A0A2R8YH03;Q5VWN6	A0A2R8YH03;Q5VWN6;Q5VWN6-2;Q5VWN6-2	TASOR2	293.549	10780;19424;34677	20955;20956;38792;71623;71624	9.5451e-14	7.65418	7.34676	6.07428	5.76686
Phospholipid phosphatase 3;Uncharacterized protein (Fragment);Uncharacterized protein (Fragment);Uncharacterized protein (Fragment)	O14495	O14495;A0A286YF41;A0A286YEZ7;A0A286YES4	PLPP3;	35.116	10781;16622;44362	20957;32928;32929;92434;92435	1.12329e-90	7.86294	7.55978	6.28304	5.97988
5'-3' exoribonuclease 2;5'-3' exoribonuclease 2, Isoform 2	Q9H0D6;Q9H0D6-2	Q9H0D6;Q9H0D6-2	XRN2	108.582	1079;4111;6008;13687;30820;34099	530;6899;10845;26750;63672;63673;70409	2.53905e-50	7.23483	7.81133	5.65493	6.23144
Heterochromatin protein 1-binding protein 3;Heterochromatin protein 1-binding protein 3 (Fragment);Heterochromatin protein 1-binding protein 3 (Fragment);Heterochromatin protein 1-binding protein 3, Isoform 4;Heterochromatin protein 1-binding protein 3 (Fragment);Heterochromatin protein 1-binding protein 3, Isoform 2;Heterochromatin protein 1-binding protein 3, Isoform 3;Heterochromatin protein 1…	Q5SSJ5	Q5SSJ5;X6RGJ2;B0QZK8;Q5SSJ5-5;B0QZK9;Q5SSJ5-2;Q5SSJ5-3;B0QZK4;Q5SWC8	HP1BP3	61.207	108;3233;9332;15726;15727;16578;16579;18193;24831;25745;31171;31852;33501;35683;37921;41175;41176;43130;50968;51375;51376;51410	5101;5102;5103;7697;7698;18060;18061;31056;31057;31058;31059;32842;32843;32844;32845;32846;36201;36202;50792;50793;52800;52801;64637;64639;64640;64641;69154;73622;78533;85299;85300;85301;89790;89791;106456;107251;107252;107253;107254;107306;107307	0	8.76987	8.92712	7.18998	7.34722
Heme-binding protein 1;Heme-binding protein 1 (Fragment);Heme-binding protein 1;Heme-binding protein 1 (Fragment)	Q9NRV9	Q9NRV9;A0A3B3IRV5;F5GWX2;H0YG71	HEBP1	21.097	1080;9026;13537;22825;34654	531;17427;17428;26474;26475;26476;46402;71572	2.82451e-293	7.86565	8.29567	6.28576	6.71577
Receptor protein-tyrosine kinase;Receptor tyrosine-protein kinase erbB-2;Receptor tyrosine-protein kinase erbB-2, Isoform 4;Receptor tyrosine-protein kinase erbB-2, Isoform 5;Receptor protein-tyrosine kinase;Receptor tyrosine-protein kinase erbB-2, Isoform 3;Receptor tyrosine-protein kinase erbB-2, Isoform 2;Receptor protein-tyrosine kinase;Isoform JM-B CYT-2 of Receptor tyrosine-protein kinase e…	J3QLU9;P04626;P04626-4;P04626-5	J3QLU9;P04626;P04626-4;P04626-5;B4DTR1;P04626-3;P04626-2;A0A0A0MSE1;Q15303-4;Q15303-3;Q15303-2;Q15303;F5H1T4;P04626-6;B4DTR1;P04626-3;P04626-2;A0A0A0MSE1;Q15303-4;Q15303-3;Q15303-2;Q15303;F5H1T4;P04626-6;B4DTR1;P04626-3;P04626-2;A0A0A0MSE1;Q15303-4;Q15303-3;Q15303-2;Q15303;F5H1T4;P04626-6;B4DTR1;P04626-3;P04626-2;A0A0A0MSE1;Q15303-4;Q15303-3;Q15303-2;Q15303;F5H1T4;P04626-6	ERBB2;ERBB4	117.103	10807;11575;15395;40420;49518	21035;21036;22585;22586;30267;30268;83829;103464	0	7.4244	7.19618	5.8445	5.61628
Protein Smaug homolog 2;Protein Smaug homolog 2;Protein Smaug homolog 2	A0A087WZT0;M0QZ22;Q5PRF9	A0A087WZT0;M0QZ22;Q5PRF9	SAMD4B	72.414	1081;5200;32964	532;9223;67998	5.44369e-09		6.95752		5.37762
E3 ubiquitin-protein ligase Midline-1;E3 ubiquitin-protein ligase Midline-1 (Fragment);E3 ubiquitin-protein ligase Midline-1;E3 ubiquitin-protein ligase Midline-1 (Fragment);E3 ubiquitin-protein ligase Midline-1;E3 ubiquitin-protein ligase Midline-1, Isoform 2	O15344	O15344;C9JZJ7;A0A087X0X0;C9J453;A0A087X255;O15344-2	MID1	75.251	10810;27036	21039;55651	6.01131e-95
Inactive carboxypeptidase-like protein X2;CPXM2 protein	Q8N436	Q8N436;Q49AT5	CPXM2	85.87	10818;15151;17121;22774;23453	21049;29770;29771;34057;34058;46284;47804	4.38112e-20	7.36879	7.95292	5.7889	6.37303
Phosphoribosyl pyrophosphate synthase-associated protein 2;Phosphoribosyl pyrophosphate synthase-associated protein 2, Isoform 4;Phosphoribosyl pyrophosphate synthase-associated protein 2, Isoform 3;Phosphoribosyl pyrophosphate synthase-associated protein 2, Isoform 2;Phosphoribosyl pyrophosphate synthase-associated protein 2 (Fragment);Phosphoribosyl pyrophosphate synthase-associated protein 2 (…	O60256	O60256;O60256-4;O60256-3;O60256-2;I3L0S1;E7EPA1;C9JDU5;C9JJS3;C9K0K7;I3L4G9;I3L331;I3L164;C9JDH0;E7EW35	PRPSAP2	40.926	10827;38333;41613;41614;44472;48078	21065;21066;79465;79466;86181;86182;92665;92666;100453;100454	1.86319e-271	7.48186	7.59467	5.90197	6.01478
Protein STON1-GTF2A1L;STON1-GTF2A1L readthrough;Stonin-1;Stonin-1, Isoform 2;Stonin-1, Isoform 3	A0A0A6YYG5;Q53S48;Q9Y6Q2;Q9Y6Q2-2;Q9Y6Q2-3	A0A0A6YYG5;Q53S48;Q9Y6Q2;Q9Y6Q2-2;Q9Y6Q2-3	STON1-GTF2A1L;STON1	127.325	10829;16989;35092;38143;46164;47134;49694	21069;33703;33704;72482;79050;96602;98684;103809	3.19342e-59	7.32836	7.25964	5.74847	5.67975
Peroxidasin homolog (Fragment)	C9J4I9	C9J4I9	PXDN	25.57	10838;22848;23513;25595;34000;44758;50775	21085;46449;46450;47921;47922;52481;70177;93553;93554;106043	0.0002492	7.66826	8.10116	6.08836	6.52126
Peroxiredoxin-like 2A;Peroxiredoxin-like 2A, Isoform 2	Q9BRX8;Q9BRX8-2	Q9BRX8;Q9BRX8-2	PRXL2A	25.764	1084;6370;9651;16177;33415;40515;40571;47600	536;537;539;540;541;542;11620;11621;18688;31917;31918;31919;31920;68931;84078;84079;84080;84081;84082;84083;99557;99558	2.34557e-23	8.80476	8.61632	7.22486	7.03642
Huntingtin-interacting protein K;Huntingtin-interacting protein K;Huntingtin-interacting protein K, Isoform 3	Q9NX55	Q9NX55;J3QT56;Q9NX55-3	HYPK	14.665	10840;24156;48405	21087;21088;49335;101180	5.78897e-63		7.22599		5.64609
Retinol dehydrogenase 11;Retinol dehydrogenase 11, Isoform 2;Retinol dehydrogenase 11, Isoform 3;Retinol dehydrogenase 11 (Fragment);Uncharacterized protein (Fragment);Retinol dehydrogenase 11 (Fragment);Retinol dehydrogenase 11 (Fragment);Uncharacterized protein (Fragment);Retinol dehydrogenase 12;Retinol dehydrogenase 11;Retinol dehydrogenase 11	Q8TC12	Q8TC12;Q8TC12-2;Q8TC12-3;G3V2G6;H0YIZ8;G3V234;H0YJ46;H0YJ10;Q96NR8;G3V3K0;G3V510	RDH11;;RDH12	35.386	10844;18362;21617;24364;25030;31456;32307;32672;38380;42034;42035;49026	21099;21100;36570;36571;36572;36573;43645;49779;51275;66196;66197;67369;79571;79572;87108;87109;87110;87111;102548	4.2182e-163	8.23411	8.27801	6.65422	6.69812
Methionine synthase;Methionine synthase, Isoform 2;Methionine synthase (Fragment)	Q99707	Q99707;Q99707-2;B1ANE3	MTR	140.527	1085;8178;11345;17802;19613;22801;23733;24790;24810;30023;31998;47818;49108;50708	543;15692;22119;35433;39222;46345;48378;50719;50720;50753;50754;61904;65206;99948;102716;105869	3.51203e-50	7.62297	7.78916	6.04307	6.20927
Malonyl-CoA decarboxylase, mitochondrial;Isoform Cytoplasmic+peroxisomal of Malonyl-CoA decarboxylase, mitochondrial	O95822;O95822-2	O95822;O95822-2	MLYCD	55.003	10851;27886;50140	21112;57559;104682	6.54961e-51		7.46067		5.88077
Beta-hexosaminidase subunit beta;Beta-hexosaminidase subunit beta;Beta-hexosaminidase subunit beta (Fragment);Beta-hexosaminidase subunit beta;Beta-hexosaminidase subunit beta (Fragment)	P07686	P07686;Q5URX0;H0Y9B6;D6REQ8;H0YA83	HEXB	63.111	10852;14721;16966;18373;18490;25051;32682;35464;45775;46785;47130	21113;21114;28911;28912;33657;36605;36806;36807;36808;51317;67405;73170;95741;97987;97988;98673;98674	1.77201e-243	7.90884	8.19455	6.32894	6.61465
[Pyruvate dehydrogenase (acetyl-transferring)] kinase isozyme 1, mitochondrial (Fragment);[Pyruvate dehydrogenase (acetyl-transferring)] kinase isozyme 1, mitochondrial (Fragment);[Pyruvate dehydrogenase (acetyl-transferring)] kinase isozyme 1, mitochondrial;[Pyruvate dehydrogenase (acetyl-transferring)] kinase isozyme 1, mitochondrial, Isoform 2;[Pyruvate dehydrogenase (acetyl-transferring)] kin…	C9IYB4;C9JKT3;Q15118;Q15118-2	C9IYB4;C9JKT3;Q15118;Q15118-2;F8WC75;F8WEJ6;F8WC75;F8WEJ6;F8WC75;F8WEJ6;F8WC75;F8WEJ6	PDK1	26.268	10857;19922	21125;40013	1.60776e-80
Transmembrane protein 119	Q4V9L6	Q4V9L6	TMEM119	29.203	1086;37311	546;77209;77210	6.94841e-22		7.62307		6.04317
Protein canopy homolog 4;Protein canopy homolog 4 (Fragment);Protein canopy homolog 4 (Fragment)	Q8N129	Q8N129;A0A0J9YYJ0;A0A0J9YXE1	CNPY4	28.31	10869;13003;13004;20404;22050;28149;42456;45454	21172;25405;25406;25407;25408;41116;44700;58067;58068;58069;88091;95017;95018	1.97061e-168	7.80885	8.30809	6.22895	6.7282
Uridine 5'-monophosphate synthase;Uridine 5'-monophosphate synthase;Uridine 5'-monophosphate synthase;Uridine 5'-monophosphate synthase;Uridine 5'-monophosphate synthase;Uridine 5'-monophosphate synthase, Isoform 3;Uridine 5'-monophosphate synthase, Isoform 2;Uridine 5'-monophosphate synthase, Isoform 4	P11172	P11172;E9PFD2;F2Z3P2;F2Z303;F8WDG4;P11172-3;P11172-2;P11172-4	UMPS	52.222	1087;1283;5394;11344;13417;13966;17545;18306;20730;39484;42980;48248;48387	547;548;953;9590;22118;26200;27346;34964;36471;41805;41806;81853;89451;100797;101089;101090	2.9944e-145	8.06598	8.10834	6.48609	6.52844
Vacuolar protein sorting-associated protein 26A;Vacuolar protein sorting-associated protein 26A;Vacuolar protein sorting-associated protein 26A, Isoform 2;Vacuolar protein sorting-associated protein 26A	O75436	O75436;S4R3Q6;O75436-2;S4R2Y3	VPS26A	38.17	10872;10987;13253;16311;20507;21104;22985;23955;26237;36173;37626;40721;41902;50044	21175;21176;21177;21411;25890;32248;41369;42571;42572;46757;48907;53881;53882;74602;74603;77831;77832;84430;86789;86790;104480	8.25776e-148	7.78979	7.87724	6.2099	6.29734
Alpha-taxilin	P40222	P40222	TXLNA	61.891	10873;13754;27037;29288;37664;37829;41214;47920	21178;26877;55652;60414;60415;77919;78272;85382;100164;100165	0.000149304	7.3701	7.98296	5.79021	6.40307
N-alpha-acetyltransferase 10;N-alpha-acetyltransferase 10;N-alpha-acetyltransferase 10;N-alpha-acetyltransferase 10 (Fragment);N-alpha-acetyltransferase 10, Isoform 2;N-alpha-acetyltransferase 10 (Fragment);N-alpha-acetyltransferase 11	P41227	P41227;F8W808;A8MWP7;C9JW55;P41227-2;C9JN83;Q9BSU3	NAA10;NAA11	26.459	1088;7522;7570;17230;20441;23751	551;552;553;14213;14214;14364;14365;34273;41194;41195;48421;48422	5.49992e-235	7.53259	7.98022	5.95269	6.40032
UDP-N-acetylhexosamine pyrophosphorylase-like protein 1;UDP-N-acetylhexosamine pyrophosphorylase-like protein 1;UDP-N-acetylhexosamine pyrophosphorylase-like protein 1, Isoform 2	Q3KQV9	Q3KQV9;A0A087X226;Q3KQV9-2	UAP1L1	57.03	1089;15282	554;555;556;30033	2.18926e-89	7.31035		5.73045
Splicing factor 3B subunit 2;Splicing factor 3B subunit 2;Splicing factor 3B subunit 2 (Fragment);Splicing factor 3B subunit 2 (Fragment);Splicing factor 3B subunit 2 (Fragment);Splicing factor 3B subunit 2 (Fragment);Splicing factor 3B subunit 2 (Fragment)	Q13435	Q13435;E9PPJ0;E9PJ04;E9PJT3;H0YCG1;H0YEX5;E9PIL8	SF3B2	100.228	109;1262;1744;9503;10499;11620;11687;15215;17009;18021;18022;18864;20920;23263;24319;24524;24834;24835;25121;25122;25962;26807;30091;35790;37386;41281;42797;46094	896;897;1964;7723;18408;18409;20355;20356;20357;22679;22680;29887;29888;33736;33737;35853;35855;35856;37634;37635;42177;42178;47352;47353;47354;49684;49685;50118;50797;50798;51443;51444;51445;51446;51447;53271;53272;55136;55137;62051;62052;73807;73808;77360;77361;85528;85529;88942;88943;96464	6.12985e-87	8.07118	8.47191	6.49128	6.89202
Ubiquitin domain-containing protein 2;Ubiquitin domain-containing protein 1	Q8WUN7	Q8WUN7;Q9HAC8	UBTD2;UBTD1	26.19	10905;26798	21253;55121	1.50095e-28	7.2846		5.70471
Neural Wiskott-Aldrich syndrome protein	O00401	O00401	WASL	54.827	1091;1455;4995;46661	558;1333;1334;8814;8815;97719;97720	4.80712e-266	7.68248		6.10259
DnaJ homolog subfamily B member 4;DnaJ homolog subfamily B member 4 (Fragment)	Q9UDY4	Q9UDY4;C9JUL4	DNAJB4	37.807	10911;48223	21262;100759;100760	1.1846e-104	7.4467		5.8668
Zinc finger MYM-type protein 3;Zinc finger MYM-type protein 3;Zinc finger MYM-type protein 3;Zinc finger MYM-type protein 3, Isoform 2	A6NHB5;A6NHN7;Q14202;Q14202-2	A6NHB5;A6NHN7;Q14202;Q14202-2	ZMYM3	152.606	10912;23708;34393	21263;21264;48331;48332;71001	1.92885e-08	7.22625	7.47032	5.64635	5.89042
Kynurenine/alpha-aminoadipate aminotransferase, mitochondrial;Kynurenine/alpha-aminoadipate aminotransferase, mitochondrial, Isoform 2;Kynurenine/alpha-aminoadipate aminotransferase, mitochondrial (Fragment);Kynurenine/alpha-aminoadipate aminotransferase, mitochondrial (Fragment);Kynurenine/alpha-aminoadipate aminotransferase, mitochondrial (Fragment);Kynurenine/alpha-aminoadipate aminotransferas…	Q8N5Z0;Q8N5Z0-2	Q8N5Z0;Q8N5Z0-2;D6REB9;D6RC56;D6RFY7;D6REB9;D6RC56;D6RFY7	AADAT	47.352	10913;42212;46422	21265;21266;87534;87535;97162	2.7828e-23	7.22128	7.58284	5.64138	6.00295
Inactive hydroxysteroid dehydrogenase-like protein 1;Inactive hydroxysteroid dehydrogenase-like protein 1 (Fragment);Inactive hydroxysteroid dehydrogenase-like protein 1 (Fragment);Inactive hydroxysteroid dehydrogenase-like protein 1, Isoform 2	Q3SXM5	Q3SXM5;H3BQI7;H3BT52;Q3SXM5-2	HSDL1	37.002	10918;49251	21272;102966	1.26415e-199	7.62872		6.04883
Cytochrome c oxidase subunit 5A, mitochondrial;Cytochrome c oxidase subunit 5A, mitochondrial;Cytochrome c oxidase subunit 5A, mitochondrial;Cytochrome c oxidase subunit 5A, mitochondrial;Cytochrome c oxidase subunit 5A, mitochondrial	P20674	P20674;H3BRM5;H3BV69;H3BNX8;H3BRI0	COX5A	16.762	10920;10921;10922;17104;17105;21710;28458;49698	21274;21275;21276;21277;21278;21279;21280;34026;34027;34028;34029;34030;34031;43882;43883;43884;43885;43886;58662;58663;103814	3.14343e-19	8.78171	8.94192	7.20182	7.36203
Nucleolar protein 11;Nucleolar protein 11 (Fragment);Nucleolar protein 11, Isoform 2;Nucleolar protein 11 (Fragment)	Q9H8H0	Q9H8H0;J3QLQ6;Q9H8H0-2;J3QR28	NOL11	81.124	1093;4577;17305;22357;33486;41056;51287	561;562;7915;7916;34448;45413;45414;69124;85045;107067	7.33693e-83	7.57711	7.43131	5.99722	5.85142
WD repeat-containing protein 75	Q8IWA0	Q8IWA0	WDR75	94.499	10945;11505;24314;33831;37228;39778;47924;49063	21325;22447;22448;49672;69813;77032;77033;82421;100169;100170;100171;100172;102620;102621	0.000150108	8.02293	7.7052	6.44303	6.1253
Calcyclin-binding protein;Calcyclin-binding protein, Isoform 3	Q9HB71;Q9HB71-3	Q9HB71;Q9HB71-3	CACYBP	26.21	10949;23338;23946;23986;35179;39244;42378;49306	21330;21331;47563;47564;48890;48967;72654;81361;81362;81363;87932;103055	3.31486e-88	7.83917	8.1272	6.25928	6.5473
ATP synthase subunit e, mitochondrial	P56385	P56385	ATP5ME	7.933	10965;47826;51088	21360;21361;99966;106694	0.00039943	8.30266	8.02051	6.72277	6.44061
COP9 signalosome complex subunit 7a;COP9 signalosome complex subunit 7a (Fragment);COP9 signalosome complex subunit 7a (Fragment);COP9 signalosome complex subunit 7a;COP9 signalosome complex subunit 7a (Fragment);COP9 signalosome complex subunit 7a;COP9 signalosome complex subunit 7a;COP9 constitutive photomorphogenic homolog subunit 7A (Arabidopsis), isoform CRA_b;COP9 signalosome complex subuni…	Q9UBW8	Q9UBW8;F5H7C6;F5GYF7;F5H248;F5H4U8;F5H4Z0;F5H3M6;G3XAP1;F5GXT7	COPS7A	30.277	10973;19849;28202;36496;48475;48606	21380;39817;58157;75330;75331;101350;101351;101660;101661	0	7.39481	7.83908	5.81491	6.25918
THUMP domain-containing protein 1;THUMP domain-containing protein 1	Q9NXG2	Q9NXG2;H3BNW0	THUMPD1	39.315	10979;14908;30485;37158;49767;50886	21392;29279;29280;62866;76869;103938;106252	3.67801e-39	7.47037	7.67787	5.89048	6.09797
Plakophilin-2, Isoform 1;Plakophilin-2;Plakophilin-2 (Fragment)	Q99959-2	Q99959-2;Q99959;A0A087WXY2	PKP2	92.756	1098;1216;2317;2415;2461;3647;4497;4499;4979;4980;4982;5275;7394;9132;12353;12354;18502;18567;18735;22434;22486;22951;23131;23132;26066;26067;31744;32252;32780;34077;34112;34113;34216;35157;35784;36049;37049;38220;38258;39074;40509;40564;41395;41459;41460;41461;41462;42089;44229;44230;44578;51193	570;787;788;789;3096;3097;3343;3344;3345;3479;3480;3481;3482;3483;5977;5978;7732;7733;7734;7735;7736;8784;8785;8786;8787;8788;8789;9373;9374;9375;9376;9377;13911;17659;17660;24051;24052;36845;36967;37359;37360;37361;37362;37363;45587;45588;45589;46695;46696;47048;47049;53481;53482;66022;67736;67737;70365;70366;70439;70440;70441;70442;70443;70444;70445;70648;72612;73794;76619;76620;79223;79224;793…	4.34351e-27	9.11115	8.78077	7.53125	7.20088
Exosome complex component MTR3	Q5RKV6	Q5RKV6	EXOSC6	28.235	10983;31025	21404;21405;21406;64092	6.73116e-18		7.57693		5.99703
D-dopachrome decarboxylase;D-dopachrome decarboxylase;D-dopachrome decarboxylase;D-dopachrome decarboxylase, Isoform 2;D-dopachrome decarboxylase-like protein;D-dopachrome decarboxylase (Fragment);D-dopachrome decarboxylase;D-dopachrome decarboxylase, Isoform 2;D-dopachrome decarboxylase-like protein;D-dopachrome decarboxylase (Fragment)	J3KQ18;P30046	J3KQ18;P30046;B5MC82;P30046-2;A6NHG4;H7C342;B5MC82;P30046-2;A6NHG4;H7C342	DDT;DDTL	14.193	10984;13912;21568;25256;39683	21407;27225;43540;43541;51718;51719;82229;82230;82231	5.61688e-168	7.89873	8.25425	6.31883	6.67435
Nucleolar complex protein 4 homolog;Nucleolar complex protein 4 homolog (Fragment)	Q9BVI4	Q9BVI4;F5H303	NOC4L	58.468	10989;30761	21413;63563	5.41414e-26
Ragulator complex protein LAMTOR3;Ragulator complex protein LAMTOR3, Isoform 2	Q9UHA4;Q9UHA4-2	Q9UHA4;Q9UHA4-2	LAMTOR3	13.623	10999;24434;28896	21447;21448;49932;49933;59556;59557	4.40903e-18	8.17096	8.10896	6.59106	6.52906
Elongation factor 1-gamma;Elongation factor 1-gamma, Isoform 2	P26641	P26641;P26641-2	EEF1G	50.119	11;878;879;3058;6706;7918;13279;13443;18153;22132;24370;24710;25556;31818;38045;41463;41464;42660;47685;51171	110;111;112;114;420;4667;4668;12352;12353;15212;15213;25940;25941;25942;25943;26252;36126;36127;36128;44921;44922;44924;44925;49789;49790;49791;49792;50535;50536;50537;50538;52412;52413;64521;64522;78841;78842;85873;85874;85875;85876;85877;85878;88649;88650;99720;106859;106860;106861;106862	1.03242e-123	8.83631	9.18609	7.25642	7.60619
Heterogeneous nuclear ribonucleoprotein Q;Heterogeneous nuclear ribonucleoprotein Q, Isoform 2;Heterogeneous nuclear ribonucleoprotein Q, Isoform 3;Heterogeneous nuclear ribonucleoprotein Q, Isoform 4;Heterogeneous nuclear ribonucleoprotein Q (Fragment);Heterogeneous nuclear ribonucleoprotein Q;Heterogeneous nuclear ribonucleoprotein Q, Isoform 5	O60506	O60506;O60506-2;O60506-3;O60506-4;F6UXX1;B7Z645;O60506-5	SYNCRIP	69.603	110;111;112;113;1432;2021;2268;3536;7213;7251;8193;8823;8824;8986;10082;12197;16401;18967;25395;26374;28394;28396;31006;33775;37916;38563;38564;39133;42901;44959;48418;48419;49057;49058;50244	1271;2486;2987;5634;7724;7725;7726;7727;7728;13491;13492;13493;13494;13496;13497;13498;13591;13592;13593;15714;17008;17009;17010;17011;17012;17013;17352;17353;17354;19534;19535;19536;19537;23745;23746;23747;23748;23749;32453;32454;32455;32456;37855;37856;52090;52091;52092;52095;52096;52097;52098;52099;52100;52103;52104;54187;58514;58515;58516;58517;64060;69687;69688;69689;78521;78522;79933;79934;…	3.08365e-86	9.2146	9.17341	7.6347	7.59351
MOB kinase activator 1B;MOB kinase activator 1B, Isoform 2;MOB kinase activator 1A;MOB kinase activator 1B (Fragment);MOB kinase activator 1A, Isoform 2;MOB kinase activator 1B (Fragment);MOB kinase activator 1A, Isoform 2;MOB kinase activator 1B (Fragment);MOB kinase activator 1A, Isoform 2	Q7L9L4;Q7L9L4-2;Q9H8S9	Q7L9L4;Q7L9L4-2;Q9H8S9;D6RCK3;Q9H8S9-2;D6RCK3;Q9H8S9-2;D6RCK3;Q9H8S9-2	MOB1B;MOB1A	25.091	11000;19129;50095	21449;21450;38187;104579;104580;104581	2.54324e-65	7.63363	8.24876	6.05373	6.66887
Bromodomain-containing protein 7;Bromodomain-containing protein 7, Isoform 2;Bromodomain-containing protein 7 (Fragment);Bromodomain-containing protein 7 (Fragment)	Q9NPI1;Q9NPI1-2	Q9NPI1;Q9NPI1-2;I3L4V5;I3L4V5	BRD7	74.139	11005;19885;29354;34237;48568	21461;39931;39932;60559;70697;101595	0	7.19159	7.45421	5.61169	5.87431
KRR1 small subunit processome component homolog;KRR1 small subunit processome component homolog, Isoform 2	Q13601;Q13601-2	Q13601;Q13601-2	KRR1	43.665	11007;17433;26422;42609	21464;34767;34768;54289;88530;88531	1.0204e-33	7.38068	6.81227	5.80079	5.23237
Collagen alpha-3(IX) chain;Collagen alpha-3(IX) chain (Fragment)	Q14050	Q14050;Q4VXW1	COL9A3	63.616	11019;11020;15521;15974;17503;18288	21489;21490;21491;30596;30597;31544;34889;36429;36430	5.77563e-54	7.48777	7.05327	5.90788	5.47337
GA-binding protein alpha chain	Q06546	Q06546	GABPA	51.295	11024;43359;49228	21498;90289;102918	1.02467e-19		7.58532		6.00542
Endoplasmic reticulum-Golgi intermediate compartment protein 2;Endoplasmic reticulum-Golgi intermediate compartment protein 2;Endoplasmic reticulum-Golgi intermediate compartment protein 2 (Fragment);Endoplasmic reticulum-Golgi intermediate compartment protein 2 (Fragment);Endoplasmic reticulum-Golgi intermediate compartment protein 2 (Fragment);Endoplasmic reticulum-Golgi intermediate compartmen…	A0A087WU02;Q96RQ1	A0A087WU02;Q96RQ1;F8W0R1;F8VR88;F8VUZ2;F8VPA6;F8VRW9;H0YI58;H0YI50;H0YHJ8;F8W0R1;F8VR88;F8VUZ2;F8VPA6;F8VRW9;H0YI58;H0YI50;H0YHJ8	ERGIC2	43.432	11025;20631;20918;23135;29055;32298	21499;41597;42173;42174;42175;47053;59894;66167	2.78245e-18	7.92121	7.84013	6.34131	6.26024
Conserved oligomeric Golgi complex subunit 4;Conserved oligomeric Golgi complex subunit 4;Conserved oligomeric Golgi complex subunit 4;Conserved oligomeric Golgi complex subunit 4, Isoform 2;Conserved oligomeric Golgi complex subunit 4;Conserved oligomeric Golgi complex subunit 4;Conserved oligomeric Golgi complex subunit 4;Conserved oligomeric Golgi complex subunit 4, Isoform 3;Conserved oligome…	A0A0A0MS45;J3KNI1;Q9H9E3	A0A0A0MS45;J3KNI1;Q9H9E3;Q9H9E3-2;H3BSD2;H3BMV9;E9PRT5;Q9H9E3-3;J3KRB5;J3QLW1;Q9H9E3-2;H3BSD2;H3BMV9;E9PRT5;Q9H9E3-3;J3KRB5;J3QLW1;Q9H9E3-2;H3BSD2;H3BMV9;E9PRT5;Q9H9E3-3;J3KRB5;J3QLW1	COG4	87.184	11029;23707;26331;32082;40422	21505;48330;54061;65460;83831	1.00327e-109		7.69491		6.11501
E3 ubiquitin-protein ligase HUWE1;E3 ubiquitin-protein ligase HUWE1, Isoform 2;E3 ubiquitin-protein ligase HUWE1, Isoform 3;E3 ubiquitin-protein ligase HUWE1 (Fragment);E3 ubiquitin-protein ligase HUWE1 (Fragment);E3 ubiquitin-protein ligase HUWE1 (Fragment);E3 ubiquitin-protein ligase HUWE1 (Fragment);E3 ubiquitin-protein ligase HUWE1 (Fragment);E3 ubiquitin-protein ligase HUWE1 (Fragment);E3 ub…	Q7Z6Z7;Q7Z6Z7-2;Q7Z6Z7-3	Q7Z6Z7;Q7Z6Z7-2;Q7Z6Z7-3;A0A087X1S3;H0Y659;A0A087X146;A0A1B0GXC7;A0A087X1S3;H0Y659;A0A087X146;A0A1B0GXC7;A0A087X1S3;H0Y659;A0A087X146;A0A1B0GXC7	HUWE1	481.891	1104;2301;2651;2791;11114;12984;13242;14801;15277;17625;17752;17980;18360;19123;20381;20393;26199;26239;26736;27541;27711;28216;29165;29818;35504;36979;38126;38514;38799;41191;44402;44587;45301;47085;47173;47767;47768;48129;49262	580;3061;3886;3887;4166;21691;21692;21693;21694;25367;25368;25369;25870;29064;30027;35122;35346;35767;36568;38178;41067;41068;41092;53753;53884;53885;55000;56810;57148;57149;57150;58196;58197;58198;60113;60114;61466;73261;76469;76470;79002;79003;79822;80424;85331;92517;92983;94650;94651;98584;98585;98775;99861;99862;99863;99864;100555;102987	1.59579e-41	8.04967	8.52837	6.46978	6.94847
RING finger protein 121;RING finger protein 121;RING finger protein 121;RING finger protein 121 (Fragment);RING finger protein 121;RING finger protein 121;RING finger protein 121, Isoform 2;RING finger protein 175	Q9H920	Q9H920;E9PLR7;F8WDV7;H0YEH6;E9PKE9;G3V148;Q9H920-2;Q8N4F7	RNF121;RNF175	37.882	11045;18913	21535;37742	1.0427e-76
Citrate synthase;Citrate synthase, mitochondrial;Citrate synthase;Citrate synthase, mitochondrial (Fragment);Citrate synthase, mitochondrial (Fragment);Citrate synthase, mitochondrial (Fragment);Citrate synthase, mitochondrial (Fragment);Citrate synthase, mitochondrial (Fragment);Citrate synthase, mitochondrial (Fragment);Citrate synthase (Fragment);Citrate synthase, mitochondrial (Fragment);Citr…	B4DJV2;O75390	B4DJV2;O75390;A0A0C4DGI3;F8VPA1;F8VRI6;F8W1S4;F8VPF9;F8VX68;F8VRP1;H0YIC4;F8W4S1;F8VTT8;F8VWQ5;F8VU34;F8W0J2;F8VX07;F8VZK9;F8W642;A0A0C4DGI3;F8VPA1;F8VRI6;F8W1S4;F8VPF9;F8VX68;F8VRP1;H0YIC4;F8W4S1;F8VTT8;F8VWQ5;F8VU34;F8W0J2;F8VX07;F8VZK9;F8W642	CS	50.432	1105;3023;5110;6904;8883;10403;10404;16580;16665;17636;19799;19800;23819;30347;40532;40598;40599;44703;48909;51438	581;582;4598;9014;9015;12818;12819;12820;12821;12822;17142;20165;20166;20167;32848;32849;33009;33010;35142;39671;39672;39673;48583;48584;62601;62602;84146;84147;84148;84149;93419;102292;102293;102294;102295;107358;107359	9.51517e-223	8.81686	9.19649	7.23696	7.6166
Citrate synthase, mitochondrial (Fragment);Citrate synthase, mitochondrial	F8VR34	F8VR34;F8W0J2	CS	16.026	1105;5110;6904;44702;51438	581;582;9014;9015;12818;12819;12820;12821;12822;93420;107358;107359	6.25365e-49	8.20947	8.24875	6.62958	6.66885
Leucine-rich repeat protein SHOC-2;Leucine-rich repeat protein SHOC-2, Isoform 2;Leucine-rich repeat protein SHOC-2 (Fragment)	Q9UQ13;Q9UQ13-2;X6RI37	Q9UQ13;Q9UQ13-2;X6RI37	SHOC2	64.888	11055;30560	21552;63050;63051	2.00498e-166	7.40627		5.82638
Ribonuclease T2;Ribonuclease T2;Ribonuclease T2 (Fragment);Ribonuclease T2;Uncharacterized protein (Fragment);Uncharacterized protein (Fragment);Uncharacterized protein (Fragment);Uncharacterized protein (Fragment)	A0A087WZM2;D6REQ6;D6RHI9;O00584	A0A087WZM2;D6REQ6;D6RHI9;O00584;H0YAE9;H0YAE9;H0YAE9;H0YAE9	RNASET2;	34.926	11056;19523;35955	21553;21554;39003;74132	4.1645e-167		7.63167		6.05177
Olfactomedin-like protein 3;Olfactomedin-like protein 3, Isoform 2;Olfactomedin-like protein 3;Olfactomedin-like protein 3, Isoform 3	Q9NRN5	Q9NRN5;Q9NRN5-2;B4DNG0;Q9NRN5-3	OLFML3	46.01	1106;22908;24748;25079;25564;32287;42395;49958	583;46562;50606;51370;52427;52428;52429;66132;66133;87961;104310	6.9215e-86	7.76366	7.46547	6.18376	5.88557
IST1 homolog (Fragment);IST1 homolog (Fragment);IST1 homolog (Fragment);IST1 homolog;IST1 homolog, Isoform 2;IST1 homolog, Isoform 3;IST1 homolog, Isoform 4;IST1 homolog, Isoform 5;IST1 homolog (Fragment);IST1 homolog (Fragment);IST1 homolog, Isoform 6;IST1 homolog (Fragment);IST1 homolog (Fragment);IST1 homolog, Isoform 6;IST1 homolog (Fragment);IST1 homolog (Fragment);IST1 homolog, Isoform 6;IS…	H3BMU1;H3BUI0;J3KR23;P53990;P53990-2;P53990-3;P53990-4;P53990-5	H3BMU1;H3BUI0;J3KR23;P53990;P53990-2;P53990-3;P53990-4;P53990-5;H3BQF7;F5GXM3;P53990-6;H3BQF7;F5GXM3;P53990-6;H3BQF7;F5GXM3;P53990-6;H3BQF7;F5GXM3;P53990-6;H3BQF7;F5GXM3;P53990-6;H3BQF7;F5GXM3;P53990-6;H3BQF7;F5GXM3;P53990-6;H3BQF7;F5GXM3;P53990-6	IST1	23.375	11069;29349;29870;35141;43736;50645	21581;60551;60552;60553;61616;72582;91192;91193;105747;105748	0	7.78509	7.54818	6.20519	5.96828
Bis(5'-nucleosyl)-tetraphosphatase [asymmetrical]	P50583	P50583	NUDT2	16.829	1108;16948;45484;49463	586;587;33587;95083;103368	2.07555e-22	7.74718	7.96535	6.16728	6.38546
Neudesin	Q9UMX5	Q9UMX5	NENF	18.856	11081;18892;22256;26340;32559;50237;50949	21614;21615;37706;37707;37708;37709;45214;54075;54076;67017;67018;104862;104863;106413	3.10168e-50	7.95873	8.24392	6.37883	6.66402
Acyl-CoA dehydrogenase family member 10;Acyl-CoA dehydrogenase family member 10;Acyl-CoA dehydrogenase family member 10, Isoform 2;Acyl-CoA dehydrogenase family member 10, Isoform 5;Acyl-CoA dehydrogenase family member 10, Isoform 4;Acyl-CoA dehydrogenase family member 10 (Fragment);Acyl-CoA dehydrogenase family member 10, Isoform 3;Acyl-CoA dehydrogenase family member 10 (Fragment);Acyl-CoA dehy…	F8W1I9;Q6JQN1;Q6JQN1-2;Q6JQN1-5	F8W1I9;Q6JQN1;Q6JQN1-2;Q6JQN1-5;Q6JQN1-4;F8W0Q4;Q6JQN1-3;D6RFF6;F8VXK4;Q6JQN1-4;F8W0Q4;Q6JQN1-3;D6RFF6;F8VXK4;Q6JQN1-4;F8W0Q4;Q6JQN1-3;D6RFF6;F8VXK4;Q6JQN1-4;F8W0Q4;Q6JQN1-3;D6RFF6;F8VXK4	ACAD10	80.465	11083;25289;27050;44251;44874;49180	21618;51774;55674;92183;93763;102836	0	7.31287	7.14126	5.73298	5.56137
40S ribosomal protein S25;40S ribosomal protein S25;40S ribosomal protein S25	P62851	P62851;E9PQK3;E9PK60	RPS25	13.742	1109;4173;7078;27247;28444;28586	588;7019;7020;13195;13196;56167;56168;58973;58974;58975;58976;58977;58978;58979	4.48287e-161	8.88774	9.31008	7.30785	7.73019
DNA-dependent protein kinase catalytic subunit;DNA-dependent protein kinase catalytic subunit, Isoform 2;DNA-dependent protein kinase catalytic subunit (Fragment);DNA-dependent protein kinase catalytic subunit (Fragment)	P78527	P78527;P78527-2;H0YG84;F5GX40	PRKDC	469.089	1110;1970;2217;3794;3851;4000;4603;4605;4675;4676;5477;5478;6026;6286;6374;6422;6432;6913;7384;7477;7981;7982;8012;8101;8305;8549;8638;8812;8938;9452;10714;11332;11508;11733;12096;12278;12296;12683;14243;14269;14310;14586;14626;14693;14694;15352;15458;16817;16976;17029;17393;17581;17914;19263;19284;19451;19944;20205;20691;21463;21700;22084;22685;22719;23442;23921;24175;24773;24892;25201;25322;266…	589;2388;2389;2879;2880;2881;2882;2883;2884;6270;6384;6674;6675;7974;7977;7978;7979;8119;8120;9744;9745;9746;10888;11421;11627;11628;11720;11735;11736;12848;12849;13885;13886;14114;14115;15325;15326;15327;15328;15381;15382;15551;15926;16432;16618;16989;17256;17257;17258;18305;18306;20817;20819;22094;22095;22096;22454;22859;22860;23575;23576;23892;23928;23929;23930;24706;24707;27909;27910;27962;27…	5.38217e-71	9.13195	8.91585	7.55205	7.33595
Coactosin-like protein;Coactosin-like protein	Q14019	Q14019;H3BT58	COTL1	15.945	11101;13172;49940	21648;25734;104278;104279	0	8.01557	8.3262	6.43568	6.7463
Apoptosis-inducing factor 1, mitochondrial;Apoptosis-inducing factor 1, mitochondrial, Isoform 3;Apoptosis-inducing factor 1, mitochondrial, Isoform 6;Apoptosis-inducing factor 1, mitochondrial, Isoform 4;Apoptosis-inducing factor 1, mitochondrial, Isoform 2;Apoptosis-inducing factor 1, mitochondrial;Apoptosis-inducing factor 1, mitochondrial, Isoform 5;Apoptosis-inducing factor 1, mitochondrial,…	O95831;O95831-3	O95831;O95831-3;O95831-6;O95831-4;O95831-2;E9PMA0;O95831-5;O95831-6;O95831-4;O95831-2;E9PMA0;O95831-5	AIFM1	66.901	1111;3044;4462;6486;11587;18775;22279;22280;23220;24652;24903;26270;28461;38689;39920;39940;40673;42785;45813;47029;47412;47476;47513;48930	590;591;4636;4637;4638;7642;11857;11858;11859;22609;22610;37439;45252;45253;45254;45255;47209;47210;50407;50408;50409;50410;50411;50412;50917;53934;53935;58666;58667;80225;80226;82698;82699;82735;82736;84320;88914;95822;95823;95824;98490;99290;99291;99374;99375;102339	4.03522e-74	8.50786	8.79882	6.92796	7.21893
Chromodomain-helicase-DNA-binding protein 1;Chromodomain-helicase-DNA-binding protein 1, Isoform 2	O14646;O14646-2	O14646;O14646-2	CHD1	196.688	11110;11137;11590;22274;27777;33000	21682;21734;22618;45244;57281;57282;68061	1.95538e-52	7.66205	7.4707	6.08215	5.8908
Eukaryotic translation initiation factor 4 gamma 1;Eukaryotic translation initiation factor 4 gamma 1;Eukaryotic translation initiation factor 4 gamma 1;Eukaryotic translation initiation factor 4 gamma 1;Eukaryotic translation initiation factor 4 gamma 1, Isoform B;Eukaryotic translation initiation factor 4 gamma 1, Isoform C;Eukaryotic translation initiation factor 4 gamma 1, Isoform D;Eukaryoti…	E7EUU4;E7EX73;E9PGM1;Q04637;Q04637-3;Q04637-4;Q04637-5;Q04637-8;Q04637-9	E7EUU4;E7EX73;E9PGM1;Q04637;Q04637-3;Q04637-4;Q04637-5;Q04637-8;Q04637-9;Q04637-7;Q04637-6;H7C0V6;C9JF13;C9J6B6;C9J2Z7;C9K073;C9JHW9;F8WCF2;H7C044;C9JWW9;C9JWH7;C9JSU8;C9J556;Q04637-7;Q04637-6;H7C0V6;C9JF13;C9J6B6;C9J2Z7;C9K073;C9JHW9;F8WCF2;H7C044;C9JWW9;C9JWH7;C9JSU8;C9J556;Q04637-7;Q04637-6;H7C0V6;C9JF13;C9J6B6;C9J2Z7;C9K073;C9JHW9;F8WCF2;H7C044;C9JWW9;C9JWH7;C9JSU8;C9J556;Q04637-7;Q04637-6;H7…	EIF4G1	171.642	1112;2570;2571;3238;7017;8976;9370;10070;11621;11688;14188;14624;16784;17520;18769;19526;21650;21707;29145;30199;31197;31891;33516;35921;38111;41808;42176;45860;45901	592;3714;3715;3716;3717;3718;3719;5108;13049;17333;18153;18154;19509;19510;19511;19512;19513;19514;22681;22682;22683;27785;28673;28674;28675;28676;33247;34920;37431;39008;43737;43738;43739;43879;60083;62293;64809;64810;69182;69183;74072;74073;78966;86595;87436;95943;96018	0	8.35566	8.44038	6.77576	6.86049
Amino acid transporter;Excitatory amino acid transporter 4;Amino acid transporter;Excitatory amino acid transporter 4 (Fragment);Excitatory amino acid transporter 4 (Fragment);Excitatory amino acid transporter 4 (Fragment);Amino acid transporter (Fragment);Excitatory amino acid transporter 4, Isoform 2;Amino acid transporter;Excitatory amino acid transporter 4 (Fragment);Excitatory amino acid tra…	M0R063;P48664	M0R063;P48664;E7EV13;M0R1V3;M0R0B5;M0QY32;M0R106;P48664-2;E7EV13;M0R1V3;M0R0B5;M0QY32;M0R106;P48664-2	SLC1A6	53.175	11125;29098	21715;21716;59982	3.19868e-46	7.62956		6.04967
Rho guanine nucleotide exchange factor 7;Rho guanine nucleotide exchange factor 7;Rho guanine nucleotide exchange factor 7, Isoform 1;Rho guanine nucleotide exchange factor 7, Isoform 5;Rho guanine nucleotide exchange factor 7, Isoform 6;Rho guanine nucleotide exchange factor 7, Isoform 2;Rho guanine nucleotide exchange factor 7, Isoform 3;Rho guanine nucleotide exchange factor 7;Rho guanine nucl…	A0A2R8YG42;B1ALK7;Q14155-1;Q14155-5	A0A2R8YG42;B1ALK7;Q14155-1;Q14155-5;Q14155-6;Q14155-2;Q14155-3;Q14155;E7EUY6;E9PDQ5;F6SJA5;Q15052-2;Q15052;Q14155-6;Q14155-2;Q14155-3;Q14155;E7EUY6;E9PDQ5;F6SJA5;Q15052-2;Q15052;Q14155-6;Q14155-2;Q14155-3;Q14155;E7EUY6;E9PDQ5;F6SJA5;Q15052-2;Q15052;Q14155-6;Q14155-2;Q14155-3;Q14155;E7EUY6;E9PDQ5;F6SJA5;Q15052-2;Q15052	ARHGEF7;ARHGEF6	97.153	11128;15735;21923;22409;35061;35548;40447;41420;42002;48601	21719;31075;44411;44412;45534;45535;72425;73362;83874;83875;83876;85770;87048;101647	4.08286e-89	7.95422	7.77538	6.37432	6.19548
3-keto-steroid reductase;3-keto-steroid reductase, Isoform 2;3-keto-steroid reductase, Isoform 3;3-keto-steroid reductase (Fragment);3-keto-steroid reductase (Fragment);3-keto-steroid reductase (Fragment)	P56937;P56937-2;P56937-3	P56937;P56937-2;P56937-3;V9GYN3;V9GYN3;V9GYN3	HSD17B7	38.206	11139;23431;31875;40660;49846	21738;47759;47760;47761;64756;84287;84288;84289;104106;104107	3.13617e-74	8.24252	7.8386	6.66262	6.2587
Trifunctional enzyme subunit beta, mitochondrial;Trifunctional enzyme subunit beta, mitochondrial, Isoform 2;Trifunctional enzyme subunit beta, mitochondrial;Trifunctional enzyme subunit beta, mitochondrial (Fragment);Trifunctional enzyme subunit beta, mitochondrial (Fragment);Trifunctional enzyme subunit beta, mitochondrial;Trifunctional enzyme subunit beta, mitochondrial (Fragment)	P55084	P55084;P55084-2;B5MD38;C9JEY0;C9JE81;F5GZQ3;C9K0M0	HADHB	51.294	1114;1149;2231;3462;3528;3529;3967;3968;6337;6344;7424;7801;8077;8972;10268;13153;14672;14673;24099;24719;25984;28305;35048;36182;36183;43830;46165	601;665;666;2920;2921;2922;5614;5615;5616;5617;6619;6620;6621;11564;11565;11566;11567;11568;14007;14008;14916;14917;15503;15504;15505;17324;19920;19921;19922;25699;25700;25701;25702;28809;28810;28811;28812;28813;49222;49223;49224;50551;50552;50553;53311;58486;58487;72409;72410;72411;74621;74622;74623;91368;91369;91370;91371;96603	2.3991e-125	8.6616	9.14218	7.0817	7.56228
Tubulin beta-6 chain;Tubulin beta-6 chain (Fragment);Tubulin beta-6 chain;Tubulin beta-6 chain;Tubulin beta-6 chain;Tubulin beta-6 chain;Tubulin beta-6 chain;Tubulin beta-6 chain;Tubulin beta-6 chain;Tubulin beta chain (Fragment);Tubulin beta chain (Fragment);Tubulin beta chain (Fragment)	Q9BUF5	Q9BUF5;K7EL29;K7ESQ3;K7EQT3;K7EJ64;K7ERA8;K7EJZ4;K7EN98;K7EPE5;K7ESM5;M0R1I1;K7ES63	TUBB6;TUBB4A	49.857	1115;1116;3371;3374;10886;10887;10888;12864;12866;14756;14757;15410;16960;16961;22462;22537;22709;23185;25226;25227;25228;26846;26848;30265;30267;31824;32854;34169;34170;34207;34208;34694;34695;45213;48138;48139;50756	603;605;606;5384;5385;5386;5387;5388;5389;5390;21196;21197;21198;21199;21200;21201;21202;25101;25102;25103;25104;28983;28984;28985;30290;30291;30292;33618;33620;33621;33622;33623;33624;45733;45734;45735;45736;46146;46147;47147;51657;51658;51659;51660;51661;51662;51663;51664;51665;51666;51667;51668;51669;55245;55246;55247;55248;55249;55251;55252;55253;55254;55255;62426;62427;62428;62429;62430;6243…	3.04753e-265	9.21316	9.61692	7.63327	8.03703
60S ribosomal protein L32 (Fragment);60S ribosomal protein L32;60S ribosomal protein L32	D3YTB1;F8W727;P62910	D3YTB1;F8W727;P62910	RPL32	15.617	11158;11159;14550;18186;18187;19906;41898;48556	21775;21776;21777;28578;36189;36190;36191;39966;86781;101576	2.02843e-08	7.8659	8.47584	6.286	6.89595
UDP-glucuronic acid decarboxylase 1;UDP-glucuronic acid decarboxylase 1, Isoform 2;UDP-glucuronic acid decarboxylase 1, Isoform 3;UDP-glucuronic acid decarboxylase 1 (Fragment);UDP-glucuronic acid decarboxylase 1 (Fragment);UDP-glucuronic acid decarboxylase 1 (Fragment);UDP-glucuronic acid decarboxylase 1 (Fragment);UDP-glucuronic acid decarboxylase 1, Isoform 3;UDP-glucuronic acid decarboxylase …	Q8NBZ7;Q8NBZ7-2	Q8NBZ7;Q8NBZ7-2;Q8NBZ7-3;C9JW33;C9JFU6;C9JCB7;C9JE50;Q8NBZ7-3;C9JW33;C9JFU6;C9JCB7;C9JE50	UXS1	47.577	11163;22179;27794;34115;39890	21781;45021;45022;57317;57318;70449;82642	1.06492e-128	7.35586	7.41456	5.77596	5.83466
SHC-transforming protein 1;SHC-transforming protein 1, Isoform p52Shc;SHC-transforming protein 1, Isoform p46Shc;SHC-transforming protein 1, Isoform 5;SHC-transforming protein 1, Isoform 6;SHC-transforming protein 1, Isoform 7;SHC-transforming protein 1;SHC-transforming protein 1 (Fragment);SHC-transforming protein 1 (Fragment);SHC-transforming protein 2;SHC-transforming protein 1 (Fragment);SHC-…	P29353;P29353-2;P29353-3;P29353-5;P29353-6;P29353-7;X6R6D0	P29353;P29353-2;P29353-3;P29353-5;P29353-6;P29353-7;X6R6D0;Q5T188;H0Y539;P98077;Q5T188;H0Y539;P98077;Q5T188;H0Y539;P98077;Q5T188;H0Y539;P98077;Q5T188;H0Y539;P98077;Q5T188;H0Y539;P98077;Q5T188;H0Y539;P98077	SHC1;SHC2	62.822	11165;19764	21783;39594;39595;39596	6.13304e-30	7.81429		6.23439
Galactosylgalactosylxylosylprotein 3-beta-glucuronosyltransferase;Galactosylgalactosylxylosylprotein 3-beta-glucuronosyltransferase 3;Galactosylgalactosylxylosylprotein 3-beta-glucuronosyltransferase 3, Isoform 2;Galactosylgalactosylxylosylprotein 3-beta-glucuronosyltransferase (Fragment);Galactosylgalactosylxylosylprotein 3-beta-glucuronosyltransferase (Fragment);Galactosylgalactosylxylosylprote…	G3V150;O94766;O94766-2	G3V150;O94766;O94766-2;E9PNA1;E9PNA1;E9PNA1	B3GAT3	34.963	11168;13780;16897;23355	21789;21790;26934;33494;33495;33496;47590;47591	2.26438e-33	7.6995	7.85166	6.1196	6.27176
Histone-lysine N-methyltransferase NSD3;Histone-lysine N-methyltransferase NSD3, Isoform 2;Histone-lysine N-methyltransferase NSD3, Isoform 3;Histone-lysine N-methyltransferase NSD3, Isoform 4;Histone-lysine N-methyltransferase NSD3, Isoform 5;Histone-lysine N-methyltransferase NSD3 (Fragment);Histone-lysine N-methyltransferase NSD3 (Fragment);Histone-lysine N-methyltransferase NSD3 (Fragment);Hi…	Q9BZ95;Q9BZ95-2;Q9BZ95-3;Q9BZ95-4;Q9BZ95-5	Q9BZ95;Q9BZ95-2;Q9BZ95-3;Q9BZ95-4;Q9BZ95-5;E9PKA2;E9PKA2;E9PKA2;E9PKA2;E9PKA2	NSD3	161.613	11172;14917;21189	21795;29297;42752	5.10443e-138	7.25896		5.67906
Electron transfer flavoprotein-ubiquinone oxidoreductase, mitochondrial;Electron transfer flavoprotein-ubiquinone oxidoreductase, mitochondrial, Isoform 2;Electron transfer flavoprotein-ubiquinone oxidoreductase, mitochondrial (Fragment)	Q16134	Q16134;Q16134-3;D6RAD5	ETFDH	68.495	11178;13568;14021;16978;16979;23604;39453	21805;26532;26533;27457;33677;33678;48111;81800;81801;81802	4.78852e-35	7.63848	7.97062	6.05858	6.39072
Bombesin receptor-activated protein C6orf89;Bombesin receptor-activated protein C6orf89, Isoform 2;Bombesin receptor-activated protein C6orf89, Isoform 3;Bombesin receptor-activated protein C6orf89, Isoform 3	Q6UWU4;Q6UWU4-2	Q6UWU4;Q6UWU4-2;Q6UWU4-3;Q6UWU4-3	C6orf89	39.87	11181;29599;47466	21810;61053;99260	9.23785e-23		7.46751		5.88762
Methyltransferase-like protein 7A (Fragment);Methyltransferase-like protein 7A;Methyltransferase-like protein 7A (Fragment);Methyltransferase-like protein 7A (Fragment)	H0YI09;Q9H8H3	H0YI09;Q9H8H3;F8VQX6;F8VQX6	METTL7A	28.188	11184;15219;15220;15485;29164;29697;29698;35532;48386;49352	21813;21814;21815;29892;29893;29894;29895;30530;60112;61258;61259;61260;61261;61262;73324;101087;101088;103130	1.25697e-29	8.74041	8.67417	7.16052	7.09428
Brain-specific angiogenesis inhibitor 1-associated protein 2;Brain-specific angiogenesis inhibitor 1-associated protein 2;Brain-specific angiogenesis inhibitor 1-associated protein 2, Isoform 2;Brain-specific angiogenesis inhibitor 1-associated protein 2, Isoform 3;Brain-specific angiogenesis inhibitor 1-associated protein 2, Isoform 4;Brain-specific angiogenesis inhibitor 1-associated protein 2,…	I3L4C2;Q9UQB8;Q9UQB8-2;Q9UQB8-3;Q9UQB8-4;Q9UQB8-5;Q9UQB8-6	I3L4C2;Q9UQB8;Q9UQB8-2;Q9UQB8-3;Q9UQB8-4;Q9UQB8-5;Q9UQB8-6;I3L2M4;I3L327;I3L125;I3L1C8;I3L526;I3L0M4;I3L113;I3L3J7;I3L3C5;I3L2J6;I3L4A3;B4DWA1;I3L0Y9;I3L3C6;I3L2M4;I3L327;I3L125;I3L1C8;I3L526;I3L0M4;I3L113;I3L3J7;I3L3C5;I3L2J6;I3L4A3;B4DWA1;I3L0Y9;I3L3C6;I3L2M4;I3L327;I3L125;I3L1C8;I3L526;I3L0M4;I3L113;I3L3J7;I3L3C5;I3L2J6;I3L4A3;B4DWA1;I3L0Y9;I3L3C6;I3L2M4;I3L327;I3L125;I3L1C8;I3L526;I3L0M4;I3L1…	BAIAP2	61.381	11193;11485;19001;29547;32035;35729;36783;40685;50726	21832;22403;22404;37931;60938;65320;73691;76005;76006;84340;105911	5.99724e-88	7.44826	7.29645	5.86836	5.71655
Centrin-2;Centrin-1	P41208	P41208;Q12798	CETN2;CETN1	19.738	11196;26126;32375;32566	21836;53598;66423;66424;67039	2.17353e-193	7.58685	7.41643	6.00695	5.83653
Protein CYR61	O00622	O00622	CYR61	42.027	11199;22428	21841;45571	0.0014407		7.60782		6.02793
Leucine-rich repeat-containing G-protein coupled receptor 4;Leucine-rich repeat-containing G-protein coupled receptor 4, Isoform 2;Leucine-rich repeat-containing G-protein-coupled receptor 4;Leucine-rich repeat-containing G-protein-coupled receptor 4	Q9BXB1;Q9BXB1-2	Q9BXB1;Q9BXB1-2;E9PK51;E9PK51	LGR4	104.475	11200;25352	21842;52027	0	7.53167		5.95178
Lysyl oxidase homolog 3;Lysyl oxidase homolog 3 (Fragment);Lysyl oxidase homolog 3;Lysyl oxidase homolog 3;Lysyl oxidase homolog 3;Lysyl oxidase homolog 3, Isoform 3;Lysyl oxidase homolog 3;Lysyl oxidase homolog 3, Isoform 3;Lysyl oxidase homolog 3;Lysyl oxidase homolog 3, Isoform 3;Lysyl oxidase homolog 3;Lysyl oxidase homolog 3, Isoform 3	B8ZZT6;C9J5M1;E7END4;P58215	B8ZZT6;C9J5M1;E7END4;P58215;B9A025;P58215-3;B9A025;P58215-3;B9A025;P58215-3;B9A025;P58215-3	LOXL3	51.882	11201;28770	21843;59306;59307	0		7.79854		6.21865
Putative peripheral benzodiazepine receptor-related protein (Fragment);Translocator protein	B1AH87;P30536	B1AH87;P30536	TSPO	11.896	11205;15304;49712	21849;21850;30074;30075;103837	2.4551e-18	7.95015	8.06716	6.37025	6.48727
Probable aminopeptidase NPEPL1 (Fragment);Probable aminopeptidase NPEPL1;Probable aminopeptidase NPEPL1, Isoform 2;Probable aminopeptidase NPEPL1, Isoform 3;Probable aminopeptidase NPEPL1, Isoform 4;Probable aminopeptidase NPEPL1, Isoform 5	H0YEP3;Q8NDH3;Q8NDH3-2;Q8NDH3-3;Q8NDH3-4;Q8NDH3-5	H0YEP3;Q8NDH3;Q8NDH3-2;Q8NDH3-3;Q8NDH3-4;Q8NDH3-5	NPEPL1	19.294	11210;16487	21860;32665	0
RNA-binding protein 42;RNA-binding protein 42;RNA-binding protein 42;RNA-binding protein 42, Isoform 2;RNA-binding protein 42, Isoform 3;RNA-binding protein 42, Isoform 4;RNA-binding protein 42;RNA-binding protein 42;RNA-binding protein 42;RNA-binding protein 42;RNA-binding protein 42;RNA-binding protein 42;RNA-binding protein 42;RNA-binding protein 42;RNA-binding protein 42;RNA-binding protein 4…	K7EP90;K7EQ03;Q9BTD8;Q9BTD8-2;Q9BTD8-3;Q9BTD8-4	K7EP90;K7EQ03;Q9BTD8;Q9BTD8-2;Q9BTD8-3;Q9BTD8-4;K7ER08;K7EML2;K7ER08;K7EML2;K7ER08;K7EML2;K7ER08;K7EML2;K7ER08;K7EML2;K7ER08;K7EML2	RBM42	48.024	11215;19025;21278;21279;42016	21867;37976;37977;42967;42968;42969;87075;87076;87077	0	7.85963	7.00817	6.27973	5.42828
Methionine aminopeptidase 1;Methionine aminopeptidase 1 (Fragment);Methionine aminopeptidase 1 (Fragment);Methionine aminopeptidase 1 (Fragment);Methionine aminopeptidase 1	P53582	P53582;H0Y955;H0Y903;H0Y9L0;D6RF24	METAP1	43.215	11221;12995;12996;13120;19167;28140;35509;38412;38665;38739;39450;45282	21878;25394;25395;25631;38265;58054;73275;73277;79623;80184;80185;80186;80309;81796;94621	7.75766e-246	8.15636	7.99211	6.57646	6.41221
Negative elongation factor E;Negative elongation factor E, Isoform 2;Negative elongation factor E (Fragment);Negative elongation factor E (Fragment);Negative elongation factor E (Fragment);Negative elongation factor E (Fragment);Negative elongation factor E (Fragment);Negative elongation factor E, Isoform 3;Negative elongation factor E (Fragment);Negative elongation factor E (Fragment);Negative e…	P18615;P18615-3	P18615;P18615-3;A0A0A0MT02;A0A0G2JI50;E9PD43;A0A0A0MSN9;A2ABK4;P18615-4;A0A0A0MT02;A0A0G2JI50;E9PD43;A0A0A0MSN9;A2ABK4;P18615-4	NELFE	43.24	11223;39249;39901;40383;40483;44008	21881;21882;21883;81371;82664;82665;83758;83937;91708	0	7.15605	7.53116	5.57615	5.95127
Mucin-16	Q8WXI7	Q8WXI7	MUC16	1519.17	11225;12269;31094;47177;47198	21886;23870;23871;64254;98782;98783;98820	4.64754e-57		7.79547		6.21557
Dolichyl-diphosphooligosaccharide--protein glycosyltransferase 48 kDa subunit;Dolichyl-diphosphooligosaccharide--protein glycosyltransferase 48 kDa subunit;Dolichyl-diphosphooligosaccharide--protein glycosyltransferase 48 kDa subunit, Isoform 2;Dolichyl-diphosphooligosaccharide--protein glycosyltransferase 48 kDa subunit (Fragment);Dolichyl-diphosphooligosaccharide--protein glycosyltransferase 48…	A0A0C4DGS1;P39656	A0A0C4DGS1;P39656;P39656-2;U3KQ84;P39656-3;P39656-2;U3KQ84;P39656-3	DDOST	48.799	11228;12698;16427;18758;18759;18760;28734;34798;35596;41290;42032;42207;42208;42209;42210;43571;46097;46485;49685;51195	21890;21891;21892;21893;21894;21896;21897;21898;21899;24736;24737;32501;37412;37413;37414;37415;37416;37417;59247;59248;59249;71896;71897;71898;73446;85541;85542;85543;87105;87106;87516;87517;87518;87519;87520;87521;87522;87523;87524;87525;87527;87528;87529;87530;87531;90830;90831;90832;90833;90834;90835;90836;90837;90838;90839;90840;90841;96468;97286;97287;97288;97289;97290;97291;97292;103788;10…	0	9.61156	9.40134	8.03166	7.82145
Fibromodulin;Fibromodulin	A0A3B3IRN5;Q06828	A0A3B3IRN5;Q06828	FMOD	32.768	11245;22833;24659;24660;30983;31528;32430;38643;40213;47702;50706	21931;21932;46415;46416;46417;46418;50425;50426;50427;64016;66613;66614;66615;80155;83394;83395;83397;83398;83399;83400;83401;83403;99745;105864;105865;105866	1.63158e-20	8.62902	8.98084	7.04912	7.40094
GPI ethanolamine phosphate transferase 3;GPI ethanolamine phosphate transferase 3, Isoform 2	Q8TEQ8;Q8TEQ8-2	Q8TEQ8;Q8TEQ8-2	PIGO	118.699	11249;22075	21938;21939;44752	3.35394e-68		7.6145		6.03461
AP-1 complex subunit beta-1, Isoform C;AP-1 complex subunit beta-1 (Fragment);AP-1 complex subunit beta-1, Isoform B;AP-1 complex subunit beta-1;AP-1 complex subunit beta-1, Isoform 4;AP-1 complex subunit beta-1 (Fragment)	Q10567-3	Q10567-3;H7C034;Q10567-2;Q10567;Q10567-4;C9J1E7	AP1B1	103.564	1125;1131;3777;5051;5718;6006;6029;6118;6144;6960;7179;8705;13247;13248;14615;16176;23038;23483;24546;25055;25168;26812;28147;29371;29654;30155;30795;31962;33686;34895;34896;38017;41096;42027;50854	626;627;6240;6241;6242;8920;10178;10180;10843;10891;11075;11126;11127;12943;13408;13409;13410;16756;16757;25879;25880;25881;28647;31915;31916;46865;47860;50169;51325;51528;51529;51530;55145;55146;55147;55148;55149;58064;58065;60599;60600;61155;61156;62212;63628;63629;63630;65102;69523;69524;72089;72091;72092;78746;85113;85114;85115;87097;87098;106188	1.9491e-133	8.61285	8.68141	7.03295	7.10151
Leucine-rich repeat-containing protein 40	Q9H9A6	Q9H9A6	LRRC40	68.25	11252;14299;18493;25521;27948;30051;41763;43397	21945;28040;36814;52351;52352;57671;57672;57673;61975;86512;90378	8.86543e-150	7.97101	7.68852	6.39112	6.10862
Spindle and centriole-associated protein 1	Q8N0Z3	Q8N0Z3	SPICE1	96.264	11253;29341	21946;60540	9.45645e-14
NADH dehydrogenase [ubiquinone] 1 beta subcomplex subunit 5, mitochondrial;NADH dehydrogenase [ubiquinone] 1 beta subcomplex subunit 5, mitochondrial (Fragment);NADH dehydrogenase [ubiquinone] 1 beta subcomplex subunit 5, mitochondrial;NADH dehydrogenase [ubiquinone] 1 beta subcomplex subunit 5, mitochondrial, Isoform 2	E7EWP0;H0Y886;O43674;O43674-2	E7EWP0;H0Y886;O43674;O43674-2	NDUFB5	20.038	11254;15898;33401	21947;31389;31390;31391;68895	8.12098e-45	7.8223		6.24241
Nucleolar protein 14;Nucleolar protein 14;Nucleolar protein 14, Isoform 2	E9PFK5;P78316;P78316-2	E9PFK5;P78316;P78316-2	NOP14	88.866	11257;31509;32400	21951;21952;66499;66500	1.51126e-18		7.43729		5.85739
ATP synthase subunit gamma, mitochondrial, Isoform Heart;ATP synthase subunit gamma, mitochondrial	P36542-2	P36542-2;P36542	ATP5F1C	32.881	11258;12578;13045;17270;19763;23966;30141;31630;32597;32996;39195;42966	21953;24492;24493;25474;25475;34364;34365;34366;34367;39591;39592;39593;48924;48925;48926;62173;62174;67141;67142;67143;67144;68051;68052;81271;81272;89417;89418;89419	3.37365e-15	8.57631	9.11386	6.99642	7.53397
DNA polymerase subunit gamma-2, mitochondrial;DNA polymerase subunit gamma-2, mitochondrial (Fragment)	Q9UHN1	Q9UHN1;J3KRM2	POLG2	54.911	11259;12266	21954;23865	0.000114038	7.96078		6.38088
Translation initiation factor eIF-2B subunit alpha;Translation initiation factor eIF-2B subunit alpha (Fragment);Translation initiation factor eIF-2B subunit alpha, Isoform 2;Translation initiation factor eIF-2B subunit alpha	Q14232	Q14232;H0YGG4;Q14232-2;F5H0D0	EIF2B1	33.712	11260;21566;26283;43384	21955;21956;21957;21958;43536;43537;53959;90350;90351;90352	5.64128e-42	7.40987	7.6018	5.82997	6.0219
Arylsulfatase B;Arylsulfatase B;Arylsulfatase B, Isoform 2	P15848	P15848;A0A2U3U034;P15848-2	ARSB	59.687	11263;18747;20235;21146	21962;37386;37387;40740;42676	6.07548e-05	7.9382		6.3583
DEAD (Asp-Glu-Ala-Asp) box polypeptide 56, isoform CRA_a;Probable ATP-dependent RNA helicase DDX56 (Fragment);Probable ATP-dependent RNA helicase DDX56;Probable ATP-dependent RNA helicase DDX56, Isoform 2;Probable ATP-dependent RNA helicase DDX56;Probable ATP-dependent RNA helicase DDX56;Probable ATP-dependent RNA helicase DDX56;Probable ATP-dependent RNA helicase DDX56	G3V0G3;H7C3E9;Q9NY93;Q9NY93-2	G3V0G3;H7C3E9;Q9NY93;Q9NY93-2;F8WDT8;F8WDT8;F8WDT8;F8WDT8	DDX56	41.653	11270;45119	21973;94248	4.42379e-108
Enoyl-[acyl-carrier-protein] reductase, mitochondrial;Enoyl-[acyl-carrier-protein] reductase, mitochondrial, Isoform 2;Enoyl-[acyl-carrier-protein] reductase, mitochondrial (Fragment)	Q9BV79	Q9BV79;Q9BV79-2;H3BM30	MECR	40.462	11272;24985;33842;40157	21978;51173;69837;83199;83200;83201	1.03155e-08	7.66405	7.96771	6.08415	6.38781
S1 RNA-binding domain-containing protein 1;S1 RNA-binding domain-containing protein 1, Isoform 2	Q8N5C6	Q8N5C6;Q8N5C6-2	SRBD1	111.776	11273;13097;29395;45843	21979;25578;60647;60649;95904	1.60776e-80	7.49157	7.08772	5.91168	5.50783
Glycylpeptide N-tetradecanoyltransferase 2;Glycylpeptide N-tetradecanoyltransferase	O60551;Q5VUC6	O60551;Q5VUC6	NMT2	56.98	11274;11610;11611;16420;16421;25409;45137;51025	21980;22651;22652;22653;32491;32492;32493;32494;32495;52133;94322;106565	9.97191e-05	7.56239	7.5316	5.98249	5.9517
UPF0600 protein C5orf51;UPF0600 protein C5orf51	A6NDU8	A6NDU8;A0A0C4DGW6	C5orf51	33.62	11281;12166;30361;38463	21989;21990;23683;62625;79709;79710	8.83809e-93	7.54901	7.25205	5.96911	5.67215
Tyrosine-protein phosphatase non-receptor type substrate 1;Tyrosine-protein phosphatase non-receptor type substrate 1, Isoform 2;Tyrosine-protein phosphatase non-receptor type substrate 1, Isoform 4;Signal-regulatory protein beta-1 (Fragment);Uncharacterized protein;Uncharacterized protein (Fragment);Signal-regulatory protein beta-1;Signal-regulatory protein beta-1, Isoform 2;Signal-regulatory pr…	P78324;P78324-2;P78324-4	P78324;P78324-2;P78324-4;H3BRP9;H3BV43;H3BML4;H9KV29;O00241-2;Q5TFQ8;O00241;Q9P1W8-3;Q9P1W8-4;Q9P1W8-2;Q9P1W8;H3BTT9;H3BUA5;H3BRP9;H3BV43;H3BML4;H9KV29;O00241-2;Q5TFQ8;O00241;Q9P1W8-3;Q9P1W8-4;Q9P1W8-2;Q9P1W8;H3BTT9;H3BUA5;H3BRP9;H3BV43;H3BML4;H9KV29;O00241-2;Q5TFQ8;O00241;Q9P1W8-3;Q9P1W8-4;Q9P1W8-2;Q9P1W8;H3BTT9;H3BUA5	SIRPA;SIRPB1;;SIRPG	54.967	11288;11990;39358	22008;22009;23376;81592	9.34612e-147	7.00778		5.42788
BAG family molecular chaperone regulator 3;BAG family molecular chaperone regulator 3 (Fragment)	O95817	O95817;C9JFK9	BAG3	61.595	11289;20972;35474;42390;42988;47964;50679;50685	22010;42292;73188;87953;89464;100254;105832;105833	4.88065e-27	7.81552	7.53542	6.23563	5.95553
Dimethyladenosine transferase 2, mitochondrial	Q9H5Q4	Q9H5Q4	TFB2M	45.349	11292;33871;42648	22015;69894;88631	0.021314		7.06058		5.48068
Ganglioside-induced differentiation-associated protein 1;Ganglioside-induced differentiation-associated protein 1, Isoform 2	Q8TB36;Q8TB36-2	Q8TB36;Q8TB36-2	GDAP1	41.346	11293;24826;27444;41052;46815	22016;50785;56592;85026;98042	2.24475e-45	7.41816	7.48939	5.83827	5.90949
Programmed cell death protein 10;Programmed cell death 10, isoform CRA_b;Programmed cell death protein 10;Programmed cell death protein 10 (Fragment);Programmed cell death protein 10 (Fragment);Programmed cell death protein 10 (Fragment);Programmed cell death protein 10 (Fragment);Programmed cell death protein 10 (Fragment)	Q9BUL8	Q9BUL8;C9J363;C9J6F3;C9J5C3;H7C5M9;C9JSA3;C9JND6;C9J932	PDCD10	24.702	11295;11919;27085;41667	22018;22019;23252;55741;86284;86285;86286	6.7795e-192	8.07305	7.69222	6.49316	6.11232
BAG family molecular chaperone regulator 4;BAG family molecular chaperone regulator 4, Isoform 2	O95429;O95429-2	O95429;O95429-2	BAG4	49.594	11302;48080	22033;100456;100457	2.2787e-32	7.4109		5.831
Glypican-6;Glypican-6	Q9Y625	Q9Y625;A0A087WT82	GPC6	62.736	11306;16581;25812;25843;25844;40289;50700;50701	22037;32850;32851;32852;52924;53043;53044;53045;53046;83576;105855;105856	1.37197e-19	7.73629	7.5789	6.15639	5.99901
Coiled-coil domain-containing protein 47;Coiled-coil domain-containing protein 47, Isoform 2;Coiled-coil domain-containing protein 47;Uncharacterized protein (Fragment);Coiled-coil domain-containing protein 47;Uncharacterized protein (Fragment)	Q96A33;Q96A33-2	Q96A33;Q96A33-2;A0A087WYW6;J3QR89;A0A087WYW6;J3QR89	CCDC47;	55.874	11311;11656;11657;11750;21208;22466;28602;31683;31684;32680;36482;43393;45269;45646;48539;48540;48544;50279;50280	22044;22045;22046;22047;22048;22911;22912;22913;22914;22915;22916;42791;42792;42793;42794;45769;45770;59011;59012;59013;59014;67399;67400;67401;67402;75293;75294;90372;90373;94595;95432;101545;101546;101547;101549;104960;104961	1.71805e-115	8.36083	8.54726	6.78093	6.96736
Proteasome subunit alpha type;Proteasome subunit alpha type-2;Uncharacterized protein;Proteasome endopeptidase complex;Proteasome subunit alpha type-2 (Fragment);Uncharacterized protein;Proteasome endopeptidase complex;Proteasome subunit alpha type-2 (Fragment)	A0A024RA52;P25787	A0A024RA52;P25787;H3BT36;C9JCK5;H7C402;H3BT36;C9JCK5;H7C402	PSMA2;	25.899	1132;1137;19082;19604;25123;30651;38480;39833;50856	636;637;638;639;38093;39203;39204;51448;51449;51450;51451;63305;63306;63307;79738;79739;79740;82518;82519;106191;106192;106193	2.11645e-40	8.57509	8.1124	6.99519	6.53251
Protein argonaute-3;Protein argonaute-3, Isoform 2;Protein argonaute-4;Eukaryotic translation initiation factor 2C, 3, isoform CRA_a	Q9H9G7	Q9H9G7;Q9H9G7-2;Q9HCK5;Q5TA56	AGO3;AGO4	97.36	11321;20319;43445;49830	22070;40928;40929;90483;90484;104084	1.12988e-164	7.61478	7.73397	6.03488	6.15407
Ribosome biogenesis protein BRX1 homolog	Q8TDN6	Q8TDN6	BRIX1	41.401	11322;14559;15331;19178;35562;35696;43399;43400	22071;22072;28594;28595;30125;38288;73392;73393;73640;90380;90381;90382;90383;90384;90385	4.74752e-10	8.05624	7.86363	6.47634	6.28374
ATP-binding cassette sub-family F member 1;ATP-binding cassette sub-family F member 1, Isoform 2;ATP-binding cassette sub-family F member 1 (Fragment);ATP-binding cassette sub-family F member 1 (Fragment);ATP-binding cassette sub-family F member 1	Q8NE71	Q8NE71;Q8NE71-2;H0YGW7;Q5STZ8;A0A0G2JIC2	ABCF1	95.926	1133;1385;8541;13393;15765;16531;21472;29151;31226;31938;34470;37703;41518;48762	628;629;1177;1178;16405;26154;31133;32749;32750;43356;60091;60092;64986;64987;71151;71152;78009;85981;101981	3.38884e-51	7.74438	8.20156	6.16448	6.62166
Ribosomal RNA-processing protein 7 homolog A	Q9Y3A4	Q9Y3A4	RRP7A	32.334	11330;28146;43323;49429	22088;58062;58063;90214;103294	5.29297e-30	7.81735	7.62474	6.23745	6.04484
VPS35 endosomal protein sorting factor-like;VPS35 endosomal protein sorting factor-like;VPS35 endosomal protein sorting factor-like;VPS35 endosomal protein sorting factor-like;VPS35 endosomal protein sorting factor-like, Isoform 2;VPS35 endosomal protein sorting factor-like;VPS35 endosomal protein sorting factor-like (Fragment);Esophageal cancer associated protein, isoform CRA_a;VPS35 endosomal p…	E7EWW0;F5H7K1;Q7Z3J2	E7EWW0;F5H7K1;Q7Z3J2;C9J7I2;Q7Z3J2-2;H3BVG8;H3BTI5;H3BV68;H3BNX2;F6S1J4;C9J7I2;Q7Z3J2-2;H3BVG8;H3BTI5;H3BV68;H3BNX2;F6S1J4;C9J7I2;Q7Z3J2-2;H3BVG8;H3BTI5;H3BV68;H3BNX2;F6S1J4	VPS35L	118.614	11331;13057;25276;25707	22092;22093;25500;51754;52720	4.57452e-158	7.38822	7.65494	5.80833	6.07504
Zinc finger protein RFP;Zinc finger protein RFP, Isoform Beta;Zinc finger protein RFP (Fragment);Zinc finger protein RFP (Fragment);Zinc finger protein RFP (Fragment);Zinc finger protein RFP (Fragment);Zinc finger protein RFP (Fragment);Zinc finger protein RFP (Fragment);Zinc finger protein RFP (Fragment);Zinc finger protein RFP (Fragment);Zinc finger protein RFP (Fragment);Zinc finger protein RF…	P14373;P14373-2	P14373;P14373-2;A0A0G2JIZ4;A0A140T9Q6;A0A140T9B9;A0A140T9N6;A0A140T9V9;H0Y551;A0A0G2JIZ4;A0A140T9Q6;A0A140T9B9;A0A140T9N6;A0A140T9V9;H0Y551	TRIM27	58.49	11338;16934;51233	22108;33561;106964	7.09143e-61	7.47638		5.89648
3-ketoacyl-CoA thiolase, mitochondrial;3-ketoacyl-CoA thiolase, mitochondrial;3-ketoacyl-CoA thiolase, mitochondrial;3-ketoacyl-CoA thiolase, mitochondrial (Fragment);3-ketoacyl-CoA thiolase, mitochondrial (Fragment);3-ketoacyl-CoA thiolase, mitochondrial (Fragment);3-ketoacyl-CoA thiolase, mitochondrial;3-ketoacyl-CoA thiolase, mitochondrial (Fragment);3-ketoacyl-CoA thiolase, mitochondrial (Fra…	A0A0B4J2A4;P42765	A0A0B4J2A4;P42765;K7EME0;K7EJ68;K7EJB1;K7ER88;K7EME0;K7EJ68;K7EJB1;K7ER88	ACAA2	41.602	1134;1135;6392;6667;6668;7653;7699;9067;12754;19930;23437;23748;23749;25283;25739;25740;35901;37913;40048;43752;43753;43828;48261;48262;49801	630;631;632;633;11665;11666;12256;12257;12258;12259;14690;14691;14692;14693;14694;17529;17530;17531;17532;24866;24867;24868;40032;40033;47776;48416;48417;48418;48419;51764;52787;52788;52789;74034;74035;78514;82936;91221;91222;91365;100840;100841;100842;100843;100844;104017	2.07339e-61	8.52766	8.67915	6.94777	7.09925
Glycerol-3-phosphate dehydrogenase 1-like protein;Glycerol-3-phosphate dehydrogenase [NAD(+)] (Fragment);Glycerol-3-phosphate dehydrogenase 1-like protein (Fragment);Glycerol-3-phosphate dehydrogenase 1-like protein (Fragment)	Q8N335	Q8N335;C9JM46;C9JFA7;C9K0P5	GPD1L	38.419	11347;13557;16986;20789;27203;29971	22121;26508;26509;33693;33694;41918;55997;61806	4.75321e-30	6.92575	7.80658	5.34585	6.22669
Limbic system-associated membrane protein;Limbic system-associated membrane protein (Fragment);Limbic system-associated membrane protein;Limbic system-associated membrane protein (Fragment);Limbic system-associated membrane protein (Fragment);Limbic system-associated membrane protein (Fragment)	F5H5G1;H3BLU2;Q13449	F5H5G1;H3BLU2;Q13449;C9J5G3;C9J5G3;C9J5G3	LSAMP	31.742	1136;5299;9998;19856;20176;22686;22687;39452;40639;44212;45565;45566;48639	634;635;9413;9414;19374;19375;19376;19377;39830;40611;46072;46073;46074;46075;46076;81798;81799;84232;84233;92105;92107;92108;92109;92110;92111;92112;92113;92114;95262;95263;95264;95265;101721;101722;101723;101724	1.17699e-109	8.7057	8.63686	7.12581	7.05696
Splicing factor U2AF 65 kDa subunit;Splicing factor U2AF 65 kDa subunit, Isoform 2;U2 snRNP auxiliary factor large subunit;Splicing factor U2AF 65 kDa subunit (Fragment);U2 snRNP auxiliary factor large subunit;Splicing factor U2AF 65 kDa subunit (Fragment)	P26368;P26368-2	P26368;P26368-2;K7ENG2;K7ELP8;K7ENG2;K7ELP8	U2AF2	53.501	11363;21379;26219;26220;26548;33304;38408;39756;41631;49872;51436	22148;22149;43166;43168;53791;53792;53793;53794;54635;54636;54637;68700;79617;79618;82379;82380;82381;82382;86207;86208;104148;104149;107353;107355	5.80362e-51	8.51391	8.71736	6.93401	7.13746
Protein phosphatase 1 regulatory subunit 14B;Protein phosphatase 1 regulatory subunit 14B;Protein phosphatase 1 regulatory subunit 14B;LIM domain kinase 2;LIM domain kinase 2, Isoform 3	Q96C90	Q96C90;F5GXC4;F5H2U0;B5MC51;P53671-3	PPP1R14B;LIMK2	15.911	11370;49138	22160;22161;22162;22163;102761;102762	2.07852e-70	7.86133		6.28143
Carboxypeptidase Z, Isoform 2;Carboxypeptidase Z;Carboxypeptidase Z, Isoform 3	Q66K79-2	Q66K79-2;Q66K79;Q66K79-3	CPZ	72.534	11371;12502;19243;21642;21643;27977;31262;32004;34311;37485;38830;42824;45381	22164;24344;24345;24346;24347;38412;43725;43726;57720;57721;57722;65222;65223;70866;70867;77552;80484;80485;80486;80487;89015;89016;94817	1.42351e-46	8.13748	8.48731	6.55758	6.90741
Protein sidekick-1;Protein sidekick-1;Protein sidekick-1;Protein sidekick-1, Isoform 3;Protein sidekick-1 (Fragment);Protein sidekick-1 (Fragment);Protein sidekick-1 (Fragment);Protein sidekick-1 (Fragment)	A0A087WTQ6;F8W6X9;Q7Z5N4;Q7Z5N4-3	A0A087WTQ6;F8W6X9;Q7Z5N4;Q7Z5N4-3;H7C255;H7C255;H7C255;H7C255	SDK1	242.099	11374;16371;36075;46918	22169;32375;74397;98236;98237	4.82443e-72	7.02556	7.18272	5.44567	5.60282
28S ribosomal protein S26, mitochondrial	Q9BYN8	Q9BYN8	MRPS26	24.212	11379;31941;36319	22174;22175;64993;74908	0.010735		7.44886		5.86896
Tyrosine-protein kinase;Tyrosine-protein kinase Yes;Tyrosine-protein kinase Fyn, Isoform 3;Tyrosine-protein kinase Fyn, Isoform 2;Tyrosine-protein kinase Fyn;Tyrosine-protein kinase;Tyrosine-protein kinase Lck;Tyrosine-protein kinase Lck, Isoform 3;Tyrosine-protein kinase Fyn, Isoform 3;Tyrosine-protein kinase Fyn, Isoform 2;Tyrosine-protein kinase Fyn;Tyrosine-protein kinase;Tyrosine-protein kin…	J3QRU1;P07947	J3QRU1;P07947;P06241-3;P06241-2;P06241;Q573B4;P06239;P06239-3;P06241-3;P06241-2;P06241;Q573B4;P06239;P06239-3	YES1;FYN;LCK	61.387	1138;5987;13007;14851;18388;27013;35899;47885;49642	640;10811;25415;25416;29166;36634;36635;55614;55615;74031;100089;103715	2.80455e-265	8.2854	8.05145	6.70551	6.47155
Proto-oncogene tyrosine-protein kinase Src;Proto-oncogene tyrosine-protein kinase Src, Isoform 2;Tyrosine-protein kinase;Tyrosine-protein kinase Lck;Tyrosine-protein kinase Lck, Isoform 3;MST1R variant RON30;Macrophage-stimulating protein receptor (Fragment);Macrophage-stimulating protein receptor (Fragment);Tyrosine-protein kinase FRK, Isoform 2;Tyrosine-protein kinase Srms;Tyrosine-protein kina…	P12931;P12931-2	P12931;P12931-2;Q573B4;P06239;P06239-3;H2E272;H7C3Z8;H7C074;P42685-2;Q9H3Y6;P42685;Q04912-7;Q04912-2;Q04912;Q573B4;P06239;P06239-3;H2E272;H7C3Z8;H7C074;P42685-2;Q9H3Y6;P42685;Q04912-7;Q04912-2;Q04912	SRC;LCK;MST1R;FRK;SRMS	59.835	1138;5987;18045;18388;26194;27013;30270;35899;44909;47885;49642	640;10811;35896;36634;36635;53745;55614;55615;62436;74031;93814;100089;103715	2.80455e-265	8.20381	8.10204	6.62391	6.52214
Rho-associated protein kinase 1;Rho-associated protein kinase 1	Q13464	Q13464;A0A0U1RQV4	ROCK1	158.175	11384;11447;12707;17432;21121;25789;25996;36583;50739	22185;22315;22316;24755;24756;34766;42599;52890;53335;75526;105936	3.10826e-19	7.24407	7.73606	5.66417	6.15616
ADAMTS-like protein 1;ADAMTS-like protein 1, Isoform 5;ADAMTS-like protein 1, Isoform 6;ADAMTS-like protein 1;ADAMTS-like protein 1 (Fragment)	Q8N6G6	Q8N6G6;Q8N6G6-5;Q8N6G6-6;A2A343;H7BYE3	ADAMTSL1	193.409	1139;4341;6613;9231;26851;33431	641;642;7406;12125;12126;12127;17863;17864;55259;68969	1.0186e-34	7.60457	7.05091	6.02468	5.47101
SAP domain-containing ribonucleoprotein;SAP domain-containing ribonucleoprotein;SAP domain-containing ribonucleoprotein	P82979	P82979;F8VZQ9;F8VS12	SARNP	23.671	114;14024;14025;14026;14038;14724;23592;35830;44481	7764;7765;27461;27462;27463;27464;27465;27490;28918;28919;48094;73909;92690;92691	9.94289e-46	8.23981	8.47339	6.65991	6.89349
ATP-dependent DNA helicase Q1;ATP-dependent DNA helicase Q1 (Fragment);ATP-dependent DNA helicase Q1 (Fragment);ATP-dependent DNA helicase Q1 (Fragment);ATP-dependent DNA helicase Q1 (Fragment);ATP-dependent DNA helicase Q1 (Fragment);ATP-dependent DNA helicase Q1 (Fragment)	P46063	P46063;F5H2L2;F8WA66;F8WD97;F5H4P4;F5H3W0;F5GYB7	RECQL	73.457	1140;3672;6927;9502;14936;18238;23370;27001;27002;37084;37630;40503;40558;45019	643;6037;6038;12877;12878;12879;12880;18407;29326;36288;47634;55593;55594;76688;76689;77840;84031;84032;84033;84034;94042	3.74872e-104	8.11778	8.11636	6.53788	6.53647
Transformation/transcription domain-associated protein;Transformation/transcription domain-associated protein (Fragment);Transformation/transcription domain-associated protein;Transformation/transcription domain-associated protein, Isoform 2;Transformation/transcription domain-associated protein (Fragment);Transformation/transcription domain-associated protein (Fragment);Transformation/transcript…	F2Z2U4;H0Y4W2;Q9Y4A5;Q9Y4A5-2	F2Z2U4;H0Y4W2;Q9Y4A5;Q9Y4A5-2;A0A2R8YFJ4;A0A2R8YFJ4;A0A2R8YFJ4;A0A2R8YFJ4	TRRAP	436.138	11405;26893;40628;43281;44349;47178	22229;55354;55355;84213;90126;90127;92414;98784	2.21672e-76	7.06525	7.37927	5.48535	5.79937
Cytochrome c1, heme protein, mitochondrial	P08574	P08574	CYC1	35.422	1141;8540;17465;19478;19867;36193;49247	644;645;16403;34825;34826;34827;38904;38905;38906;39894;39895;74670;74671;102957;102958	0.00033223	8.14318	8.28926	6.56328	6.70936
6-phosphogluconolactonase;6-phosphogluconolactonase (Fragment);6-phosphogluconolactonase;6-phosphogluconolactonase (Fragment)	O95336	O95336;M0R261;M0R0U3;M0R1L2	PGLS	27.547	11410;22061;25321;28799;30608;36290;48534;49654	22239;22240;44717;44718;51834;51835;59363;59364;63201;63202;63203;74836;74837;74838;101531;103732;103733	2.77178e-97	7.96115	8.25769	6.38125	6.6778
Chromobox protein homolog 8;Chromobox protein homolog 8 (Fragment)	Q9HC52	Q9HC52;C9J6K3	CBX8	43.396	11414;45864	22246;22247;95951	1.46914e-103	7.43207		5.85218
E3 ubiquitin-protein ligase LRSAM1;E3 ubiquitin-protein ligase LRSAM1, Isoform 2;E3 ubiquitin-protein ligase LRSAM1, Isoform 3	Q6UWE0	Q6UWE0;Q6UWE0-2;Q6UWE0-3	LRSAM1	83.594	11416;27039;46257;46798	22250;55655;96775;98007;98008	3.0861e-60	7.14916		5.56926
Plexin-B2;Plexin-B2 (Fragment);Plexin-B2 (Fragment);Plexin-B2 (Fragment);Plexin-B2;Plexin-B2 (Fragment);Plexin-B2 (Fragment);Plexin-D1 (Fragment);Plexin-C1;Plexin-C1;Plexin-C1;Plexin-D1	O15031	O15031;A6QRG9;H0Y6J7;E2PU09;A0A087WU36;A6QRH1;H0Y7X5;H0YAM9;F5H3A2;B4DHQ7;O60486;Q9Y4D7	PLXNB2;PLXND1;PLXNC1	205.127	1142;1621;2420;2449;2683;3503;3592;4020;6455;7600;8492;9075;9329;10123;10124;10937;11389;14576;14616;15424;17776;18095;18455;19158;19940;23035;25481;26392;29204;29205;29314;31670;35349;35759;37442;37478;39341;40872;41062;41240;43739;45917;46258;47102;47359;49169;50125;51288;51463	646;1705;1706;3365;3366;3446;3447;3448;3449;3450;3451;3942;3943;5857;5858;5859;5860;5861;6726;11779;14427;16322;17543;17544;18054;18055;18056;19618;19619;19620;21310;21311;22194;28648;28650;30382;30384;35389;36013;36752;38254;38255;40049;40050;46858;46859;52273;54245;60226;60227;60228;60229;60482;60483;67354;72955;72956;73742;77544;77545;77546;81551;81552;81553;81554;84682;85057;85058;85431;91197…	1.52427e-97	8.30358	8.75372	6.72368	7.17382
Pre-B-cell leukemia transcription factor-interacting protein 1;Pre-B-cell leukemia transcription factor-interacting protein 1, Isoform 2;Pre-B-cell leukemia transcription factor-interacting protein 1, Isoform 3;Pre-B-cell leukemia transcription factor-interacting protein 1;Pre-B-cell leukemia transcription factor-interacting protein 1;Pre-B-cell leukemia transcription factor-interacting protein 1…	Q96AQ6;Q96AQ6-2;Q96AQ6-3	Q96AQ6;Q96AQ6-2;Q96AQ6-3;Q5T173;F2Z2Z8;Q5T173;F2Z2Z8;Q5T173;F2Z2Z8	PBXIP1	80.643	11423;12222;15659;15965;17310;28007;31886;38058	22265;22266;23796;30906;30907;31525;34456;34457;57769;57770;64791;78869	1.12803e-92	7.64417	8.0918	6.06427	6.5119
Apoptosis inhibitor 5;Apoptosis inhibitor 5;Apoptosis inhibitor 5, Isoform 2;Apoptosis inhibitor 5, Isoform 3;Apoptosis inhibitor 5, Isoform 5;Apoptosis inhibitor 5, Isoform 1;Apoptosis inhibitor 5, Isoform 6;Apoptosis inhibitor 5 (Fragment);Apoptosis inhibitor 5;Apoptosis inhibitor 5, Isoform 5;Apoptosis inhibitor 5, Isoform 1;Apoptosis inhibitor 5, Isoform 6;Apoptosis inhibitor 5 (Fragment);Apo…	G3V1C3;Q9BZZ5;Q9BZZ5-2;Q9BZZ5-3	G3V1C3;Q9BZZ5;Q9BZZ5-2;Q9BZZ5-3;Q9BZZ5-5;Q9BZZ5-1;Q9BZZ5-6;H0YER7;E9PQK6;Q9BZZ5-5;Q9BZZ5-1;Q9BZZ5-6;H0YER7;E9PQK6;Q9BZZ5-5;Q9BZZ5-1;Q9BZZ5-6;H0YER7;E9PQK6;Q9BZZ5-5;Q9BZZ5-1;Q9BZZ5-6;H0YER7;E9PQK6	API5	57.561	11429;12896;18584;29126;35103;36052;36407;37680;40367;43443	22276;25176;37010;37011;37012;37013;60036;60037;60038;72497;72498;72499;74364;74365;75113;77956;83729;90481	8.73631e-242	7.89908	8.34718	6.31918	6.76728
pre-rRNA 2'-O-ribose RNA methyltransferase FTSJ3;pre-rRNA 2'-O-ribose RNA methyltransferase FTSJ3 (Fragment);pre-rRNA 2'-O-ribose RNA methyltransferase FTSJ3 (Fragment)	Q8IY81	Q8IY81;J3KS36;J3QSE2	FTSJ3	96.558	1143;1678;3103;4007;4257;4900;14628;16926;18332;18526;22031;24078;30035;38798;42475;44256;45270;45564;51264	647;1831;4765;6691;6692;7188;7189;8614;8615;28684;33542;36517;36518;36887;36888;44650;44651;49177;49178;61937;80423;88192;92191;94596;95261;107031;107032	1.90714e-08	7.78583	7.94827	6.20593	6.36838
Uncharacterized protein;Leucine-rich repeat-containing protein 57 (Fragment);Leucine-rich repeat-containing protein 57	A0A3B3ISV5;H3BSW0;Q8N9N7	A0A3B3ISV5;H3BSW0;Q8N9N7	;LRRC57	28.572	11434;19710;21198;30286	22286;39460;42765;62466	0	7.63164	8.13041	6.05175	6.55051
RAB6-interacting golgin;RAB6-interacting golgin, Isoform 2;RAB6-interacting golgin, Isoform 3;RAB6-interacting golgin, Isoform 4;RAB6-interacting golgin, Isoform 3;RAB6-interacting golgin, Isoform 4	Q5T7V8;Q5T7V8-2	Q5T7V8;Q5T7V8-2;Q5T7V8-3;Q5T7V8-4;Q5T7V8-3;Q5T7V8-4	GORAB	44.993	11442;26632	22303;22304;54807	7.305e-291		7.13769		5.55779
Serine/threonine-protein kinase 26;Serine/threonine-protein kinase 26;Serine/threonine-protein kinase 26;Serine/threonine-protein kinase 26, Isoform 2;Serine/threonine-protein kinase 26, Isoform 3;Serine/threonine-protein kinase 25 (Fragment);Serine/threonine-protein kinase 25 (Fragment);Serine/threonine-protein kinase 25 (Fragment);Serine/threonine-protein kinase 25 (Fragment);Serine/threonine-p…	B4E0Y9;Q8NBY1;Q9P289	B4E0Y9;Q8NBY1;Q9P289;Q9P289-2;Q9P289-3;C9JDH9;C9J6L2;C9JCC0;C9J232;C9JJV0;H7C279;Q9P289-2;Q9P289-3;C9JDH9;C9J6L2;C9JCC0;C9J232;C9JJV0;H7C279;Q9P289-2;Q9P289-3;C9JDH9;C9J6L2;C9JCC0;C9J232;C9JJV0;H7C279	STK26;STK25	49.184	1145;1466;2264;11913;17300;18335;24788;34282;34461;34769;39722;44048;44263;46916	657;1356;1357;2981;2982;23236;23237;34441;36521;50716;70814;71132;71133;71134;71829;71830;82312;91791;92200;98230;98231	1.14898e-110	8.03335	8.26455	6.45346	6.68465
Serine/threonine-protein kinase 25;Serine/threonine-protein kinase 25, Isoform 2;Serine/threonine-protein kinase 25, Isoform 3;Serine/threonine-protein kinase 25 (Fragment);Serine/threonine-protein kinase 25 (Fragment);Serine/threonine-protein kinase 25 (Fragment);Serine/threonine-protein kinase 25 (Fragment);Serine/threonine-protein kinase 25 (Fragment);Serine/threonine-protein kinase 25 (Fragme…	O00506;O00506-2;O00506-3	O00506;O00506-2;O00506-3;C9JDH9;C9J6L2;C9JCC0;C9J232;C9JJV0;H7C279;C9JDH9;C9J6L2;C9JCC0;C9J232;C9JJV0;H7C279;C9JDH9;C9J6L2;C9JCC0;C9J232;C9JJV0;H7C279	STK25	48.112	1145;1466;24788;36077;46916	657;1356;1357;50716;74399;98230;98231	4.52187e-64	7.98425	7.63862	6.40435	6.05873
Transcription factor AP-2-alpha;Transcription factor AP-2-alpha, Isoform 2;Transcription factor AP-2-alpha, Isoform 5;Transcription factor AP-2-epsilon;Transcription factor AP-2 alpha (Activating enhancer binding protein 2 alpha), isoform CRA_c	P05549;P05549-5;P05549-6;Q6VUC0;Q96SH1	P05549;P05549-5;P05549-6;Q6VUC0;Q96SH1	TFAP2A;TFAP2E	48.062	1146;6292;29751	658;659;660;11430;61352	5.58374e-62	7.95406	7.44711	6.37416	5.86721
Probable 2-oxoglutarate dehydrogenase E1 component DHKTD1, mitochondrial;Probable 2-oxoglutarate dehydrogenase E1 component DHKTD1, mitochondrial (Fragment);Probable 2-oxoglutarate dehydrogenase E1 component DHKTD1, mitochondrial (Fragment);Probable 2-oxoglutarate dehydrogenase E1 component DHKTD1, mitochondrial (Fragment)	Q96HY7	Q96HY7;H7C149;H7C1J3;C9JWN1	DHTKD1	103.077	11463;16515;28307;28388;31597;32543;35671;36456;39872;50238	22349;32720;58489;58490;66950;66951;66952;73599;75223;75224;82612;104864;104865;104866	2.91858e-78	7.7211	7.61479	6.14121	6.03489
Secretory carrier-associated membrane protein 2;Secretory carrier-associated membrane protein (Fragment);Secretory carrier-associated membrane protein;Secretory carrier-associated membrane protein (Fragment);Secretory carrier-associated membrane protein (Fragment)	O15127	O15127;H3BV04;H3BN93;H3BUB6;H3BPL9	SCAMP2	36.649	11467;42729	22353;22354;22355;22356;88813;88814	8.09055e-281	7.91193	8.54422	6.33203	6.96433
Transmembrane protein 43;Uncharacterized protein (Fragment)	Q9BTV4	Q9BTV4;V9GY05	TMEM43;	44.876	1147;7603;13357;13905;13906;15878;20344;20345;20346;25734;28107;30486;34425;34426;38310;39064;39392;40393;42194;44224;48170;50930;51235	661;14432;26094;27212;27213;27214;27215;31342;31343;31344;31345;40978;40979;40981;40982;40983;40984;40985;40986;52772;52773;52775;52776;57987;57988;57989;57990;57991;62867;71068;71069;71070;79418;81010;81011;81012;81676;81677;81678;81679;81680;81681;81682;81683;81684;81685;81686;83780;83781;83782;87473;87474;87475;87476;87477;92138;92139;100635;100636;100637;100638;106335;106336;106337;106966;106…	2.91036e-26	9.21096	9.54639	7.63107	7.96649
Lysophosphatidylcholine acyltransferase 1;Lysophosphatidylcholine acyltransferase 1 (Fragment);Lysophosphatidylcholine acyltransferase 1	Q8NF37	Q8NF37;A0A0G2JQ62;A0A0G2JRI7	LPCAT1	59.151	1148;2498;12010;23484;28688;35391;42099;43260;48713	662;663;664;3569;23414;47861;59170;59171;73021;73022;87280;90078;90079;90080;101877	1.38247e-99	8.45882	8.1776	6.87892	6.5977
Dolichol-phosphate mannosyltransferase subunit 3;Dolichol-phosphate mannosyltransferase subunit 3, Isoform 2	Q9P2X0;Q9P2X0-2	Q9P2X0;Q9P2X0-2	DPM3	10.094	11481;45195	22382;94425;94426;94427	2.90414e-05	8.33035		6.75045
Signal transducer and activator of transcription;Signal transducer and activator of transcription 1-alpha/beta;Signal transducer and activator of transcription 1-alpha/beta, Isoform Beta;Signal transducer and activator of transcription 1-alpha/beta (Fragment);Signal transducer and activator of transcription 1-alpha/beta;Signal transducer and activator of transcription 1-alpha/beta (Fragment);Sign…	J3KPM9;P42224;P42224-2	J3KPM9;P42224;P42224-2;E7EPD2;D2KFR9;E7ENM1;E9PH66;H7BZB5;E7EPD2;D2KFR9;E7ENM1;E9PH66;H7BZB5;E7EPD2;D2KFR9;E7ENM1;E9PH66;H7BZB5	STAT1	83.36	11489;14120;14367;36527;40083;47434;50776;51318	22412;27644;27645;28178;75400;75401;83046;99178;106044;107127	5.23177e-72	7.67398	7.81208	6.09409	6.23218
Hamartin;Hamartin;Hamartin;Hamartin;Hamartin, Isoform 2;Hamartin (Fragment);Hamartin (Fragment);Hamartin (Fragment);Hamartin (Fragment);Hamartin;Hamartin;Hamartin;Hamartin;Hamartin (Fragment);Hamartin (Fragment);Hamartin (Fragment);Hamartin (Fragment);Hamartin;Hamartin;Hamartin;Hamartin;Hamartin (Fragment);Hamartin (Fragment);Hamartin (Fragment);Hamartin (Fragment);Hamartin;Hamartin;Hamartin;Hama…	A0A2R8Y5N2;A0A2R8Y5S3;A0A2R8YFV7;Q92574;Q92574-2	A0A2R8Y5N2;A0A2R8Y5S3;A0A2R8YFV7;Q92574;Q92574-2;A0A2R8Y6S1;A0A2R8Y5M3;A0A2R8YGX7;A0A2R8YD74;Q86WV8;A0A2R8Y7E9;A0A2R8Y6W1;Q59IT9;A0A2R8Y6S1;A0A2R8Y5M3;A0A2R8YGX7;A0A2R8YD74;Q86WV8;A0A2R8Y7E9;A0A2R8Y6W1;Q59IT9;A0A2R8Y6S1;A0A2R8Y5M3;A0A2R8YGX7;A0A2R8YD74;Q86WV8;A0A2R8Y7E9;A0A2R8Y6W1;Q59IT9;A0A2R8Y6S1;A0A2R8Y5M3;A0A2R8YGX7;A0A2R8YD74;Q86WV8;A0A2R8Y7E9;A0A2R8Y6W1;Q59IT9;A0A2R8Y6S1;A0A2R8Y5M3;A0A2R8YG…	TSC1	129.341	11497;22080;23258	22435;44759;47339	0		7.2231		5.64321
Bifunctional glutamate/proline--tRNA ligase;Bifunctional glutamate/proline--tRNA ligase (Fragment);Bifunctional glutamate/proline--tRNA ligase	P07814	P07814;V9GYZ6;V9GZ76	EPRS	170.591	115;1095;2655;5209;5210;6275;7891;8020;8021;8130;9280;11748;11870;12976;13297;13454;13600;14775;15273;16445;19297;20034;22591;24181;26763;28156;28567;28617;28976;29802;29803;30273;31251;31983;31984;32842;33289;34050;34492;34608;35616;36159;38767;40009;40211;40482;41838;42484;42845;42950;42951;42952;42979;44303;45183;45204;45234;46430;46530;46531;48652;49304;49344;50913;51513	564;565;3891;3892;7917;7918;9256;9257;9258;9259;11404;15149;15398;15400;15401;15606;15607;15608;17963;17965;17966;17967;22908;22909;23153;23154;23155;25352;25353;25987;26275;26276;26586;26587;29017;29018;30021;32541;32542;38504;40270;45900;45901;45902;49389;49390;55043;55044;58080;58927;59034;59717;59718;59719;61435;61436;61437;62440;62441;65153;65154;65155;65156;68667;70297;71188;71189;71190;714…	1.23834e-27	8.71665	8.7658	7.13675	7.18591
AT-rich interactive domain-containing protein 3A;AT-rich interactive domain-containing protein 3A (Fragment)	Q99856	Q99856;K7EJ04	ARID3A	62.889	1151;9694;17575;26017;28930;28931;31139;50777	670;18765;35015;53366;59623;59624;59625;59626;64478;64479;106045	3.19394e-239	7.2402	7.21874	5.66031	5.63884
Probable ATP-dependent RNA helicase DDX27;Probable ATP-dependent RNA helicase DDX27;Probable ATP-dependent RNA helicase DDX27 (Fragment);Probable ATP-dependent RNA helicase DDX27;Probable ATP-dependent RNA helicase DDX27 (Fragment);Probable ATP-dependent RNA helicase DDX27	B7Z6D5;Q96GQ7	B7Z6D5;Q96GQ7;A0A087X059;A0A087WYH5;A0A087X059;A0A087WYH5	DDX27	86.605	1152;3258;9166;10441;11665;17282;22285;26988;41671;42010	671;5142;17736;20235;22939;34385;45263;55569;86300;87066	1.10682e-63	7.64536	7.53074	6.06546	5.95085
Nuclear migration protein nudC;Nuclear migration protein nudC (Fragment);Nuclear migration protein nudC (Fragment)	Q9Y266	Q9Y266;A0A0A0MSU9;A0A0A0MSS4	NUDC	38.243	11526;11527;14608;18214;27250;29201;29528;30711;39190;40508;42299;42300;45655;48991;49657	22487;22488;22489;22490;28632;28633;36241;36242;56174;56175;60222;60223;60903;63453;63454;81262;81263;84050;84051;87729;87730;95450;95451;102471;103737;103739	3.28694e-144	8.10358	8.24119	6.52369	6.66129
Neuroplastin (Fragment);Neuroplastin;Neuroplastin, Isoform 1;Neuroplastin, Isoform 3;Neuroplastin, Isoform 4;Neuroplastin, Isoform 5;Neuroplastin (Fragment);Neuroplastin;Neuroplastin (Fragment);Neuroplastin;Neuroplastin (Fragment);Neuroplastin;Neuroplastin (Fragment);Neuroplastin;Neuroplastin (Fragment);Neuroplastin;Neuroplastin (Fragment);Neuroplastin	Q9UFM8;Q9Y639;Q9Y639-1;Q9Y639-3;Q9Y639-4;Q9Y639-5	Q9UFM8;Q9Y639;Q9Y639-1;Q9Y639-3;Q9Y639-4;Q9Y639-5;H3BQ94;H3BU51;H3BQ94;H3BU51;H3BQ94;H3BU51;H3BQ94;H3BU51;H3BQ94;H3BU51;H3BQ94;H3BU51	NPTN	34.815	1153;1617;23866;32830;33229;33488;41694	672;673;674;1697;1698;1699;1700;1701;48684;48685;48686;48687;48688;48689;68540;68541;69127;69128;86354;86355;86356;86357;86358	5.59328e-37	8.51412	8.94623	6.93422	7.36634
Histone deacetylase complex subunit SAP18;Histone deacetylase complex subunit SAP18, Isoform 2;Histone deacetylase complex subunit SAP18 (Fragment);Histone deacetylase complex subunit SAP18 (Fragment);Histone deacetylase complex subunit SAP18 (Fragment);Histone deacetylase complex subunit SAP18 (Fragment);Histone deacetylase complex subunit SAP18 (Fragment);Histone deacetylase complex subunit SAP…	O00422;O00422-2	O00422;O00422-2;H7BZW6;U3KPY7;U3KQ12;H7BZW6;U3KPY7;U3KQ12	SAP18	17.561	11539;13190;14849;17845;18512;18564;24277;24278;46014;48571	22515;25773;29161;29162;29163;35505;36859;36962;49587;49588;96281;101602	6.58516e-153	8.27513	8.28259	6.69524	6.70269
Niban-like protein 1;Niban-like protein 1, Isoform 2	Q96TA1;Q96TA1-2	Q96TA1;Q96TA1-2	FAM129B	84.138	1154;9206;12271;12274;13128;13715;14827;15017;19210;19321;22380;33568;33569;38144;42341;48030;48031;49580	675;17818;17819;23878;23879;23880;23881;25645;25646;26802;29124;29125;29464;29465;38352;38353;38548;38549;38550;38551;38552;45467;45468;45469;69281;69282;69283;69284;79051;79052;79053;87852;100368;100369;100370;103581	5.81886e-30	8.20218	8.40865	6.62228	6.82876
Serine/threonine-protein kinase 10	O94804	O94804	STK10	112.135	11545;29561	22533;60959	0.0020284	7.30284		5.72295
Protein-L-isoaspartate O-methyltransferase;Protein-L-isoaspartate(D-aspartate) O-methyltransferase;Protein-L-isoaspartate O-methyltransferase;Protein-L-isoaspartate(D-aspartate) O-methyltransferase;Protein-L-isoaspartate(D-aspartate) O-methyltransferase, Isoform 2;Protein-L-isoaspartate O-methyltransferase;Protein-L-isoaspartate(D-aspartate) O-methyltransferase (Fragment);Protein-L-isoaspartate(D…	A0A0A0MRJ6;F6S8N6;H7BY58;P22061;P22061-2	A0A0A0MRJ6;F6S8N6;H7BY58;P22061;P22061-2;A0A3F2YNX8;C9J0F2;F8WDT3;F8WAV5;F8WAX2;H7C4X2;A0A3F2YNX8;C9J0F2;F8WDT3;F8WAV5;F8WAX2;H7C4X2;A0A3F2YNX8;C9J0F2;F8WDT3;F8WAV5;F8WAX2;H7C4X2;A0A3F2YNX8;C9J0F2;F8WDT3;F8WAV5;F8WAX2;H7C4X2;A0A3F2YNX8;C9J0F2;F8WDT3;F8WAV5;F8WAX2;H7C4X2	PCMT1	30.315	11549;27122;27123;31326;32102;32103;35703;35706;39424;45909;46491;48002	22538;55855;55856;55857;55858;55859;65513;65514;65515;65516;65517;73653;73654;81749;96030;96031;97301;100319;100320	3.84321e-98	8.35047	8.50137	6.77057	6.92148
Neuroligin-2;Neuroligin-1;Neuroligin-4, X-linked;Neuroligin-4, Y-linked;Neuroligin 4, Y-linked, isoform CRA_c;Neuroligin-4, Y-linked, Isoform 2;Neuroligin-4, Y-linked;Neuroligin-4, X-linked;Neuroligin-1, Isoform 2;Neuroligin-4, X-linked, Isoform 2;Neuroligin-1	Q8NFZ4	Q8NFZ4;J3KQ19;A0A0A0MTH0;B4DHI3;A6NMU8;Q8NFZ3-2;Q8NFZ3;Q8N0W4;Q8N2Q7-2;Q8N0W4-2;Q8N2Q7	NLGN2;NLGN1;NLGN4X;NLGN4Y	90.82	11551;42738	22541;88837	2.88375e-80	7.11798		5.53808
Palmitoyltransferase ZDHHC13;Palmitoyltransferase ZDHHC17, Isoform 2;Palmitoyltransferase ZDHHC13, Isoform 2;Palmitoyltransferase ZDHHC13, Isoform 3	Q8IUH4	Q8IUH4;Q8IUH5-2;Q8IUH4-2;Q8IUH4-3	ZDHHC13;ZDHHC17	70.861	11553;27501	22544;22545;56707	1.22482e-50	7.40368		5.82379
Glutaryl-CoA dehydrogenase, mitochondrial;Glutaryl-CoA dehydrogenase, mitochondrial, Isoform Short;Glutaryl-CoA dehydrogenase, mitochondrial (Fragment);Glutaryl-CoA dehydrogenase, mitochondrial (Fragment);Glutaryl-CoA dehydrogenase, mitochondrial (Fragment);Glutaryl-CoA dehydrogenase, mitochondrial (Fragment);Glutaryl-CoA dehydrogenase, mitochondrial (Fragment);Glutaryl-CoA dehydrogenase, mitocho…	Q92947	Q92947;Q92947-2;K7EQ99;K7ESA6;K7EKT3;K7ES74;K7EKH1;K7ERX1	GCDH	48.127	1156;7728;7729;10753;10754;16202;19015;19161;31565;41347;50711	677;14774;14775;20902;20903;31964;37956;38258;66776;85641;105872	6.88343e-94	7.60443	8.16759	6.02453	6.5877
Dedicator of cytokinesis protein 9;Dedicator of cytokinesis protein 9, Isoform 2;Dedicator of cytokinesis protein 9;Dedicator of cytokinesis protein 9, Isoform 5;Dedicator of cytokinesis protein 9;Dedicator of cytokinesis protein 9, Isoform 3;Dedicator of cytokinesis protein 9;Dedicator of cytokinesis protein 9, Isoform 4;Dedicator of cytokinesis 9, isoform CRA_b;Dedicator of cytokinesis protein …	A0A0A0MSY4;Q9BZ29-5	A0A0A0MSY4;Q9BZ29-5;A0A0D9SFH5;Q9BZ29-6;A0A088AWN3;Q9BZ29-3;Q9BZ29;Q9BZ29-4;A0A0A0MT38;Q6ZSL5;H7BZ79;H0Y3S1;Q5JUD3;Q5JUD8;A0A0D9SFH5;Q9BZ29-6;A0A088AWN3;Q9BZ29-3;Q9BZ29;Q9BZ29-4;A0A0A0MT38;Q6ZSL5;H7BZ79;H0Y3S1;Q5JUD3;Q5JUD8	DOCK9	240.345	11562;23134;24927;28921;30195;43117;49861	22556;47051;47052;50963;59605;62286;89764;104131;104132	0	7.16214	7.31042	5.58225	5.73053
Ribosomal RNA small subunit methyltransferase NEP1 (Fragment);Ribosomal RNA small subunit methyltransferase NEP1;Ribosomal RNA small subunit methyltransferase NEP1 (Fragment)	A0A087WWQ2;Q92979;V9GYP5	A0A087WWQ2;Q92979;V9GYP5	EMG1	24.458	11569;34449;46245	22572;22573;71108;96751;96752	2.50994e-09		7.48795		5.90805
Protein Dr1	Q01658	Q01658	DR1	19.444	11579;25960;37711	22596;53266;53267;53268;78023	0.045791	7.91268		6.33279
Alpha-(1,6)-fucosyltransferase;Alpha-(1,6)-fucosyltransferase, Isoform 2;Alpha-(1,6)-fucosyltransferase;Alpha-(1,6)-fucosyltransferase, Isoform 3	Q9BYC5	Q9BYC5;Q9BYC5-2;G3XAD2;Q9BYC5-3	FUT8	66.516	11586;19122;22751;23636;35015;39842;46305;49160	22608;38176;38177;46244;46245;48183;72340;82542;82544;96874;102795	3.52364e-125	7.52425	7.44915	5.94435	5.86925
Solute carrier family 27 member 3;Solute carrier family 27 (Fatty acid transporter), member 3, isoform CRA_d;Solute carrier family 27 member 3, Isoform 2;Solute carrier family 27 member 3, Isoform 3;Solute carrier family 27 member 3 (Fragment);Solute carrier family 27 member 3 (Fragment);Solute carrier family 27 member 3 (Fragment);Solute carrier family 27 member 3, Isoform 2;Solute carrier famil…	Q5K4L6;X6R3N0	Q5K4L6;X6R3N0;Q5K4L6-2;Q5K4L6-3;H7BZH4;H0YDM5;H0YDP0;Q5K4L6-2;Q5K4L6-3;H7BZH4;H0YDM5;H0YDP0	SLC27A3	73.55	1159;2765;3398;14063;15113;29097;51090	682;683;684;4114;4116;5452;5453;27526;29670;59981;106697	7.07773e-61	7.52486	7.76616	5.94496	6.18627
Transcription initiation factor TFIID subunit 6;Transcription initiation factor TFIID subunit 6;Transcription initiation factor TFIID subunit 6, Isoform 2;Transcription initiation factor TFIID subunit 6, Isoform 3;Transcription initiation factor TFIID subunit 6, Isoform 4;Transcription initiation factor TFIID subunit 6 (Fragment);Transcription initiation factor TFIID subunit 6 (Fragment);Transcri…	J3KR72;P49848;P49848-2;P49848-3;P49848-4	J3KR72;P49848;P49848-2;P49848-3;P49848-4;C9JIS2;E5RHA1;C9J088;C9JFL8;C9JTY6;E5RKA5;F8WEJ7;C9J7C4;C9JIS2;E5RHA1;C9J088;C9JFL8;C9JTY6;E5RKA5;F8WEJ7;C9J7C4;C9JIS2;E5RHA1;C9J088;C9JFL8;C9JTY6;E5RKA5;F8WEJ7;C9J7C4;C9JIS2;E5RHA1;C9J088;C9JFL8;C9JTY6;E5RKA5;F8WEJ7;C9J7C4;C9JIS2;E5RHA1;C9J088;C9JFL8;C9JTY6;E5RKA5;F8WEJ7;C9J7C4	TAF6	78.949	11596;34904;50320	22627;72105;105055	5.51586e-109	7.30151		5.72161
Elongation factor 1-delta;Elongation factor 1-delta, Isoform 4;Elongation factor 1-delta;Elongation factor 1-delta (Fragment);Elongation factor 1-delta (Fragment);Elongation factor 1-delta (Fragment);Elongation factor 1-delta (Fragment);Elongation factor 1-delta (Fragment);Elongation factor 1-delta;Elongation factor 1-delta (Fragment);Elongation factor 1-delta (Fragment);Elongation factor 1-delta…	P29692	P29692;P29692-4;E9PQZ1;E9PK01;E9PQ49;E9PI39;E9PPR1;E9PL12;E9PMW7;E9PK06;E9PK72;E9PKK3;E9PJD0;E9PNW6;P29692-2;E9PRY8;A0A087X1X7;H0YE72;H0YCK7;E9PIZ1;H0YE58;E9PQC9	EEF1D	31.122	116;4458;4459;4460;13755;15447;15448;15449;15450;18901;20719;24440;24508;29182;29183;30626;36616;36617;37995;39893;39990;41271;46230;46231;46232	7635;7636;7637;7638;7639;7945;7946;26878;26879;26880;30452;30454;30455;30456;30457;30458;30459;30460;30461;30462;30463;37727;37728;41779;41780;41781;41782;49942;50082;60173;60174;60175;60176;63235;63236;75597;75598;75599;75600;75601;75602;78708;78709;82646;82647;82648;82649;82650;82651;82653;82654;82823;82824;82825;82826;82827;82828;85506;85508;96724;96725;96726;96727;96728;96729	0	8.86872	9.34642	7.28882	7.76653
Elongation factor 1-delta, Isoform 3;Elongation factor 1-delta;Elongation factor 1-delta (Fragment);Elongation factor 1-delta;Elongation factor 1-delta (Fragment);Elongation factor 1-delta (Fragment);Elongation factor 1-delta;Elongation factor 1-delta (Fragment);Elongation factor 1-delta (Fragment);Elongation factor 1-delta (Fragment)	P29692-3	P29692-3;E9PQZ1;E9PKK3;E9PJD0;E9PNW6;E9PL71;E9PN91;H0YE72;H0YE58;E9PQC9	EEF1D	28.558	116;730;4458;4459;4460;13755;15447;15448;15449;15450;18901;20719;24440;24508;29182;29183;30626;37835;37995;39893;41271;46230;46231;46232	7635;7636;7637;7638;7639;7945;7946;26878;26879;26880;30452;30454;30455;30456;30457;30458;30459;30460;30461;30462;30463;37727;37728;41779;41780;41781;41782;49942;50082;60173;60174;60175;60176;63235;63236;78285;78287;78288;78289;78290;78708;78709;82646;82647;82648;82649;82650;82651;82653;82654;85506;85508;96724;96725;96726;96727;96728;96729	1.1523e-250	8.85204	9.29875	7.27214	7.71886
Sulfhydryl oxidase 1;Sulfhydryl oxidase 1, Isoform 2;Sulfhydryl oxidase 1	O00391	O00391;O00391-2;A8MXT8	QSOX1	82.578	1160;22885;23998;24893;38639	685;46524;46525;49005;49006;50903;80148	2.3567e-49	7.14095	7.85781	5.56105	6.27791
HCG2043421, isoform CRA_c;RNA-binding protein with multiple splicing;RNA-binding protein with multiple splicing, Isoform B;RNA-binding protein with multiple splicing, Isoform C;RNA-binding protein with multiple splicing, Isoform D;RNA-binding protein with multiple splicing, Isoform E;RNA-binding protein with multiple-splicing (Fragment);RNA-binding protein with multiple splicing 2;RNA-binding pro…	B4E3T4;Q93062;Q93062-2;Q93062-3;Q93062-4;Q93062-5	B4E3T4;Q93062;Q93062-2;Q93062-3;Q93062-4;Q93062-5;H0YBU9;Q6ZRY4;H0YC46;H0YBU9;Q6ZRY4;H0YC46;H0YBU9;Q6ZRY4;H0YC46;H0YBU9;Q6ZRY4;H0YC46;H0YBU9;Q6ZRY4;H0YC46;H0YBU9;Q6ZRY4;H0YC46	RBPMS;RBPMS2	24.998	11604;11962;13663;43324	22639;23325;26712;90215	1.25997e-61	7.27997	7.46599	5.70008	5.8861
Zinc finger protein 592;Zinc finger protein 592	Q92610	Q92610;H0YM74	ZNF592	137.528	1162;4839;47858	688;8478;100045	1.02027e-15		7.42718		5.84728
FXYD domain-containing ion transport regulator;FXYD domain-containing ion transport regulator;FXYD domain-containing ion transport regulator;FXYD domain-containing ion transport regulator;FXYD domain-containing ion transport regulator;FXYD domain-containing ion transport regulator 6;FXYD domain-containing ion transport regulator 6, Isoform 2	A0A087WZ82;A0A0A6YYL5;E9PHZ3;E9PJ02;J3QKN1;Q9H0Q3;Q9H0Q3-2	A0A087WZ82;A0A0A6YYL5;E9PHZ3;E9PJ02;J3QKN1;Q9H0Q3;Q9H0Q3-2	FXYD6-FXYD2;FXYD6	16.258	11623;11692	22693;22694	5.5163e-143	7.64406		6.06417
60S ribosomal protein L31;60S ribosomal protein L31 (Fragment);60S ribosomal protein L31 (Fragment);60S ribosomal protein L31;60S ribosomal protein L31;60S ribosomal protein L31, Isoform 3;60S ribosomal protein L31, Isoform 2;60S ribosomal protein L31	P62899	P62899;H7C2W9;C9JU56;B7Z4E3;B7Z4C8;P62899-3;P62899-2;B8ZZK4	RPL31	14.463	11640;11726;13360;31069;33191;34063;38599	22831;22832;22833;22834;26098;26099;64180;64181;68466;68467;70346;70347;80006;80007	0	8.78115	8.82391	7.20125	7.24401
Vitamin K-dependent gamma-carboxylase;Vitamin K-dependent gamma-carboxylase, Isoform 2;Vitamin K-dependent gamma-carboxylase;Vitamin K-dependent gamma-carboxylase;Vitamin K-dependent gamma-carboxylase	P38435	P38435;P38435-2;F8WDU9;F8WCF0;F8WB98	GGCX	87.561	1165;1731;16773;20464;29322;31573;32498;42757;44260;44261;50567	696;1931;33216;33217;41268;41269;60500;60501;66817;66818;66819;66820;66821;88868;92196;92197;105602	6.8368e-109	7.95971	8.37437	6.37981	6.79447
Partner of Y14 and mago;Partner of Y14 and mago, Isoform 2	Q9BRP8;Q9BRP8-2	Q9BRP8;Q9BRP8-2	PYM1	22.656	1167;2928;10476;16072;22895;38253;48224	699;700;4433;20301;31717;46538;79319;79320;100761;100762	1.12243e-60	7.7259	7.07013	6.14601	5.49024
PDZ and LIM domain protein 7;PDZ and LIM domain protein 7, Isoform 2;PDZ and LIM domain protein 7 (Fragment);PDZ and LIM domain protein 7 (Fragment);PDZ and LIM domain protein 7, Isoform 3;PDZ and LIM domain protein 7, Isoform 5;PDZ and LIM domain protein 7, Isoform 6;PDZ and LIM domain protein 7, Isoform 4;PDZ and LIM domain protein 7 (Fragment);PDZ and LIM domain protein 7 (Fragment);PDZ and LI…	Q9NR12	Q9NR12;Q9NR12-2;D6RF83;D6RH06;Q9NR12-3;Q9NR12-5;Q9NR12-6;Q9NR12-4;H7BYK4;D6RAN1;H0Y8W6	PDLIM7	49.845	1168;2059;4234;39612;44166;46841;48835;51262	701;2576;7148;82075;82076;92012;92013;98091;98092;102159;102160;107029	4.32747e-254	7.98284	7.84402	6.40294	6.26412
Translation machinery-associated protein 7;HCG2014768, isoform CRA_a	Q9Y2S6	Q9Y2S6;A0A024R1R8	TMA7;hCG_2014768	7.066	11689;17956	22684;22685;35725;35726;35727	1.43397e-21	7.48501	7.70616	5.90511	6.12627
C-1-tetrahydrofolate synthase, cytoplasmic;C-1-tetrahydrofolate synthase, cytoplasmic;C-1-tetrahydrofolate synthase, cytoplasmic (Fragment);C-1-tetrahydrofolate synthase, cytoplasmic (Fragment)	P11586	P11586;F5H2F4;V9GYY3;V9GY75	MTHFD1	101.559	1169;5155;6121;8551;10511;12333;14957;15937;16630;21317;23521;23730;23960;24263;24264;24678;25467;31253;31987;34567;35395;36793;42083;42357;42372;42942;43947;47080;48780;49526;50501;51140	702;9121;9122;11079;16436;16437;20383;24014;29360;29361;29362;31467;32942;32943;43041;47937;48372;48373;48916;49560;49561;50472;52246;65162;65163;65164;71342;71343;73027;73028;76027;87239;87240;87896;87922;87923;89366;89367;89368;91599;91600;91601;98574;102012;103483;105473;105474;106796	0	8.12458	8.31961	6.54469	6.73971
UMP-CMP kinase;UMP-CMP kinase, Isoform 3;UMP-CMP kinase;UMP-CMP kinase, Isoform 2;UMP-CMP kinase;UMP-CMP kinase, Isoform 2	P30085;P30085-3	P30085;P30085-3;Q5T0D2;P30085-2;Q5T0D2;P30085-2	CMPK1	22.222	11695;14415;23083;23084;23824;24493;34343;34477;50350	22699;22700;28285;46939;46940;46941;48592;48593;50055;50056;70920;71165;105103;105104	3.06002e-167	7.8385	8.42248	6.2586	6.84259
pre-mRNA 3' end processing protein WDR33;pre-mRNA 3' end-processing protein WDR33 (Fragment);pre-mRNA 3' end processing protein WDR33, Isoform 3	Q9C0J8	Q9C0J8;C9J8B4;Q9C0J8-3	WDR33	145.891	11698;13526;17456	22705;22706;26453;34812	0	7.19696	7.24652	5.61707	5.66662
Catenin beta-1;Catenin beta-1;Catenin beta-1 (Fragment);Catenin beta-1;Catenin beta-1;Catenin beta-1;Catenin beta-1;Catenin beta-1 (Fragment);Catenin beta-1 (Fragment);Catenin beta-1 (Fragment);Catenin beta-1;Catenin beta-1;Catenin beta-1;Catenin beta-1 (Fragment);Catenin beta-1 (Fragment);Catenin beta-1 (Fragment);Catenin beta-1 (Fragment);Catenin beta-1;Catenin beta-1;Catenin beta-1;Catenin bet…	A0A2R8Y543;A0A2R8Y5A3;A0A2R8YCH5;P35222	A0A2R8Y543;A0A2R8Y5A3;A0A2R8YCH5;P35222;A0A2R8Y804;A0A2R8Y7Z0;A0A2R8Y750;E7EMJ5;E7EV28;E9PDF9;B4DGU4;A0A2R8Y5Z1;A0A2R8Y5C3;C9IZ65;A0A2R8Y6G0;A0A2R8Y815;A0A2R8YG06;A0A2R8Y804;A0A2R8Y7Z0;A0A2R8Y750;E7EMJ5;E7EV28;E9PDF9;B4DGU4;A0A2R8Y5Z1;A0A2R8Y5C3;C9IZ65;A0A2R8Y6G0;A0A2R8Y815;A0A2R8YG06;A0A2R8Y804;A0A2R8Y7Z0;A0A2R8Y750;E7EMJ5;E7EV28;E9PDF9;B4DGU4;A0A2R8Y5Z1;A0A2R8Y5C3;C9IZ65;A0A2R8Y6G0;A0A2R8Y815;A…	CTNNB1	78.405	117;118;119;1123;1128;1129;1264;1266;1274;2112;2432;8962;10331;12176;19192;19193;20072;20073;24858;26943;27743;27914;28262;29876;30656;30658;31222;31486;31600;31932;33232;33766;33768;34069;35216;39434;40891;40892;42537;42538;43620;43621;43660;44182;44185;44878;47246	618;619;620;621;902;903;904;905;932;2666;3402;3403;7958;7959;7960;17296;17297;17298;17299;20029;20030;23708;38316;38317;38318;38319;38320;38322;38323;40372;40373;40374;40375;40376;40377;50843;55461;57212;57213;57606;58290;61626;61627;61628;63317;63318;63319;63320;63321;64952;64953;64954;64956;64957;64958;64959;64960;64961;64962;64963;64964;64965;64966;66394;66395;66961;68546;69672;69673;69674;696…	1.52787e-115	9.18778	9.39135	7.60789	7.81145
Transaldolase;Transaldolase;Transaldolase;Transaldolase	P37837	P37837;F2Z393;E9PM01;E9PKI8	TALDO1	37.54	1170;2798;22046;22047;26376;27680;29839;30627;31242;31968;32000;41922;48312;49469;49470	703;704;4178;4179;44693;44694;44695;44696;54189;54190;54191;57087;57088;61565;61566;63237;63238;63239;65109;65110;65111;65212;86862;100937;100938;103377;103378;103379;103380;103381;103382	0	8.33168	8.91462	6.75178	7.33473
Rab GTPase-activating protein 1;Rab GTPase-activating protein 1-like;Rab GTPase-activating protein 1-like, isoform 10;Rab GTPase-activating protein 1-like, Isoform 7;Rab GTPase-activating protein 1-like, Isoform 8;Rab GTPase-activating protein 1-like, Isoform 6;Rab GTPase-activating protein 1-like, Isoform 5;Rab GTPase-activating protein 1, Isoform 3;Rab GTPase-activating protein 1, Isoform 2;Rab…	Q9Y3P9	Q9Y3P9;F5H8L0;B7ZAP0;Q5R372-7;Q5R372-8;Q5R372-6;Q5R372-5;Q9Y3P9-3;Q9Y3P9-2;A0A0U1RQV7;E9PS63;Q9Y3P9-4	RABGAP1;RABGAP1L	121.737	11707;12292;22917;23776;25994;27472;40825	22787;23917;46577;46579;46580;48468;53333;56646;84598	1.20707e-116	7.33352	7.95217	5.75362	6.37227
Uroporphyrinogen decarboxylase;Uroporphyrinogen decarboxylase (Fragment);Uroporphyrinogen decarboxylase;Uroporphyrinogen decarboxylase;Uroporphyrinogen decarboxylase (Fragment)	P06132	P06132;H0Y5R6;A0A1B0GVN9;A0A1B0GVZ4;Q5T446	UROD	40.787	1171;1285;9125;13482;50421;50422	705;956;957;17647;26346;26347;105306;105307;105308;105309;105310;105311;105312	0	8.01231	7.59602	6.43242	6.01613
ER membrane protein complex subunit 7;ER membrane protein complex subunit 7 (Fragment);ER membrane protein complex subunit 7 (Fragment)	Q9NPA0	Q9NPA0;H0YDT8;H0YDX2	EMC7	26.471	11710;28939;35875;42318;47300;48900	22797;59646;59647;73990;73991;87797;87798;87799;87800;99022;99023;99024;99025;99026;102273	3.39221e-36	8.03374	8.15158	6.45384	6.57169
Sorting nexin-5;Sorting nexin-5 (Fragment);Sorting nexin-5 (Fragment);Sorting nexin-5 (Fragment);Sorting nexin-6	Q9Y5X3	Q9Y5X3;Q5QPE4;Q5QPE5;A0A087WUY5;G3V2U1	SNX5;SNX6	46.816	11715;12860;13824;26478;26479;33912;34301;34850;36888;38525;44359;44960;51496	22807;25095;27042;54413;54414;69980;70851;70852;71994;71995;71996;76232;76233;76234;79843;92428;93915;93916;107488;107489	1.70095e-75	7.92934	7.81158	6.34944	6.23169
Transformer-2 protein homolog beta;Transformer-2 protein homolog beta, Isoform 3;Transformer-2 protein homolog beta (Fragment);Transformer-2 protein homolog beta (Fragment);Transformer-2 protein homolog beta (Fragment);Transformer-2 protein homolog beta (Fragment)	P62995;P62995-3	P62995;P62995-3;H7C2L4;H7BXF3;H7C2L4;H7BXF3	TRA2B	33.666	1172;3648;3649;3689;3690;16388;18975;36057;45386;50300	706;707;5979;5980;5981;5982;5983;6072;6073;6074;6075;32419;32420;32421;37873;37874;37875;74372;74373;94830;105001;105002;105003;105004	3.80166e-08	8.56298	8.19141	6.98309	6.61151
Rap1 GTPase-GDP dissociation stimulator 1;Rap1 GTPase-GDP dissociation stimulator 1, Isoform 4;Rap1 GTPase-GDP dissociation stimulator 1, Isoform 5;Rap1 GTPase-GDP dissociation stimulator 1, Isoform 6;Rap1 GTPase-GDP dissociation stimulator 1, Isoform 2;Rap1 GTPase-GDP dissociation stimulator 1, Isoform 3;Rap1 GTPase-GDP dissociation stimulator 1 (Fragment);Rap1 GTPase-GDP dissociation stimulator…	P52306;P52306-4;P52306-5	P52306;P52306-4;P52306-5;P52306-6;P52306-2;P52306-3;D6RB97;H0Y8M2;D6RHH8;D6RHZ7;D6REZ0;D6RBC6;P52306-6;P52306-2;P52306-3;D6RB97;H0Y8M2;D6RHH8;D6RHZ7;D6REZ0;D6RBC6;P52306-6;P52306-2;P52306-3;D6RB97;H0Y8M2;D6RHH8;D6RHZ7;D6REZ0;D6RBC6	RAP1GDS1	66.317	11730;12167;13081;20341;22725;30433;33073;33764;40012;41623;42858;45113;45516	22850;22851;22852;23684;25544;40974;46181;62766;62767;68212;69664;69665;82870;86194;89078;94230;94231;95149;95150	0	7.53763	7.98297	5.95774	6.40307
Rho GTPase-activating protein 10;Rho GTPase-activating protein 10 (Fragment)	A1A4S6	A1A4S6;H0Y8W5	ARHGAP10	89.375	11735;17551	22865;22866;34972	1.72704e-14	7.16671		5.58682
Cystathionine beta-synthase-like protein;Cystathionine beta-synthase;Cystathionine beta-synthase, Isoform 2;Cystathionine beta-synthase (Fragment);Cystathionine beta-synthase (Fragment);Cystathionine beta-synthase (Fragment);Cystathionine beta-synthase (Fragment);Cystathionine beta-synthase (Fragment);Cystathionine beta-synthase (Fragment)	P0DN79;P35520;P35520-2	P0DN79;P35520;P35520-2;H7C2H4;C9JMA6;H7C2H4;C9JMA6;H7C2H4;C9JMA6	CBSL;CBS	60.587	1174;5722;13692;22275;33244;35934;40634;47937	710;10185;26759;45245;45246;68571;74094;74095;84226;84227;100190;100191	5.23177e-72	7.92187	7.78624	6.34198	6.20634
Protein disulfide-isomerase TMX3;Protein disulfide-isomerase TMX3;Protein disulfide-isomerase TMX3, Isoform 2;Protein disulfide-isomerase TMX3;Protein disulfide-isomerase TMX3;Protein disulfide-isomerase TMX3	Q96JJ7	Q96JJ7;B4DIE3;Q96JJ7-2;H3BPB3;H3BT89;H3BVI1	TMX3	51.872	11746;24411;24412;30338;31177;31858;39125;39804;41503;45918	22901;49887;49888;49889;62585;62586;64665;64666;64667;81134;82469;85952;85953;96051	1.89438e-30	7.51911	7.92263	5.93921	6.34274
SPRY domain-containing protein 7;SPRY domain-containing protein 7, Isoform 2	Q5W111	Q5W111;Q5W111-2	SPRYD7	21.666	11747;18661;22105;23072;33098	22903;22904;22905;37186;44803;46923;68266;68267;68268	1.28214e-255	7.70276	7.40767	6.12286	5.82778
DnaJ homolog subfamily C member 2;DnaJ homolog subfamily C member 2, Isoform 2;DnaJ homolog subfamily C member 2 (Fragment);DnaJ homolog subfamily C member 2 (Fragment);DnaJ homolog subfamily C member 2;DnaJ homolog subfamily C member 2;DnaJ homolog subfamily C member 2 (Fragment);DnaJ homolog subfamily C member 2 (Fragment);DnaJ homolog subfamily C member 2;DnaJ homolog subfamily C member 2	Q99543;Q99543-2	Q99543;Q99543-2;H7C3L7;C9IZ83;F2Z3H0;F2Z3N9;H7C3L7;C9IZ83;F2Z3H0;F2Z3N9	DNAJC2	71.996	1175;1992;7786;10122;13781;34473;49341	711;2434;14886;19617;26936;71155;103112	1.20743e-145	7.14135	7.26213	5.56146	5.68223
E3 ubiquitin-protein ligase UBR4;E3 ubiquitin-protein ligase UBR4, Isoform 2;E3 ubiquitin-protein ligase UBR4, Isoform 3;E3 ubiquitin-protein ligase UBR4, Isoform 4;E3 ubiquitin-protein ligase UBR4, Isoform 5;E3 ubiquitin-protein ligase UBR4 (Fragment);E3 ubiquitin-protein ligase UBR4 (Fragment);E3 ubiquitin-protein ligase UBR4;E3 ubiquitin-protein ligase UBR4;E3 ubiquitin-protein ligase UBR4, Is…	Q5T4S7;Q5T4S7-2;Q5T4S7-3;Q5T4S7-4	Q5T4S7;Q5T4S7-2;Q5T4S7-3;Q5T4S7-4;Q5T4S7-5;A0A0A0MSW0;X6RE05;X6R960;Q5TBN9;Q5T4S7-6;Q5T4S7-5;A0A0A0MSW0;X6RE05;X6R960;Q5TBN9;Q5T4S7-6;Q5T4S7-5;A0A0A0MSW0;X6RE05;X6R960;Q5TBN9;Q5T4S7-6;Q5T4S7-5;A0A0A0MSW0;X6RE05;X6R960;Q5TBN9;Q5T4S7-6	UBR4	573.841	1176;1680;2828;3892;4118;4946;7316;7961;11008;11430;13093;15436;16955;17180;17243;19918;19920;21857;21881;21882;22133;26307;28080;28196;33963;34044;38620;39866;40239;40426;41266;43401;43937;44253;44350;46955;47532;49340	712;1834;4239;6467;6468;6915;8723;8724;13725;15292;21466;21467;22277;22278;22279;25571;30430;33605;34177;34309;34310;34311;40008;40009;44256;44298;44299;44300;44301;44926;44927;54016;57942;57943;58149;70096;70279;70280;80052;82594;83472;83840;85492;90386;91581;92186;92415;98309;99418;103111	3.48059e-171	8.32734	8.28558	6.74745	6.70569
Muscleblind-like protein 2;Muscleblind-like protein 2, Isoform 2;Muscleblind-like protein 2, Isoform 3;Muscleblind-like 2 (Drosophila), isoform CRA_b;Muscleblind-like protein 1, Isoform 6;Muscleblind-like protein 1;Muscleblind-like protein 1, Isoform 5;Muscleblind-like protein 1, Isoform 2;Muscleblind-like protein 1;Muscleblind-like protein 1, Isoform 3;Muscleblind-like protein 1, Isoform 7;Muscl…	Q5VZF2;Q5VZF2-2;Q5VZF2-3	Q5VZF2;Q5VZF2-2;Q5VZF2-3;O95205;Q9NR56-6;Q9NR56;Q9NR56-5;Q9NR56-2;C9JP00;Q9NR56-3;Q9NR56-7;H7C4T5;Q9NR56-4;A0A0A0MQX8;Q86VM6;B1AKI6;Q9NUK0-2;Q9NUK0;Q9NUK0-3;Q9NUK0-4;C9J4T8;H7C4Y1;C9JCX1;O95205;Q9NR56-6;Q9NR56;Q9NR56-5;Q9NR56-2;C9JP00;Q9NR56-3;Q9NR56-7;H7C4T5;Q9NR56-4;A0A0A0MQX8;Q86VM6;B1AKI6;Q9NUK0-2;Q9NUK0;Q9NUK0-3;Q9NUK0-4;C9J4T8;H7C4Y1;C9JCX1;O95205;Q9NR56-6;Q9NR56;Q9NR56-5;Q9NR56-2;C9JP00;Q9…	MBNL2;MBNL1;MBNL3	40.518	1177;34266;49508;50134	714;70780;70781;103456;104670	0	7.0304	7.65969	5.4505	6.07979
Nuclear transcription factor Y subunit gamma (Fragment);Nuclear transcription factor Y subunit gamma;Nuclear transcription factor Y subunit gamma, Isoform 1;Nuclear transcription factor Y subunit gamma, Isoform 2;Nuclear transcription factor Y subunit gamma, Isoform 5;Nuclear transcription factor Y subunit gamma, Isoform 6;Nuclear transcription factor Y subunit gamma, Isoform 7;Nuclear transcript…	E9PI99;Q13952;Q13952-2;Q13952-3;Q13952-5;Q13952-6;Q13952-7;Q5T6K5;Q5T6K7	E9PI99;Q13952;Q13952-2;Q13952-3;Q13952-5;Q13952-6;Q13952-7;Q5T6K5;Q5T6K7;A0A0A0MT00;E9PL11;Q13952-4;E9PJA8;E9PQR2;A0A0A0MT00;E9PL11;Q13952-4;E9PJA8;E9PQR2;A0A0A0MT00;E9PL11;Q13952-4;E9PJA8;E9PQR2;A0A0A0MT00;E9PL11;Q13952-4;E9PJA8;E9PQR2;A0A0A0MT00;E9PL11;Q13952-4;E9PJA8;E9PQR2;A0A0A0MT00;E9PL11;Q13952-4;E9PJA8;E9PQR2;A0A0A0MT00;E9PL11;Q13952-4;E9PJA8;E9PQR2;A0A0A0MT00;E9PL11;Q13952-4;E9PJA8;E9PQR…	NFYC	16.203	1178;13668;32175;47938	715;26718;65799;65800;100192;100193	4.06987e-116	7.02169	7.04977	5.4418	5.46988
Magnesium transporter protein 1;Magnesium transporter protein 1;Magnesium transporter protein 1, Isoform 2;Magnesium transporter protein 1, Isoform 2	A0A087WU53;Q9H0U3	A0A087WU53;Q9H0U3;Q9H0U3-2;Q9H0U3-2	MAGT1	41.532	11780;16568;36251;38313;40688;48279;50368;50369	22993;32817;32818;74753;74754;79424;79425;79426;79427;84373;100877;105135;105136;105138;105139;105140	9.28483e-07	7.92045	8.27006	6.34056	6.69016
Synaptopodin;Synaptopodin, Isoform 2;Synaptopodin, Isoform 3	Q8N3V7;Q8N3V7-2;Q8N3V7-3	Q8N3V7;Q8N3V7-2;Q8N3V7-3	SYNPO	99.463	11793;35855;40879;45163;48317;48563	23010;73956;84689;94370;100947;101585;101586;101587	5.46637e-283	7.30143	7.58113	5.72154	6.00123
Dermcidin;Dermcidin, Isoform 2	P81605	P81605;P81605-2	DCD	11.284	11801;15760	23029;23030;31126	4.76007e-30	8.27397		6.69407
CCR4-NOT transcription complex subunit 9;CCR4-NOT transcription complex subunit 9, Isoform 3;CCR4-NOT transcription complex subunit 9, Isoform 2;CCR4-NOT transcription complex subunit 9	Q92600	Q92600;Q92600-3;Q92600-2;F8WBZ6	CNOT9	33.631	11803;30237;34039;38562;44457	23033;62353;62354;70269;70270;79931;79932;92630	2.7156e-121	7.28185	7.65077	5.70196	6.07087
Ras-related protein Rab-13;Ras-related protein Rab-13;Ras-related protein Rab-15;Ras-related protein Rab-15;Ras-related protein Rab-15;Ras-related protein Rab-15, Isoform 2;Ras-related protein Rab-15	P51153	P51153;A0A087WWB9;A0A2R8YDI9;G3V196;A0A2R8YFB8;P59190-2;P59190	RAB13;RAB15	22.774	11812;13432;13879;27836;39262;41300;41303	23046;23047;23048;26232;27152;27153;57400;57401;57402;57403;57404;57405;57406;81397;81398;85556;85557;85558;85559	4.23567e-114	8.42761	8.55487	6.84771	6.97498
ARF GTPase-activating protein GIT1;ARF GTPase-activating protein GIT1;ARF GTPase-activating protein GIT1;ARF GTPase-activating protein GIT1, Isoform 3;ARF GTPase-activating protein GIT1 (Fragment);ARF GTPase-activating protein GIT1 (Fragment);ARF GTPase-activating protein GIT1 (Fragment);ARF GTPase-activating protein GIT1 (Fragment);ARF GTPase-activating protein GIT1 (Fragment);ARF GTPase-activat…	A0A0C4DGN6;J3QRU8;Q9Y2X7;Q9Y2X7-3	A0A0C4DGN6;J3QRU8;Q9Y2X7;Q9Y2X7-3;J3QLH1;J3QQI0;J3QLH1;J3QQI0;J3QLH1;J3QQI0;J3QLH1;J3QQI0	GIT1	83.132	11819;28126;28967;29273;35342;40408	23062;58030;58031;59706;60385;60386;72945;83807	2.01294e-101	7.48263	7.79291	5.90274	6.21301
Acylpyruvase FAHD1, mitochondrial;Acylpyruvase FAHD1, mitochondrial, Isoform 2;Acylpyruvase FAHD1, mitochondrial, Isoform 3	Q6P587	Q6P587;Q6P587-2;Q6P587-3	FAHD1	24.843	11820;17535;21913;33893;33894;35078;36020;36021;38710;39333	23063;23064;34945;44389;44390;44391;44392;69947;69948;69949;69950;72457;72458;72459;74314;74315;74316;80256;80257;80258;81533	5.50595e-186	8.14179	8.49173	6.5619	6.91183
Laminin subunit beta-1;Laminin subunit beta-1;Laminin subunit beta-1;Laminin subunit beta-1	G3XAI2;P07942	G3XAI2;P07942;E7EPA6;E7EPA6	LAMB1	200.478	1183;1757;1758;1766;5375;6906;8725;8726;8727;9185;10243;10970;11071;12392;12804;14115;15641;21056;22853;23227;26932;27427;33359;33625;35386;36428;37772;40044;43244;43377;45349;45756;45808;50062;50159;51109;51521	720;2005;2006;2007;2008;9557;9558;12825;16790;16791;16792;16793;16794;17772;17773;19869;19870;21372;21373;21374;21375;21585;21586;21588;21589;24126;24127;24128;24967;27619;27620;30869;30870;42481;42483;46458;47235;47236;47237;55438;55439;55440;56549;56550;56551;56552;56553;68814;68815;69411;69412;73013;73014;73015;75166;75167;78144;78145;82928;82929;82930;90050;90334;90335;94763;95702;95810;95811…	1.31196e-16	8.96983	8.921	7.38993	7.3411
HCG2043426, isoform CRA_b;ATP-dependent RNA helicase DDX19B;ATP-dependent RNA helicase DDX19A;ATP-dependent RNA helicase DDX19A;ATP-dependent RNA helicase DDX19B;ATP-dependent RNA helicase DDX19B, Isoform 2;ATP-dependent RNA helicase DDX19B, Isoform 4;Uncharacterized protein (Fragment);ATP-dependent RNA helicase DDX19B (Fragment);ATP-dependent RNA helicase DDX19A;ATP-dependent RNA helicase DDX19A…	F6QDS0;H3BQK0;I3L0H8;Q9NUU7;Q9UMR2;Q9UMR2-2;Q9UMR2-4	F6QDS0;H3BQK0;I3L0H8;Q9NUU7;Q9UMR2;Q9UMR2-2;Q9UMR2-4;H3BN59;H3BMQ5;H3BTB3;I3L352;Q9UMR2-3;Q9NUU7-2;H3BN59;H3BMQ5;H3BTB3;I3L352;Q9UMR2-3;Q9NUU7-2;H3BN59;H3BMQ5;H3BTB3;I3L352;Q9UMR2-3;Q9NUU7-2;H3BN59;H3BMQ5;H3BTB3;I3L352;Q9UMR2-3;Q9NUU7-2;H3BN59;H3BMQ5;H3BTB3;I3L352;Q9UMR2-3;Q9NUU7-2;H3BN59;H3BMQ5;H3BTB3;I3L352;Q9UMR2-3;Q9NUU7-2;H3BN59;H3BMQ5;H3BTB3;I3L352;Q9UMR2-3;Q9NUU7-2	hCG_2043426;DDX19B;DDX19A;	54.018	1184;7947;17263;23188;25611;38285;40684;46024	721;722;15264;15265;34355;47156;47157;52515;79378;84339;96299;96300;96302	2.52831e-90	7.8881	8.07082	6.30821	6.49092
Vesicle-fusing ATPase;Vesicle-fusing ATPase;Vesicle-fusing ATPase, Isoform 2;Vesicle-fusing ATPase (Fragment);Vesicle-fusing ATPase (Fragment);Vesicle-fusing ATPase;Vesicle-fusing ATPase (Fragment);Vesicle-fusing ATPase (Fragment);Vesicle-fusing ATPase, Isoform 2;Vesicle-fusing ATPase (Fragment);Vesicle-fusing ATPase (Fragment);Vesicle-fusing ATPase;Vesicle-fusing ATPase (Fragment);Vesicle-fusing…	I3L0N3;P46459	I3L0N3;P46459;P46459-2;I3L0L3;I3L338;I3L4Q9;I3L2G1;K7EQD6;P46459-2;I3L0L3;I3L338;I3L4Q9;I3L2G1;K7EQD6	NSF	82.092	1185;1779;5575;6372;6843;10103;11015;15885;15886;16927;17086;18400;18402;20577;20915;21240;26109;26110;26201;26423;26424;27496;27761;31354;31947;32055;32147;33380;35203;37802;39737;41081;43881;44336;45831;46774;48889;49366;51356	723;2027;9930;9931;11623;11624;12656;19586;21482;31360;31361;31362;31363;31364;33543;33544;33986;33987;36653;36654;36655;36656;41492;42165;42858;53567;53568;53569;53570;53571;53756;54290;54291;54292;54293;54294;56694;56695;57250;65022;65023;65382;65722;65723;68856;72702;72703;78216;82342;85088;91477;91478;91479;91480;91481;91482;92385;95876;95877;97943;102255;103190;103191;107223;107224	0	8.40605	9.01979	6.82615	7.4399
SYNJ2BP-COX16 readthrough (Fragment);SYNJ2BP-COX16 readthrough;SYNJ2BP-COX16 readthrough (Fragment);Synaptojanin-2-binding protein;SYNJ2BP-COX16 readthrough;SYNJ2BP-COX16 readthrough;SYNJ2BP-COX16 readthrough;SYNJ2BP-COX16 readthrough	A0A087WUM0;A0A087WYV9;A0A087X1F5;P57105	A0A087WUM0;A0A087WYV9;A0A087X1F5;P57105;A0A087WTA2;A0A087WTA2;A0A087WTA2;A0A087WTA2	SYNJ2BP-COX16;SYNJ2BP	20.774	11850;18060;32935;33948;45575	23115;35922;67943;70056;70057;70058;70059;95276;95277	2.67954e-62	8.05203	8.02055	6.47213	6.44065
Ras-related protein Rab-7L1;Ras-related protein Rab-7L1, Isoform 3;Ras-related protein Rab-7L1, Isoform 2	O14966	O14966;O14966-3;O14966-2	RAB29	23.155	11853;29235	23119;60297	0
CAP-Gly domain-containing linker protein 1;CAP-Gly domain-containing linker protein 1, Isoform 2;CAP-Gly domain-containing linker protein 1, Isoform 3;CAP-Gly domain-containing linker protein 1;CAP-Gly domain-containing linker protein 1 (Fragment);CAP-Gly domain-containing linker protein 1 (Fragment);CAP-Gly domain-containing linker protein 1 (Fragment);CAP-Gly domain-containing linker protein 1;…	P30622;P30622-1;P30622-2	P30622;P30622-1;P30622-2;J3KP58;F5H0N7;A0A3B3ITA2;F5H6A0;F5H1T5;F5H367;F5H270;A0A3B3ISJ8;J3KP58;F5H0N7;A0A3B3ITA2;F5H6A0;F5H1T5;F5H367;F5H270;A0A3B3ISJ8;J3KP58;F5H0N7;A0A3B3ITA2;F5H6A0;F5H1T5;F5H367;F5H270;A0A3B3ISJ8	CLIP1	162.246	1186;4398;4616;9877;11160;11368;11942;12363;16370;23225;25658;27451;29258;30160;37648;41105;42160;42567;42812;46428;50271	724;7515;7998;19148;21778;22158;23293;24066;32374;47233;52603;56606;56607;60361;60362;62220;77876;85125;85126;87406;87407;88403;88993;97170;97171;104946	1.6702e-51	7.67611	7.86163	6.09622	6.28173
Multidrug resistance-associated protein 1;Multidrug resistance-associated protein 1 (Fragment);Multidrug resistance-associated protein 1;Multidrug resistance-associated protein 1, Isoform 3;Multidrug resistance-associated protein 1, Isoform 4;Multidrug resistance-associated protein 1, Isoform 7;Multidrug resistance-associated protein 1, Isoform 9;Multidrug resistance-associated protein 1, Isoform…	A0A0A0MS99;I3L4X2;P33527;P33527-3;P33527-4;P33527-7;P33527-9	A0A0A0MS99;I3L4X2;P33527;P33527-3;P33527-4;P33527-7;P33527-9;P33527-8;P33527-6;P33527-5;P33527-2;P33527-8;P33527-6;P33527-5;P33527-2;P33527-8;P33527-6;P33527-5;P33527-2;P33527-8;P33527-6;P33527-5;P33527-2;P33527-8;P33527-6;P33527-5;P33527-2;P33527-8;P33527-6;P33527-5;P33527-2;P33527-8;P33527-6;P33527-5;P33527-2	ABCC1	134.987	11868;18478;40953	23151;36786;84837	0		7.13071		5.55082
Probable E3 ubiquitin-protein ligase HERC4;Probable E3 ubiquitin-protein ligase HERC4, Isoform 2;Probable E3 ubiquitin-protein ligase HERC4, Isoform 3;Probable E3 ubiquitin-protein ligase HERC4, Isoform 6	Q5GLZ8;Q5GLZ8-2;Q5GLZ8-3;Q5GLZ8-6	Q5GLZ8;Q5GLZ8-2;Q5GLZ8-3;Q5GLZ8-6	HERC4	118.563	11876;14990;27170;30242;30521	23166;23167;29412;55930;55931;62363;62364;62954	4.43361e-52	7.3052	7.59187	5.72531	6.01197
Tubulin-specific chaperone D;Tubulin-specific chaperone D;Tubulin-specific chaperone D, Isoform 4;Tubulin-specific chaperone D, Isoform 5;Tubulin-specific chaperone D (Fragment);Tubulin-specific chaperone D (Fragment);Tubulin-specific chaperone D (Fragment);Tubulin-specific chaperone D (Fragment);Tubulin-specific chaperone D (Fragment);Tubulin-specific chaperone D, Isoform 5;Tubulin-specific chap…	J3KR97;Q9BTW9;Q9BTW9-4	J3KR97;Q9BTW9;Q9BTW9-4;Q9BTW9-5;I3L0V3;A0A0J9YVU1;I3L439;A0A0J9YWI5;A0A0J9YVR1;Q9BTW9-5;I3L0V3;A0A0J9YVU1;I3L439;A0A0J9YWI5;A0A0J9YVR1;Q9BTW9-5;I3L0V3;A0A0J9YVU1;I3L439;A0A0J9YWI5;A0A0J9YVR1	TBCD	136.551	1188;2779;5012;46459	728;4142;4143;8850;8851;97224;97226	3.58948e-139	7.65912	8.05546	6.07922	6.47556
La-related protein 4B;La-related protein 4B (Fragment);La-related protein 4B (Fragment);La-related protein 4B (Fragment);La-related protein 4B;La-related protein 4B (Fragment)	Q92615	Q92615;H0Y641;H0Y4V9;X6RCG6;V9GYI5;B5MCU2	LARP4B	80.552	11880;17937;19151;40322;43491;48676	23173;35682;38237;83650;90662;101799	2.53347e-54	7.22073	7.49055	5.64084	5.91066
NADH dehydrogenase [ubiquinone] 1 alpha subcomplex subunit 13;NADH dehydrogenase [ubiquinone] 1 alpha subcomplex subunit 13, Isoform 2;NADH dehydrogenase [ubiquinone] 1 alpha subcomplex subunit 13;NADH dehydrogenase [ubiquinone] 1 alpha subcomplex subunit 13;Uncharacterized protein;NADH dehydrogenase [ubiquinone] 1 alpha subcomplex subunit 13 (Fragment)	Q9P0J0	Q9P0J0;Q9P0J0-2;B4DEZ3;K7EJE1;E7ENQ6;U3KQP3	NDUFA13;	16.698	11882;20655;20656;29176;44290;44291;49688	23176;23177;41646;41647;41648;41649;60160;92237;92238;92239;103795;103796	0	7.89154	7.82414	6.31164	6.24425
39S ribosomal protein L9, mitochondrial;39S ribosomal protein L9, mitochondrial;39S ribosomal protein L9, mitochondrial (Fragment);39S ribosomal protein L9, mitochondrial (Fragment);39S ribosomal protein L9, mitochondrial (Fragment);39S ribosomal protein L9, mitochondrial (Fragment);39S ribosomal protein L9, mitochondrial	Q9BYD2	Q9BYD2;Q5SZR1;A0A1W2PQB6;A0A1W2PS92;A0A1W2PPE5;A0A1W2PPK1;A0A1W2PRK9	MRPL9	30.243	11883;27981;33886;47778;47810;49325	23178;23179;23180;23181;57728;57729;69923;69924;99877;99878;99932;103085	1.18505e-88	7.82516	7.82171	6.24526	6.24182
Protein CDV3 homolog;Protein CDV3 homolog, Isoform 2;Protein CDV3 homolog;Protein CDV3 homolog (Fragment);Protein CDV3 homolog;Protein CDV3 homolog;Protein CDV3 homolog, Isoform 3	Q9UKY7	Q9UKY7;Q9UKY7-2;D6R9V8;H0Y8K3;D6RFH2;D6RDN0;Q9UKY7-3	CDV3	27.335	1189;24615;29194;40063;47901	729;730;731;50325;60209;83009;100120	7.79271e-73	7.72109	7.70737	6.14119	6.12748
ATP synthase subunit s, mitochondrial;ATP synthase subunit s, mitochondrial (Fragment);ATP synthase coupling factor B-like 1	Q99766	Q99766;A0A2R8YDJ1;Q8WXQ4	DMAC2L	24.866	11901;29777;50664	23215;61396;105788;105789	2.78653e-19	7.40163	7.74327	5.82174	6.16337
Vacuolar protein sorting-associated protein 45;Vacuolar protein sorting-associated protein 45;Vacuolar protein sorting-associated protein 45;Vacuolar protein sorting-associated protein 45;Vacuolar protein sorting-associated protein 45, Isoform 2;Vacuolar protein sorting-associated protein 45;Vacuolar protein sorting-associated protein 45 (Fragment);Vacuolar protein sorting-associated protein 45;V…	A0A2R8YE10;Q9NRW7	A0A2R8YE10;Q9NRW7;A0A087WU65;A0A2R8YD95;Q9NRW7-2;A0A2R8YF01;A0A1B0GXI6;B7Z7G7;A0A2R8YEX8;A0A087WU65;A0A2R8YD95;Q9NRW7-2;A0A2R8YF01;A0A1B0GXI6;B7Z7G7;A0A2R8YEX8	VPS45	61.134	11902;11966;13263;18725;20433;23790;33946;39292;42581;44390	23216;23217;23331;23332;25906;25907;37339;41173;41174;48504;70052;70053;81451;88431;92494	1.22408e-101	7.94985	8.2882	6.36995	6.7083
Epsin-1;Epsin-1, Isoform 2;Epsin-1, Isoform 3;Epsin-3;Epsin-3 (Fragment);Epsin-3;Epsin-3 (Fragment);Epsin-3;Epsin-3 (Fragment)	Q9Y6I3;Q9Y6I3-1;Q9Y6I3-3	Q9Y6I3;Q9Y6I3-1;Q9Y6I3-3;D6R907;D6RBI9;D6R907;D6RBI9;D6R907;D6RBI9	EPN1;EPN3	60.293	11903;11909;33733;37385;40809;42116	23225;23226;23227;69613;77359;84574;87324	1.64147e-56	7.08787	7.62336	5.50798	6.04346
DDRGK domain-containing protein 1;DDRGK domain-containing protein 1;DDRGK domain-containing protein 1, Isoform 2	Q96HY6	Q96HY6;A0A0A0MRX2;Q96HY6-2	DDRGK1	35.611	1191;22922;45151;45249;48205;48844	735;736;737;738;46585;46586;46587;46588;46589;46590;46592;46593;46594;46595;46596;94343;94344;94541;94542;100727;100728;102175;102176;102177	1.22094e-63	8.69777	8.65179	7.11788	7.0719
Mitotic checkpoint protein BUB3 (Fragment);Mitotic checkpoint protein BUB3;Mitotic checkpoint protein BUB3, Isoform 2;Mitotic checkpoint protein BUB3;Mitotic checkpoint protein BUB3;Mitotic checkpoint protein BUB3	J3QT28;O43684;O43684-2	J3QT28;O43684;O43684-2;J3QSX4;J3QSX4;J3QSX4	BUB3	31.704	11911;15056;27268;28608;30919;31331;32109;36876;43782;45215;47347;51034	23231;23232;23233;29560;56209;59021;59022;63872;63873;65527;65528;65529;65530;65531;76198;91283;91284;94468;99107;99108;106579;106580;106581	1.16912e-103	8.14024	8.36398	6.56034	6.78408
RNA-binding protein Raly;RNA-binding protein Raly (Fragment);RNA-binding protein Raly, Isoform 1;RNA-binding protein Raly (Fragment);RNA-binding protein Raly (Fragment);RNA-binding protein Raly (Fragment)	Q9UKM9	Q9UKM9;Q5QPM1;Q9UKM9-2;Q5QPL9;Q5QPM2;Q5QPM0	RALY	32.463	1192;1261;18966;24588;25998;28992;29762;38935;40665;40666;42509;44084;45940;46724;48641	739;895;37854;50265;50266;53338;53339;59752;61370;80720;80721;84309;84310;84311;88256;91853;96091;96092;97843;101726	3.77554e-25	8.66058	8.65877	7.08069	7.07887
Calmegin;Calmegin (Fragment);Calmegin, Isoform 2	O14967	O14967;D6RAZ4;O14967-2	CLGN	70.039	11938;12830;18389;22736;24921;27345;35350;35673;42887;42949;43910;49322	23286;25031;25032;25033;25034;25035;36636;36637;46201;50953;50954;56377;56378;72957;73600;89141;89385;89386;91528;91529;103081	4.58366e-20	7.92213	7.87045	6.34224	6.29055
Tensin-1;Tensin-1;Tensin-1;Tensin-1;Tensin-1;Tensin-1;Tensin-1 (Fragment);Tensin-1 (Fragment);Tensin-1, Isoform 2;Tensin-1 (Fragment);Tensin-1 (Fragment);Tensin-1;Tensin-1;Tensin-1;Tensin-1;Tensin-1 (Fragment);Tensin-1 (Fragment);Tensin-1, Isoform 2;Tensin-1 (Fragment);Tensin-1 (Fragment)	A0A2R8Y4T1;E9PGF5	A0A2R8Y4T1;E9PGF5;E9PF55;Q9HBL0;A0A087WWW7;H0Y4U1;E7EMG1;E7ERH1;Q9HBL0-2;H7C3Z4;C9JI43;E9PF55;Q9HBL0;A0A087WWW7;H0Y4U1;E7EMG1;E7ERH1;Q9HBL0-2;H7C3Z4;C9JI43	TNS1	199.551	1194;4610;12036;12127;15365;19980;20326;20516;22976;35537;35984;39551;39605;41981;43799;43875;46850;48115;48301;51169	743;7989;23461;23622;23623;30196;30197;30198;40138;40948;41383;46741;73337;74173;81958;82064;87011;87012;91312;91313;91465;98105;100522;100523;100922;106858	0	7.69826	8.15489	6.11836	6.575
WD repeat-containing protein 61;WD repeat-containing protein 61 (Fragment);WD repeat-containing protein 61;WD repeat-containing protein 61;WD repeat-containing protein 61;WD repeat-containing protein 61 (Fragment);WD repeat-containing protein 61 (Fragment)	Q9GZS3	Q9GZS3;H0YN81;H0YMF9;H0YM76;H0YL19;H3BQA8;H0YLA1	WDR61	33.581	11943;14211;23856;36625;39726;40424;42260	23294;27835;48665;48666;75635;82317;83835;83836;83837;87640	0	7.87417	7.6593	6.29427	6.0794
Ephrin-B2	P52799	P52799	EFNB2	36.923	11961;14472;14473;14821;39502;39503;39932;42040;44537;46206;48178;48179	23324;28401;28402;28403;28404;29113;29114;29115;81880;81881;81882;81883;82722;87120;87121;87122;92849;96676;100649;100650;100651	2.44229e-11	8.36397	7.91982	6.78407	6.33992
Chromosome alignment-maintaining phosphoprotein 1;Chromosome alignment-maintaining phosphoprotein 1 (Fragment);Chromosome alignment-maintaining phosphoprotein 1 (Fragment);Chromosome alignment-maintaining phosphoprotein 1 (Fragment)	Q96JM3	Q96JM3;A0A2R8Y735;S4R3K0;A0A2R8Y4S6	CHAMP1	89.099	1197;1973;7845;18524;19153;25061;27532;33566;34968;35275;35363;36112;39867;40863;40871;44194	755;757;758;2393;15065;36884;36885;38240;51337;51338;56798;56799;69277;72214;72838;72980;74470;82595;84665;84680;84681;92066	1.38666e-37	8.13423	7.93969	6.55433	6.35979
Malignant T-cell-amplified sequence 1;Malignant T-cell-amplified sequence 1, Isoform 3;Malignant T-cell-amplified sequence 1, Isoform 2;Malignant T-cell-amplified sequence;Malignant T-cell-amplified sequence 1, Isoform 2;Malignant T-cell-amplified sequence	Q9ULC4;Q9ULC4-3	Q9ULC4;Q9ULC4-3;Q9ULC4-2;A0A3B3IRV3;Q9ULC4-2;A0A3B3IRV3	MCTS1;MCTS2P	20.555	11976;15334;15335;17037;17038;31010;32536;34519;34520;50932	23349;30129;30130;30131;30132;33797;33798;33799;33800;33802;33803;64067;66933;71239;71240;71241;106339;106340;106341;106342	3.677e-64	8.08957	8.58624	6.50967	7.00634
Guanine nucleotide-binding protein G(I)/G(S)/G(O) subunit gamma-7	O60262	O60262	GNG7	7.522	1198;33134	759;760;68338	3.87469e-16	7.56294		5.98304
Calsyntenin-1;Calsyntenin-1, Isoform 2;Calsyntenin-1 (Fragment);Calsyntenin-1 (Fragment);Calsyntenin-1 (Fragment);Calsyntenin-1 (Fragment)	O94985;O94985-2	O94985;O94985-2;Q5SR54;A0A3B3ITY6;Q5SR54;A0A3B3ITY6	CLSTN1	109.793	1199;4641;10318;17020;21627	761;8046;8047;20005;33754;43688	2.1679e-215	7.82546		6.24556
Isochorismatase domain-containing protein 2;Isochorismatase domain-containing protein 2, Isoform 2;Isochorismatase domain-containing protein 2, Isoform 3;Isochorismatase domain-containing protein 2 (Fragment);Isochorismatase domain-containing protein 2 (Fragment);Isochorismatase domain-containing protein 2, Isoform 3;Isochorismatase domain-containing protein 2 (Fragment);Isochorismatase domain-co…	Q96AB3;Q96AB3-2	Q96AB3;Q96AB3-2;Q96AB3-3;K7ENV7;K7EKW4;Q96AB3-3;K7ENV7;K7EKW4	ISOC2	22.337	11993;11994;27101;27647;27648;47135	23386;23387;23388;55781;55782;57024;57025;57026;98685	3.95896e-17	8.34383	7.5043	6.76393	5.9244
NADH dehydrogenase [ubiquinone] iron-sulfur protein 8, mitochondrial;NADH dehydrogenase [ubiquinone] iron-sulfur protein 8, mitochondrial (Fragment);NADH dehydrogenase [ubiquinone] iron-sulfur protein 8, mitochondrial (Fragment);NADH dehydrogenase [ubiquinone] iron-sulfur protein 8, mitochondrial (Fragment);NADH dehydrogenase [ubiquinone] iron-sulfur protein 8, mitochondrial (Fragment);NADH dehyd…	O00217	O00217;E9PPW7;E9PKH6;E9PN51;F8W9K7;Q08E91	NDUFS8	23.705	11995;25269;27929;27931;43415;49944;51389;51390;51391;51392	23389;51741;51742;57636;57637;57638;90406;90407;104286;104287;107278;107279;107280;107281	5.58396e-85	7.92578	7.50802	6.34589	5.92813
Golgi SNAP receptor complex member 1;Golgi SNAP receptor complex member 1;Golgi SNAP receptor complex member 1;Golgi SNAP receptor complex member 1;Golgi SNAP receptor complex member 1;Golgi SNAP receptor complex member 1 (Fragment);Golgi SNAP receptor complex member 1, Isoform 2;Golgi SNAP receptor complex member 1;Golgi SNAP receptor complex member 1;Golgi SNAP receptor complex member 1;Golgi S…	E9PCW1;O95249	E9PCW1;O95249;B4DQA8;K7EJC8;F6RU00;G5E9T8;O95249-2;B4DQA8;K7EJC8;F6RU00;G5E9T8;O95249-2	GOSR1	28.293	12;6926;27015;31777	421;422;12876;55618;64334;64335	1.27204e-76	7.27362	8.42917	5.69372	6.84928
La-related protein 1;La-related protein 1 (Fragment);La-related protein 1, Isoform 2;La-related protein 1 (Fragment);La-related protein 1 (Fragment);La-related protein 1 (Fragment);La-related protein 1 (Fragment);La-related protein 1 (Fragment);La-related protein 1 (Fragment);La-related protein 1 (Fragment);La-related protein 1 (Fragment);La-related protein 1 (Fragment);La-related protein 1B, Iso…	Q6PKG0	Q6PKG0;A0A0B4J210;Q6PKG0-3;E5RH50;H0YC33;H0YC73;H0YBW1;H0YAN4;H0YBR8;H0YBM7;H0YAX9;E5RHK4;Q659C4-7;Q659C4-6;Q659C4-5	LARP1;LARP1B	123.51	120;8839;13811;14890;14997;16269;17563;17564;18327;20206;20207;26190;29117;31847;32963;36967;40331;42443;46055;49687;50270	7981;7982;7983;17049;27015;27016;29239;29240;29430;32141;34990;34991;34992;36506;36507;40676;40677;53740;60021;64618;64619;67997;76447;83661;88048;96383;96384;103793;103794;104944;104945	2.98104e-167	7.96123	8.2842	6.38133	6.70431
Hsp70-binding protein 1;Hsp70-binding protein 1, Isoform 3;Hsp70-binding protein 1, Isoform 2;Hsp70-binding protein 1 (Fragment);Hsp70-binding protein 1 (Fragment);Hsp70-binding protein 1 (Fragment);Hsp70-binding protein 1 (Fragment);Hsp70-binding protein 1, Isoform 2;Hsp70-binding protein 1 (Fragment);Hsp70-binding protein 1 (Fragment);Hsp70-binding protein 1 (Fragment);Hsp70-binding protein 1 (…	Q9NZL4;Q9NZL4-3	Q9NZL4;Q9NZL4-3;Q9NZL4-2;K7EN20;K7ERT9;K7EKM6;K7EL16;Q9NZL4-2;K7EN20;K7ERT9;K7EKM6;K7EL16	HSPBP1	39.303	12004;12146;25437;28075;28076;38151;38565	23406;23650;52183;57935;57936;57937;79070;79938	1.40238e-94	7.28511	7.09077	5.70522	5.51087
60S ribosomal protein L21;60S ribosomal protein L21;60S ribosomal protein L21 (Fragment)	P46778	P46778;G3V1B3;M0R181	RPL21	18.565	12005;18669;19533;19534;24241;43675;43676;43696;43697;49177	23407;37207;37208;39023;39024;39025;39026;49518;49519;91106;91107;91108;91109;91110;91111;91112;102828;102829;102830;102831	8.5387e-61	8.49855	9.06614	6.91866	7.48624
NAD(P)H-hydrate epimerase;NAD(P)H-hydrate epimerase, Isoform 2;NAD(P)H-hydrate epimerase;NAD(P)H-hydrate epimerase;NAD(P)H-hydrate epimerase;NAD(P)H-hydrate epimerase	Q8NCW5;Q8NCW5-2	Q8NCW5;Q8NCW5-2;Q5T3I4;Q5T3I3;Q5T3I4;Q5T3I3	NAXE	31.675	12018;17600;17739;26208	23426;23427;35072;35316;53769	0	7.7288	8.10517	6.1489	6.52527
Protein DEK;Protein DEK;Protein DEK (Fragment);Protein DEK (Fragment);Protein DEK;Protein DEK, Isoform 2;Protein DEK (Fragment)	P35659	P35659;H0Y8X0;D6RDA2;D6R9L5;B4DFG0;P35659-2;H0Y993	DEK	42.674	12022;22260;24541;27383;27384;30145;34921;39723;49130	23436;23437;45218;50162;56458;56459;56460;56461;62204;72138;72139;82313;102749;102750	5.13916e-21	8.18736	8.85913	6.60747	7.27923
28S ribosomal protein S2, mitochondrial;28S ribosomal protein S2, mitochondrial (Fragment)	Q9Y399	Q9Y399;Q5T8A0	MRPS2	33.249	12025;12439;14577;14617;20140;22258;26313;27661	23442;24242;24243;28651;28652;40522;45216;54023;57051;57052	9.55674e-92	7.38594	8.01763	5.80605	6.43773
Disks large homolog 1;Disks large homolog 1;Disks large homolog 1, Isoform 2;Disks large homolog 1, Isoform 3;Disks large homolog 1, Isoform 4;Disks large homolog 1, Isoform 5;Disks large homolog 1, Isoform 6;Disks large homolog 1, Isoform 7;Disks large homolog 1, Isoform 8;Disks large homolog 1, Isoform 9;Disks large homolog 1;Disks large homolog 1;Disks large homolog 1 (Fragment);Disks large ho…	A0A0C4DFT3;Q12959;Q12959-2;Q12959-3;Q12959-4;Q12959-5;Q12959-6;Q12959-7	A0A0C4DFT3;Q12959;Q12959-2;Q12959-3;Q12959-4;Q12959-5;Q12959-6;Q12959-7;Q12959-8;Q12959-9;E7EQD7;B4E2H8;C9JCP6;A8MUT6;C9JN61;C9JUA9;F2Z2L0;C9J110;H7C166;Q15700-2;F8VYC1;B7Z2T4;E9PIW2;E9PN83;A0A3B3ISW2;Q15700-3;Q15700;A0A3B3ITF1;Q15700-4;A0A3B3IS17;B9EGL1;A0A3B3ISQ5;B7Z3U2;B7Z647;A0A3B3ISR0;Q6ZSU2;A0A3B3IU19;O14909;K7EKU8;P78352-3;P78352;P78352-2;A0A3B3ITI9;C9JWP9;C9JYG3;A8MUT9;K7EKP9;C9IYP1;H7C32…	DLG1;DLG2;DLG4	99.814	1203;3050;4881;8227;13967;14176;17374;17822;19205;21902;22582;27397;29172;34072;34819;36984;38108;39963;50996	768;769;4649;8575;8576;15769;27347;27348;27756;27757;34610;34611;35463;38343;38344;38345;44349;44350;45879;45880;56481;56482;56483;56484;56485;56486;56487;60150;70358;71929;76485;76486;78961;82778;82779;106502;106503	2.94485e-290	8.21435	8.39747	6.63445	6.81757
Probable cytosolic iron-sulfur protein assembly protein CIAO1	O76071	O76071	CIAO1	37.84	12031;20448;43192	23452;41210;41211;89919	2.34969e-58	7.28434		5.70444
Heat shock 70 kDa protein 13	P48723	P48723	HSPA13	51.927	12037;21366;22407;24417;26140;28091;38032;39407;46492;46562;46563	23462;43128;43129;45528;45529;49899;53634;53635;53636;57960;57961;78810;81715;81716;97302;97303;97507;97508;97509	1.96031e-05	8.39318	8.3336	6.81328	6.7537
Proteasome activator complex subunit 3;Proteasome activator complex subunit 3, Isoform 2;Proteasome activator complex subunit 3, Isoform 3;Proteasome activator complex subunit 3 (Fragment);Proteasome activator complex subunit 3;Proteasome activator complex subunit 3;Proteasome activator complex subunit 3;Proteasome activator complex subunit 3 (Fragment);Proteasome activator complex subunit 3 (Fra…	P61289;P61289-2;P61289-3	P61289;P61289-2;P61289-3;K7ENH2;K9J957;B7Z8D3;A0A087WTV2;K7EMD0;K7EPX6;K7EKR3;B3KQ25;K7ESG5;K7ENH2;K9J957;B7Z8D3;A0A087WTV2;K7EMD0;K7EPX6;K7EKR3;B3KQ25;K7ESG5;K7ENH2;K9J957;B7Z8D3;A0A087WTV2;K7EMD0;K7EPX6;K7EKR3;B3KQ25;K7ESG5	PSME3	29.506	12040;12041;23590;25389;32761	23467;23468;23469;23470;48092;52082;67669	4.86448e-178	7.64723	6.81399	6.06733	5.2341
Lipoma-preferred partner;Lipoma-preferred partner;LIM domain containing preferred translocation partner in lipoma, isoform CRA_e;Lipoma-preferred partner (Fragment);Lipoma-preferred partner (Fragment);Lipoma-preferred partner (Fragment);Lipoma-preferred partner (Fragment);Lipoma-preferred partner (Fragment);Lipoma-preferred partner (Fragment);Lipoma-preferred partner (Fragment);Lipoma-preferred p…	Q93052	Q93052;A0A087WZF1;C9JUT4;C9JXK9;C9JE51;C9J2R5;C9JIY7;C9JT42;C9J3U9;C9J1K7;C9J5C8;C9J4E3	LPP	65.746	12042;16718;31467;31972;32333;32334;32688;33151;40035;40036;41476;51471	23471;23472;33101;33102;65127;66267;66268;66269;67428;67429;68378;68379;68380;68381;68382;82913;82914;82915;82916;82917;82918;82919;85901;107441;107442	4.40941e-279	8.11637	8.20221	6.53647	6.62231
Disintegrin and metalloproteinase domain-containing protein 15;Disintegrin and metalloproteinase domain-containing protein 15, Isoform 10;Disintegrin and metalloproteinase domain-containing protein 15, Isoform 12;Disintegrin and metalloproteinase domain-containing protein 15, Isoform 2;Disintegrin and metalloproteinase domain-containing protein 15, Isoform 3;Disintegrin and metalloproteinase doma…	Q13444;Q13444-10;Q13444-12;Q13444-2;Q13444-3;Q13444-4;Q13444-5;Q13444-6;Q13444-7;Q13444-8;Q13444-9	Q13444;Q13444-10;Q13444-12;Q13444-2;Q13444-3;Q13444-4;Q13444-5;Q13444-6;Q13444-7;Q13444-8;Q13444-9;Q13444-11;Q13444-13;Q13444-11;Q13444-13;Q13444-11;Q13444-13;Q13444-11;Q13444-13;Q13444-11;Q13444-13;Q13444-11;Q13444-13;Q13444-11;Q13444-13;Q13444-11;Q13444-13;Q13444-11;Q13444-13;Q13444-11;Q13444-13;Q13444-11;Q13444-13	ADAM15	92.959	12048;45089	23486;94182	0
Histone acetyltransferase KAT7;Histone acetyltransferase KAT7, Isoform 2;Histone acetyltransferase KAT7, Isoform 4;Histone acetyltransferase;Histone acetyltransferase KAT7, Isoform 3;Histone acetyltransferase KAT7, Isoform 5;Histone acetyltransferase;Histone acetyltransferase KAT7, Isoform 3;Histone acetyltransferase KAT7, Isoform 5;Histone acetyltransferase;Histone acetyltransferase KAT7, Isofor…	O95251;O95251-2;O95251-4	O95251;O95251-2;O95251-4;E7EUP3;O95251-3;O95251-5;E7EUP3;O95251-3;O95251-5;E7EUP3;O95251-3;O95251-5	KAT7	70.642	12054;29149;29150;32254;34060	23494;23495;60089;60090;66025;70340;70341	0	7.39796	7.40827	5.81807	5.82837
WD repeat-containing protein 36;WD repeat-containing protein 36	A0A0A0MTB8;Q8NI36	A0A0A0MTB8;Q8NI36	WDR36	99.366	12056;12468;18688;22206;28280;33962;38658;41497;49740;49987;51482;51483	23497;23498;24290;37244;45122;58328;70094;70095;80175;85942;103885;104361;107465;107466;107467	1.04965e-59	7.66854	7.65897	6.08864	6.07907
Golgin subfamily A member 3;Golgin subfamily A member 3, Isoform 2;Golgin subfamily A member 3, Isoform 3;Golgin subfamily A member 3 (Fragment)	Q08378	Q08378;Q08378-2;Q08378-4;A0A087WV43	GOLGA3	167.355	1206;1742;3589;4022;4085;4373;7875;8113;8646;8958;9627;10578;11121;11458;11459;12170;12277;12314;16096;19875;20549;21798;22727;22897;25849;25966;26334;26491;26721;28957;28988;29136;31767;32998;36953;37377;37593;37665;38163;39083;39539;46867	773;1958;1959;5851;6728;6729;6730;6856;6857;7478;15119;15120;15580;16638;16639;16640;17288;18640;20525;20526;21707;21708;22337;22338;22339;22340;22341;23698;23890;23891;23971;23972;23973;23974;31750;39905;41449;44114;46183;46540;53054;53055;53278;53279;54064;54065;54442;54972;59682;59746;60067;60068;60069;64310;68056;68057;76419;77341;77764;77765;77920;77921;79105;81056;81940;98134;98135	8.49067e-86	8.06192	8.22138	6.48203	6.64148
Serine protease HTRA2, mitochondrial (Fragment);Serine protease HTRA2, mitochondrial;Serine protease HTRA2, mitochondrial, Isoform 3;Serine protease HTRA2, mitochondrial, Isoform 4;Serine protease HTRA2, mitochondrial, Isoform 2;Serine protease HTRA2, mitochondrial, Isoform 2;Serine protease HTRA2, mitochondrial, Isoform 2;Serine protease HTRA2, mitochondrial, Isoform 2	A0A0C4DG44;O43464;O43464-3;O43464-4	A0A0C4DG44;O43464;O43464-3;O43464-4;O43464-2;O43464-2;O43464-2;O43464-2	HTRA2	45.113	12062;28119;42145	23506;58012;58013;87377	8.47998e-146		7.06176		5.48186
Serine/threonine-protein phosphatase PGAM5, mitochondrial;Serine/threonine-protein phosphatase PGAM5, mitochondrial, Isoform 2;Serine/threonine-protein phosphatase PGAM5, mitochondrial	Q96HS1	Q96HS1;Q96HS1-2;F5GXG4	PGAM5	32.004	12064;19798;35467;43329;48310	23508;39670;73175;73176;90225;100934	4.99743e-38	7.61006	7.52301	6.03017	5.94311
ATP-dependent RNA helicase DDX18;ATP-dependent RNA helicase DDX18 (Fragment)	Q9NVP1	Q9NVP1;H7C452	DDX18	75.407	12068;16853;17284;23162;26667;34030;36972;47796;47821;50410	23512;33379;33380;34387;34388;47102;47103;54865;54866;70241;76456;99908;99909;99955;99956;105284	4.52698e-89	7.68713	7.95154	6.10723	6.37164
Lysophospholipid acyltransferase 7;Lysophospholipid acyltransferase 7, Isoform 2;Lysophospholipid acyltransferase 7, Isoform 3;Lysophospholipid acyltransferase 7 (Fragment);Lysophospholipid acyltransferase 7 (Fragment);Lysophospholipid acyltransferase 7 (Fragment);Lysophospholipid acyltransferase 7 (Fragment);Lysophospholipid acyltransferase 7 (Fragment)	Q96N66	Q96N66;Q96N66-2;Q96N66-3;A9C4B8;M0R1Z5;H7C2M4;C9J4E9;A0A0G2JNX6	MBOAT7	52.765	1207;1212;2162;5069;9463;30694;32833;33585	774;775;782;783;2766;2767;8949;8950;8951;18325;63408;63409;63410;63411;63412;69317;69318;69319	0	8.50052	8.58871	6.92062	7.00882
Cytochrome b reductase 1;Cytochrome b reductase 1, Isoform 3	Q53TN4;Q53TN4-3	Q53TN4;Q53TN4-3	CYBRD1	31.641	12077;12078	23528;23529;23530;23531;23532;23533;23536	1.70412e-13	7.68069	8.41687	6.10079	6.83697
Adipocyte plasma membrane-associated protein;Adipocyte plasma membrane-associated protein (Fragment);Adipocyte plasma membrane-associated protein, Isoform 2	Q9HDC9	Q9HDC9;H0Y512;Q9HDC9-2	APMAP	46.48	12081;17347;23959;25950;25954;26171;26172;26330;27655;27885;40200;47046;49217;51167	23542;23543;23544;23545;23546;34547;34548;48914;48915;53249;53250;53251;53252;53253;53254;53698;53699;53700;53701;53702;53703;53704;53706;54060;57039;57557;57558;83335;83336;83337;83338;83339;83340;83341;83342;83343;98514;98515;102898;106851;106852;106853;106854;106855	1.28748e-38	9.14016	9.34776	7.56026	7.76787
Ubiquitin carboxyl-terminal hydrolase 30;Ubiquitin carboxyl-terminal hydrolase 30 (Fragment);Ubiquitin carboxyl-terminal hydrolase 30;Ubiquitin carboxyl-terminal hydrolase 30 (Fragment);Ubiquitin carboxyl-terminal hydrolase 30 (Fragment);Ubiquitin carboxyl-terminal hydrolase 30 (Fragment)	B3KUS5;F5H8D3;Q70CQ3	B3KUS5;F5H8D3;Q70CQ3;F5H3L3;F5H3L3;F5H3L3	USP30	55.109	12086;48485	23560;101378	3.65235e-78
DNA topoisomerase 2-beta;Isoform Beta-1 of DNA topoisomerase 2-beta;DNA topoisomerase 2 (Fragment);DNA topoisomerase 2 (Fragment)	Q02880;Q02880-2	Q02880;Q02880-2;E9PCY5;E9PCY5	TOP2B	183.267	1209;4293;7032;7086;7344;9540;9541;10893;11269;11908;13132;13222;13688;14564;15218;17128;19474;19861;20174;20336;21285;22452;22520;23744;26854;27666;29200;34835;36603;37011;40007;40903;40990;44014;44748;45661;48207;49214;49778;50337	777;778;7272;13080;13081;13210;13781;13782;18472;18473;18474;18475;18476;21217;21218;21971;21972;23223;25655;25825;25826;26751;28606;29891;34074;34075;38898;38899;38900;39840;40607;40608;40609;40967;42980;42981;45690;45691;48411;55267;55268;57060;60221;71958;71959;75564;76533;82858;84733;84899;84900;91720;93532;95463;100730;102893;103958;103959;105081;105082	8.80241e-38	8.53009	8.28837	6.95019	6.70847
High mobility group protein HMG-I/HMG-Y;Isoform HMG-R of High mobility group protein HMG-I/HMG-Y;Isoform HMG-Y of High mobility group protein HMG-I/HMG-Y;Uncharacterized protein C2orf81 (Fragment);Isoform HMG-Y of High mobility group protein HMG-I/HMG-Y;Uncharacterized protein C2orf81 (Fragment)	P17096;P17096-3	P17096;P17096-3;P17096-2;A0A1W2PRV2;P17096-2;A0A1W2PRV2	HMGA1;C2orf81	11.676	12095;37577;41341	23573;23574;77730;85632	7.06557e-116	7.93767	7.88021	6.35778	6.30031
Fatty acid-binding protein 5;Fatty acid-binding protein 5;Putative fatty acid-binding protein 5-like protein 3	Q01469	Q01469;I6L8B7;A8MUU1	FABP5;FABP5P3	15.164	121;11233;13769;13770;16405;16406;30755;30756;30757;30758;30759;31274;31275;32022;35310;44069;44070;44389	8059;21905;21906;21907;21908;26915;26916;26917;32464;32465;63549;63550;63551;63552;63553;63554;63555;63556;63557;63558;65287;65288;65289;72893;91826;91827;91828;91829;91830;91831;91832;92493	4.32118e-52	8.2915	9.00252	6.71161	7.42262
Dipeptidyl peptidase 2;Dipeptidyl peptidase 2 (Fragment);Dipeptidyl peptidase 2 (Fragment);Dipeptidyl peptidase 2 (Fragment);Dipeptidyl peptidase 2 (Fragment)	Q9UHL4	Q9UHL4;R4GMR2;R4GMV4;R4GNE8;R4GMU5	DPP7	54.341	1210;3755;4303;7255;7568;24383;25458;30965;49316;50938	779;780;6188;6189;7292;7293;13601;14360;49824;49825;49826;52232;63972;63973;103072;103073;106353;106354;106355	1.65346e-138	7.50832	7.95107	5.92843	6.37118
Pre-mRNA-splicing factor SLU7	O95391	O95391	SLU7	68.387	12100;12744;34330;50249	23581;24825;70897;70898;104899	2.68274e-53	7.09779		5.5179
Palmitoyltransferase ZDHHC5;Palmitoyltransferase ZDHHC5, Isoform 2;Palmitoyltransferase ZDHHC5 (Fragment);Palmitoyltransferase ZDHHC5 (Fragment)	Q9C0B5;Q9C0B5-2	Q9C0B5;Q9C0B5-2;H0YEF4;H0YEF4	ZDHHC5	77.545	12103;18764;38668;39279;42932	23584;37422;80191;81429;89333;89334	1.5637e-98		7.60826		6.02836
Secernin-2;Secernin-2;Secernin-2, Isoform 2;Secernin-2;Secernin-2;Secernin-2 (Fragment);Secernin-2 (Fragment);Secernin-2;Secernin-2;Secernin-2 (Fragment);Secernin-2 (Fragment);Secernin-2;Secernin-2;Secernin-2 (Fragment);Secernin-2 (Fragment)	J3QL71;Q96FV2;Q96FV2-2	J3QL71;Q96FV2;Q96FV2-2;J3QRJ1;J3KT79;J3QR84;J3QQM9;J3QRJ1;J3KT79;J3QR84;J3QQM9;J3QRJ1;J3KT79;J3QR84;J3QQM9	SCRN2	47.494	12107;12465;33720;44276	23589;24286;69593;69594;92218	2.54041e-162		7.75267		6.17277
Gem-associated protein 5	Q8TEQ6	Q8TEQ6	GEMIN5	168.589	12108;16895;28917;39776;40254	23590;33489;59597;82418;83506	5.12258e-13	7.10078	7.41408	5.52088	5.83419
Myoferlin;Myoferlin, Isoform 6;Myoferlin, Isoform 3;Myoferlin, Isoform 2;Myoferlin, Isoform 5;Myoferlin (Fragment);Myoferlin, Isoform 7;Myoferlin, Isoform 8;Myoferlin, Isoform 4;Dysferlin, Isoform 11;Dysferlin, Isoform 14;Dysferlin, Isoform 7;Dysferlin, Isoform 8;Dysferlin, Isoform 2;Dysferlin, Isoform 10;Dysferlin, Isoform 4;Dysferlin;Dysferlin, Isoform 5;Dysferlin, Isoform 12;Dysferlin, Isoform…	Q9NZM1;Q9NZM1-6	Q9NZM1;Q9NZM1-6;Q9NZM1-3;Q9NZM1-2;Q9NZM1-5;H0YD14;Q9NZM1-7;Q9NZM1-8;Q9NZM1-4;O75923-11;O75923-14;O75923-7;O75923-8;O75923-2;O75923-10;O75923-4;O75923;O75923-5;O75923-12;O75923-6;O75923-9;O75923-3;O75923-15;O75923-13;Q9NZM1-3;Q9NZM1-2;Q9NZM1-5;H0YD14;Q9NZM1-7;Q9NZM1-8;Q9NZM1-4;O75923-11;O75923-14;O75923-7;O75923-8;O75923-2;O75923-10;O75923-4;O75923;O75923-5;O75923-12;O75923-6;O75923-9;O75923-3;O75…	MYOF;DYSF	234.709	1211;1318;1373;1606;1607;3467;3535;4792;5381;6274;6638;6807;7044;7045;7571;8146;8217;8922;9708;9846;9847;10510;11415;13358;13359;14029;14079;14786;15284;15433;16550;17119;17223;17328;18104;18929;18934;18958;20137;20280;21011;22153;22397;22718;22721;23410;23999;24010;24410;24627;25361;25362;25818;25974;26984;26985;27076;27094;27211;28257;28258;28622;28623;29241;29247;29386;30101;31736;31809;32766;…	781;1034;1153;1154;1676;1677;1678;5631;5633;8359;8360;9570;11403;12197;12198;12199;12200;12587;12588;13111;13112;13113;13114;14366;14367;15637;15752;15753;15754;17231;18802;19090;19091;19092;20379;20380;20382;22248;22249;26095;26096;26097;27469;27470;27554;27555;29043;30036;30423;32782;32783;34053;34054;34055;34258;34496;34497;34498;36031;37778;37784;37785;37786;37827;40518;40825;40826;42388;4238…	0	8.78191	8.95411	7.20202	7.37422
Small nuclear ribonucleoprotein Sm D1;Small nuclear ribonucleoprotein Sm D1;Small nuclear ribonucleoprotein Sm D1	P62314	P62314;J3QLI9;J3QLR7	SNRPD1	13.282	12110;29657;33484;33485;34576;50138	23592;61160;61161;61162;69118;69119;69120;69121;69122;69123;71363;104677;104678	3.81959e-12	7.84288	8.27754	6.26298	6.69764
Probable proline--tRNA ligase, mitochondrial	Q7L3T8	Q7L3T8	PARS2	53.263	12121;13249;14112;26629;47894	23609;25882;25883;25884;25885;27613;27614;54801;54802;100102	2.16156e-85	7.59097	7.81296	6.01107	6.23307
Cytochrome b5;Cytochrome b5, Isoform 2;Cytochrome b5, Isoform 3;Cytochrome b5;Cytochrome b5, Isoform 3;Cytochrome b5	P00167;P00167-2	P00167;P00167-2;P00167-3;J3KNC7;P00167-3;J3KNC7	CYB5A	15.33	12126;14346;14347;41608;42647;51512	23617;23618;23619;23620;23621;28131;28132;28133;28134;28135;28136;86174;88627;88628;88629;88630;107517	0	8.67288	8.97805	7.09298	7.39816
Shootin-1;Shootin-1, Isoform 3;Shootin-1, Isoform 4;Shootin-1, Isoform 2;Shootin-1, Isoform 5;Shootin-1, Isoform 6;Shootin-1, Isoform 8;Shootin-1, Isoform 7;Shootin-1, Isoform 4;Shootin-1, Isoform 2;Shootin-1, Isoform 5;Shootin-1, Isoform 6;Shootin-1, Isoform 8;Shootin-1, Isoform 7	A0MZ66;A0MZ66-3	A0MZ66;A0MZ66-3;A0MZ66-4;A0MZ66-2;A0MZ66-5;A0MZ66-6;A0MZ66-8;A0MZ66-7;A0MZ66-4;A0MZ66-2;A0MZ66-5;A0MZ66-6;A0MZ66-8;A0MZ66-7	SHTN1	71.64	12128;30221;36278;40066;43265;44588	23624;62330;62331;74811;83014;90090;92984;92985	2.95944e-132	7.25383	7.50142	5.67394	5.92152
Transforming acidic coiled-coil-containing protein 1;Transforming acidic coiled-coil-containing protein 1;Transforming acidic coiled-coil-containing protein 1;Transforming acidic coiled-coil-containing protein 1 (Fragment);Transforming acidic coiled-coil-containing protein 1 (Fragment);Transforming acidic coiled-coil-containing protein 1;Transforming acidic coiled-coil-containing protein 1, Isofo…	B4E3H6;E7ET87;E7EVI4;H0YAY0;H0YBT8;O75410;O75410-2;O75410-3;O75410-4;O75410-5;O75410-6;O75410-7;O75410-8	B4E3H6;E7ET87;E7EVI4;H0YAY0;H0YBT8;O75410;O75410-2;O75410-3;O75410-4;O75410-5;O75410-6;O75410-7;O75410-8;A0A0U1RRM9;E7EMZ9;Q4VXL4;O95359-6;Q4VXL8;D6RAA5;E9PBC6;O95359-3;O95359-5;O95359-1;O95359-2;O95359;A0A0U1RRM9;E7EMZ9;Q4VXL4;O95359-6;Q4VXL8;D6RAA5;E9PBC6;O95359-3;O95359-5;O95359-1;O95359-2;O95359;A0A0U1RRM9;E7EMZ9;Q4VXL4;O95359-6;Q4VXL8;D6RAA5;E9PBC6;O95359-3;O95359-5;O95359-1;O95359-2;O95359;…	TACC1;TACC2	27.573	12129;20790;40376	23625;41919;41920;83748	0		7.35025		5.77035
Protein FAM49A	Q9H0Q0	Q9H0Q0	FAM49A	37.313	12135;19787;32560;47401	23633;39642;39643;67019;67020;99250;99251;99252	4.29231e-07	7.39684	7.34721	5.81694	5.76732
Cytochrome b-c1 complex subunit 6, mitochondrial;Cytochrome b-c1 complex subunit 6-like, mitochondrial	P07919	P07919;A0A096LP55	UQCRH;UQCRHL	10.739	12137;12374;25900;39695	23636;23637;24085;53153;53154;82255;82256;82257;82258;82259	9.86104e-16	7.8688	7.75102	6.2889	6.17112
Golgi-specific brefeldin A-resistance guanine nucleotide exchange factor 1;Golgi-specific brefeldin A-resistance guanine nucleotide exchange factor 1, Isoform 2;Golgi-specific brefeldin A-resistance guanine nucleotide exchange factor 1, Isoform 3	Q92538;Q92538-2;Q92538-3	Q92538;Q92538-2;Q92538-3	GBF1	206.446	1214;1366;3170;3486;3563;6271;11683;11982;14493;15300;16705;17466;17467;18079;20866;20867;27595;27596;27776;32924;33214;34204;35611;38546;38995;39372;40102;46926;48202	785;1141;1142;4955;5783;5784;11395;11396;11397;11398;22665;23363;23364;23365;28452;30068;33077;34828;34830;34831;35973;35974;42058;42059;42060;42061;42062;56917;56918;57279;57280;67909;67910;67911;68511;70598;73486;73487;73488;79906;79907;80857;81627;83079;98253;100714;100715	3.34558e-273	8.07453	8.03947	6.49464	6.45957
Nuclear transcription factor Y subunit beta (Fragment);Nuclear transcription factor Y subunit beta	F8VSL3;P25208	F8VSL3;P25208	NFYB	14.548	12141;32945	23644;67962	8.16293e-47
Synaptobrevin homolog YKT6;Synaptobrevin homolog YKT6, Isoform 2;Synaptobrevin homolog YKT6 (Fragment)	O15498	O15498;O15498-2;H7C3K7	YKT6	22.418	12144;21802;31059;33154;39205;44990;46775;47895	23648;44119;44120;44121;44122;44123;64155;64156;68387;81291;93972;97946;100103;100104	5.12994e-51	7.74935	8.16884	6.16945	6.58894
Protein ABHD14B;Protein ABHD14B;Protein ABHD14B;Protein ABHD14B, Isoform 2	Q96IU4	Q96IU4;F8W9U3;B4DQI4;Q96IU4-2	ABHD14B	22.346	1215;4684;9223;15079;15596;43768;43769	786;8134;8135;8136;17850;29604;30763;91250;91252;91253	1.31172e-28	7.80832	8.17266	6.22843	6.59277
Band 4.1-like protein 5;Band 4.1-like protein 5, Isoform 3;Band 4.1-like protein 5, Isoform 4;Band 4.1-like protein 5, Isoform 2;Band 4.1-like protein 4B, Isoform 2;Band 4.1-like protein 4B;Band 4.1-like protein 5, Isoform 2;Band 4.1-like protein 4B, Isoform 2;Band 4.1-like protein 4B;Band 4.1-like protein 5, Isoform 2;Band 4.1-like protein 4B, Isoform 2;Band 4.1-like protein 4B	Q9HCM4;Q9HCM4-3;Q9HCM4-4	Q9HCM4;Q9HCM4-3;Q9HCM4-4;Q9HCM4-2;Q9H329-2;Q9H329;Q9HCM4-2;Q9H329-2;Q9H329;Q9HCM4-2;Q9H329-2;Q9H329	EPB41L5;EPB41L4B	81.856	12152;12496;14609;15351;28777;48231;50621	23662;24336;28634;30173;59322;100775;105702;105703	1.9422e-13	7.80458	7.39862	6.22468	5.81872
Desmoglein-2;Desmoglein-2	Q14126	Q14126;J3KSI6	DSG2	122.294	1217;4599;4600;5081;6586;6591;7645;7690;7886;12888;14315;16600;17162;18178;18185;18460;20225;22045;23650;23846;25738;28716;33803;34831;34934;35279;36365;36645;39070;40345;41396;43214;46604;46605;46741;46742;46788;46789;46854;46857;48916;49099;50524	790;7968;7969;7970;8972;8973;12065;12066;14641;14642;14643;14644;15142;15143;25161;28075;32889;32890;34141;36168;36169;36170;36186;36187;36188;36759;40718;40719;40720;44689;44690;44691;48211;48212;48637;48638;52783;52784;52785;52786;59216;59217;69748;69749;69750;71950;71951;72159;72842;75005;75675;75676;81022;81023;81024;83687;85725;89985;89986;97604;97605;97606;97607;97881;97882;97883;97992;9799…	1.60776e-80	8.82072	8.95517	7.24082	7.37527
RelA-associated inhibitor;RelA-associated inhibitor (Fragment)	Q8WUF5	Q8WUF5;K7EN03	PPP1R13L	89.091	1218;5088;7830;19483;39162;51208	794;8980;15037;38912;81201;81202;106926	1.93715e-81	7.09823	7.68692	5.51834	6.10703
Microtubule-associated protein 1B;Microtubule-associated protein 1B (Fragment);Microtubule-associated protein 1B;Microtubule-associated protein 1B (Fragment);Microtubule-associated protein 1B (Fragment)	P46821	P46821;D6RA32;D6RCL2;D6RGJ3;D6RA40	MAP1B	270.634	122;937;940;941;1054;1566;1644;1819;2550;4191;4192;4193;4194;4338;4414;4422;4424;4425;4870;5991;6264;6903;7545;7557;7684;7752;8244;8656;8662;8903;9499;9930;11666;11667;11756;11757;12560;12579;13243;13739;15579;15996;15997;16073;17856;19707;19708;19892;19902;19949;19992;20194;20589;20590;23594;24308;24420;24598;25937;25949;26469;27417;27418;28302;28384;31209;31210;31608;31909;32558;33926;33927;343…	224;225;234;235;236;237;238;481;1577;1578;1579;1751;2094;2095;2096;3674;3675;3676;3677;7055;7056;7057;7058;7059;7060;7061;7401;7402;7545;7546;7563;7564;7565;7567;7568;7569;8064;8065;8550;8551;8552;8553;10816;10817;11381;11382;12815;12816;14259;14260;14261;14340;14341;14828;14829;14830;15790;15791;16674;16676;16677;17189;18402;19248;19249;22940;22941;22942;22944;22946;24450;24495;25871;25872;25873…	2.0711e-53	9.12447	9.13554	7.54457	7.55565
Pyridoxal kinase;Pyridoxal kinase, Isoform 2;Pyridoxal kinase;Pyridoxal kinase, Isoform 3;HCG401289, isoform CRA_b	O00764	O00764;O00764-2;F2Z2Y4;O00764-3;A8MV33	PDXK	35.102	1220;18258;18259;30798;30799;34313;44670;47223;47435;48911;48912;50002	810;36375;36376;36377;36378;63637;63638;70870;93307;98875;99180;99181;102297;102298;102299;102300;102301;104385	2.15989e-51	7.91593	8.06494	6.33603	6.48505
Glutathione S-transferase;Glutathione S-transferase;Glutathione S-transferase Mu 2;Glutathione S-transferase Mu 2, Isoform 2;Glutathione S-transferase Mu 2;Glutathione S-transferase Mu 2 (Fragment);Glutathione S-transferase Mu 2;Glutathione S-transferase (Fragment);Glutathione S-transferase Mu 5;Glutathione S-transferase;Glutathione S-transferase Mu 4;Glutathione S-transferase Mu 1;Glutathione S-…	E9PHN6;F6XZQ7;P28161;P28161-2	E9PHN6;F6XZQ7;P28161;P28161-2;E9PHN7;E9PLF1;E9PGV1;A0A3B3IRM5;P46439;Q5T8R1;A0A0A0MR85;B9ZVX7;H3BQT3;E7EWW9;P09488-2;Q03013-3;Q03013-2;P09488;Q03013;A0A3B3IU61;E9PHN7;E9PLF1;E9PGV1;A0A3B3IRM5;P46439;Q5T8R1;A0A0A0MR85;B9ZVX7;H3BQT3;E7EWW9;P09488-2;Q03013-3;Q03013-2;P09488;Q03013;A0A3B3IU61;E9PHN7;E9PLF1;E9PGV1;A0A3B3IRM5;P46439;Q5T8R1;A0A0A0MR85;B9ZVX7;H3BQT3;E7EWW9;P09488-2;Q03013-3;Q03013-2;P094…	GSTM2;GSTM5;GSTM4;GSTM1	22.876	12200;12201;19943;23495;23583;24715;25323;26594;27316;27824;31062;34563;34564;35829;37597;51293	23754;23755;40056;40057;47881;47882;48078;50546;51838;51839;54738;54739;54740;56332;56333;56335;57371;57372;57374;64169;64170;64171;71336;71337;71338;73907;73908;77774;107076	2.34974e-196	8.63653	8.59065	7.05664	7.01075
60S ribosomal protein L17 (Fragment);Protein RPL17-C18orf32;60S ribosomal protein L17 (Fragment);60S ribosomal protein L17 (Fragment);60S ribosomal protein L17;60S ribosomal protein L17, Isoform 3;60S ribosomal protein L17;RPL17-C18orf32 readthrough;60S ribosomal protein L17, Isoform 2;60S ribosomal protein L17 (Fragment);60S ribosomal protein L17 (Fragment);60S ribosomal protein L17 (Fragment);6…	A0A087WXM6;A0A0A6YYL6;J3KRX5;J3QQT2;P18621;P18621-3	A0A087WXM6;A0A0A6YYL6;J3KRX5;J3QQT2;P18621;P18621-3;J3QLC8;A0A0A0MRF8;P18621-2;J3KRB3;A0A087WWH0;J3QS96;A0A087WY81;J3KSJ0;J3QLC8;A0A0A0MRF8;P18621-2;J3KRB3;A0A087WWH0;J3QS96;A0A087WY81;J3KSJ0;J3QLC8;A0A0A0MRF8;P18621-2;J3KRB3;A0A087WWH0;J3QS96;A0A087WY81;J3KSJ0;J3QLC8;A0A0A0MRF8;P18621-2;J3KRB3;A0A087WWH0;J3QS96;A0A087WY81;J3KSJ0;J3QLC8;A0A0A0MRF8;P18621-2;J3KRB3;A0A087WWH0;J3QS96;A0A087WY81;J3KS…	RPL17;RPL17-C18orf32	19.586	12205;12206;17296;17297;17298;22667;22668;22669;22670;32915;38543;38544;51158	23763;23764;23765;23766;23767;34405;34406;34407;34408;34409;34412;34413;34414;34415;34416;34417;34418;34419;34420;34421;34422;34423;34426;34427;34428;34429;34430;34431;34432;34433;34434;34435;34436;34437;46038;46039;46040;46041;46042;46043;46044;46045;46046;46047;46048;67871;79886;79887;79888;79889;79890;79891;79892;79893;79894;79895;79897;79898;79899;79900;79901;79902;79903;106830;106831	0	9.51274	9.82197	7.93284	8.24207
Methylcrotonoyl-CoA carboxylase beta chain, mitochondrial;Methylcrotonoyl-CoA carboxylase beta chain, mitochondrial, Isoform 2;Methylcrotonoyl-CoA carboxylase beta chain, mitochondrial;Methylcrotonoyl-CoA carboxylase beta chain, mitochondrial (Fragment);Methylcrotonoyl-CoA carboxylase 2 isoform 1;Methylcrotonoyl-CoA carboxylase beta chain, mitochondrial (Fragment)	Q9HCC0	Q9HCC0;Q9HCC0-2;D6RDF7;D6RD67;D6R9R1;A0A0G2JM88	MCCC2	61.333	1221;2058;3405;14567;23403;23404;24378;28714;36857;39589;42301;42719	811;812;813;814;2575;5470;28612;47707;47708;49810;49811;59212;59213;59214;76158;82034;87731;87732;88785	0	7.963	8.08429	6.38311	6.50439
ATPase inhibitor, mitochondrial	Q9UII2	Q9UII2	ATP5IF1	12.249	12210;12211;19549	23775;23776;39057	2.54412e-13	8.53242		6.95253
RUS1 family protein C16orf58;RUS1 family protein C16orf58;RUS1 family protein C16orf58;RUS1 family protein C16orf58, Isoform 2;RUS1 family protein C16orf58 (Fragment);RUS1 family protein C16orf58, Isoform 2;RUS1 family protein C16orf58 (Fragment);RUS1 family protein C16orf58, Isoform 2;RUS1 family protein C16orf58 (Fragment)	H3BR29;H3BSM7;Q96GQ5	H3BR29;H3BSM7;Q96GQ5;Q96GQ5-2;I3L2V0;Q96GQ5-2;I3L2V0;Q96GQ5-2;I3L2V0	C16orf58	46.342	1222;1223;4653;12696;16357;20094;23723;31964	815;816;817;818;8071;24732;24733;32343;32344;40438;48359;65105	2.49519e-35	7.79898	7.9918	6.21909	6.4119
Coiled-coil domain containing 12, isoform CRA_a;Coiled-coil domain-containing protein 12;Coiled-coil domain-containing protein 12 (Fragment);Coiled-coil domain-containing protein 12 (Fragment);Coiled-coil domain-containing protein 12 (Fragment);Coiled-coil domain-containing protein 12 (Fragment)	J3KR35;Q8WUD4	J3KR35;Q8WUD4;S4R331;C9JUN5;S4R331;C9JUN5	CCDC12	20.501	12221;18145;35161	23793;23794;36114;72620	2.92127e-69	7.55783		5.97793
Transmembrane protein 94;Transmembrane protein 94, Isoform 2;Transmembrane protein 94, Isoform 3;Transmembrane protein 94 (Fragment);Transmembrane protein 94 (Fragment);Transmembrane protein 94 (Fragment);Transmembrane protein 94;Transmembrane protein 94 (Fragment);Transmembrane protein 94 (Fragment);Transmembrane protein 94 (Fragment);Transmembrane protein 94;Transmembrane protein 94 (Fragment);…	Q12767;Q12767-2;Q12767-3	Q12767;Q12767-2;Q12767-3;J3KRU7;J3QS17;J3QLM7;J3KS76;J3KRU7;J3QS17;J3QLM7;J3KS76;J3KRU7;J3QS17;J3QLM7;J3KS76	TMEM94	151.151	12223;46899	23797;98204;98205	2.4235e-134	7.04416		5.46426
Histone deacetylase 6;Histone deacetylase 6;Histone deacetylase 6;Histone deacetylase 6 (Fragment);Histone deacetylase 6 (Fragment);HDAC6 protein;Histone deacetylase 6 (Fragment);Histone deacetylase 6 (Fragment);Histone deacetylase 6 (Fragment);Histone deacetylase 6 (Fragment);Histone deacetylase 6, Isoform 2;Histone deacetylase 6;Histone deacetylase 6 (Fragment);Histone deacetylase 6 (Fragment);…	A0A2R8YDE6;Q9UBN7	A0A2R8YDE6;Q9UBN7;A0A2R8Y5Z4;A0A2R8YD35;C9J172;Q9BRX7;E7EP63;E7ER52;A6NDI8;E7EPS2;Q9UBN7-2;A0A2R8Y5Z4;A0A2R8YD35;C9J172;Q9BRX7;E7EP63;E7ER52;A6NDI8;E7EPS2;Q9UBN7-2	HDAC6	125.372	12229;16219;25764;32029;35278;49941	23806;23807;31995;31996;52837;65305;72841;104281	2.87957e-132	7.25302	7.30733	5.67312	5.72743
RanBP2-like and GRIP domain-containing protein 3;RanBP2-like and GRIP domain-containing protein 3;RanBP2-like and GRIP domain-containing protein 4;RANBP2-like and GRIP domain-containing protein 5/6;RANBP2-like and GRIP domain-containing protein 8;RANBP2-like and GRIP domain-containing protein 8;RANBP2-like and GRIP domain-containing protein 8;RANBP2-like and GRIP domain-containing protein 5/6, Is…	A6NKT7;J3KNE0	A6NKT7;J3KNE0;Q7Z3J3;Q99666;O14715;J3KQ37;F8W705;Q99666-2;H0YBN8;Q7Z3J3-2;C9J6W1;C9J1W9;C9JF75;H7BZ48;Q7Z3J3;Q99666;O14715;J3KQ37;F8W705;Q99666-2;H0YBN8;Q7Z3J3-2;C9J6W1;C9J1W9;C9JF75;H7BZ48	RGPD3;RGPD4;RGPD5;RGPD8;RGPD6	197.487	12231;13304;16088;20753;22011;26134;26280;27801;28235;34640;39537;40693;41279;43815;49233;49992;51166	23809;25999;31739;31740;41851;44602;44603;53612;53613;53955;57327;57328;57329;57330;57331;58248;71520;81936;81937;81938;84382;85523;85524;91343;91344;102925;104370;106850	3.94018e-52	8.30261	8.22912	6.72272	6.64923
Guanine nucleotide-binding protein-like 1;Guanine nucleotide-binding protein-like 1 (Fragment);Guanine nucleotide-binding protein-like 1 (Fragment);Guanine nucleotide-binding protein-like 1, Isoform 2	P36915	P36915;A2AB27;A0A140T8Y2;P36915-2	GNL1	68.661	12241;12332;18665;22874;28612;39320;43905;45465;50160	23823;24012;24013;37192;37193;37194;37195;46504;46505;59028;81507;91523;95044;104717	8.34044e-35	7.85769	7.73871	6.27779	6.15881
A-kinase anchor protein 12;A-kinase anchor protein 12, Isoform 2;A-kinase anchor protein 12, Isoform 3	Q02952;Q02952-2;Q02952-3	Q02952;Q02952-2;Q02952-3	AKAP12	191.482	1225;1569;2698;6171;8680;9489;9909;9918;10459;11503;11677;11783;12964;13124;16169;16682;17233;17579;18482;21242;25868;26348;29942;30659;31921;33193;35247;37275;37843;38320;38556;38558;38693;38814;38992;38993;40876;41559;41764;42398;42441;42442;42465;42483;43986;45326;45731;46682;46948;47224;48787	822;1585;1586;1587;3975;3976;11183;16708;18381;19211;19212;19213;19232;20266;20267;22444;22445;22999;23000;25327;25328;25637;31894;31895;33040;33041;34280;34281;34282;35023;35024;36790;42861;53093;54125;61751;61752;61753;63324;64922;68470;68471;68472;72788;77132;77133;78303;78304;79438;79922;79923;79925;80232;80233;80450;80851;80852;80853;84686;86082;86513;86514;87965;87966;88044;88045;88047;8810…	1.5619e-07	8.44072	8.57204	6.86082	6.99214
E3 ubiquitin-protein ligase RNF170;E3 ubiquitin-protein ligase RNF170, Isoform 2;E3 ubiquitin-protein ligase RNF170 (Fragment);E3 ubiquitin-protein ligase RNF170, Isoform 5;E3 ubiquitin-protein ligase RNF170, Isoform 3;E3 ubiquitin-protein ligase RNF170, Isoform 4;E3 ubiquitin-protein ligase RNF170, Isoform 6	Q96K19	Q96K19;Q96K19-2;E9PP55;Q96K19-5;Q96K19-3;Q96K19-4;Q96K19-6	RNF170	29.815	12252;22492;26907	23843;23844;45609;45610;45611;55385;55386;55387;55388	3.36583e-160	7.74305	7.48227	6.16315	5.90237
Structural maintenance of chromosomes protein 1A;Structural maintenance of chromosomes protein;Structural maintenance of chromosomes protein 1A (Fragment);Structural maintenance of chromosomes protein 1A (Fragment);Structural maintenance of chromosomes protein 1A	Q14683	Q14683;G8JLG1;H0Y7K8;V9GY57;V9GYN9	SMC1A	143.233	1226;1625;1813;2052;3296;4181;7562;9199;11403;11404;11740;13126;14648;14833;15115;16251;18595;19680;19948;20548;21716;21717;24122;25813;26584;27025;28492;30500;30964;31506;32392;33360;34153;34690;36288;36610;36613;39585;42098;46346;46349;47263;48931;51194	824;1713;1714;1715;2085;2086;2562;5210;7031;14348;17798;17799;22226;22227;22228;22882;25639;28727;28728;29135;29672;32110;32111;32112;37035;39410;40065;41448;43899;43900;49267;52925;52926;54721;54722;55634;58735;62886;63971;66476;66477;66478;68816;70530;70531;71644;74832;74833;75579;75580;82027;87278;96969;96970;96972;98954;98955;102340;102341;106901	3.93298e-85	8.4127	8.47332	6.83281	6.89343
Receptor for retinol uptake STRA6;Receptor for retinol uptake STRA6;Receptor for retinol uptake STRA6, Isoform 3;Receptor for retinol uptake STRA6, Isoform 4;Receptor for retinol uptake STRA6, Isoform 5;Receptor for retinol uptake STRA6, Isoform 6;Receptor for retinol uptake STRA6 (Fragment);Receptor for retinol uptake STRA6;Receptor for retinol uptake STRA6 (Fragment);Receptor for retinol uptake…	J3KQI6;Q9BX79;Q9BX79-3;Q9BX79-4;Q9BX79-5;Q9BX79-6	J3KQI6;Q9BX79;Q9BX79-3;Q9BX79-4;Q9BX79-5;Q9BX79-6;I3L2B6;I3NI08;I3L2B6;I3NI08;I3L2B6;I3NI08;I3L2B6;I3NI08;I3L2B6;I3NI08;I3L2B6;I3NI08	STRA6	72.648	1227;15532;17556;43628	825;30636;30637;30638;34979;90935;90936	2.3055e-47	7.5495	8.1071	5.96961	6.5272
Protein-glutamate O-methyltransferase;Protein-glutamate O-methyltransferase	Q9H993	Q9H993;F5GZY1	ARMT1	51.172	12279;15264;28049;35352;43041	23893;30003;30004;30005;57884;57885;72960;89592	6.31176e-44	7.66996	7.05176	6.09006	5.47187
Acyl-coenzyme A thioesterase 2, mitochondrial;Acyl-coenzyme A thioesterase 1;Acyl-coenzyme A thioesterase 1;Putative acyl-coenzyme A thioesterase 6;Acyl-coenzyme A thioesterase 2, mitochondrial;Acyl-coenzyme A thioesterase 2, mitochondrial;Acyl-coenzyme A thioesterase 2, mitochondrial, Isoform 2	A0A087X0W7	A0A087X0W7;Q86TX2;G3V4F2;A0A2R8Y7H3;A0A087WT95;P49753;P49753-2	ACOT2;ACOT1;ACOT6	46.292	1228;1532;1815;2348;3730;4320;6707;17254;17947;39022;43605;43634;43859;50144;51075	827;1506;2089;3163;3164;3165;6142;7359;7361;7362;12354;34333;34334;35701;35702;80918;90948;90949;90950;90951;90952;91435;91436;91437;91438;104689;106667	9.55148e-202	8.07145	8.49885	6.49156	6.91896
Amyloid-beta precursor protein;Amyloid-beta precursor protein;Isoform L-APP752 of Amyloid-beta precursor protein;Isoform L-APP696 of Amyloid-beta precursor protein;Amyloid-beta precursor protein, Isoform APP714;Isoform L-APP733 of Amyloid-beta precursor protein;Amyloid-beta precursor protein, Isoform 11;Amyloid-beta precursor protein, Isoform APP751;Amyloid-beta precursor protein;Amyloid-beta pre…	E9PG40;P05067;P05067-9	E9PG40;P05067;P05067-9;P05067-5;P05067-6;P05067-7;P05067-11;P05067-8;A0A0A0MRG2;P05067-10;P05067-3;P05067-4;H7C0V9;H7C2L2;P05067-2;P05067-5;P05067-6;P05067-7;P05067-11;P05067-8;A0A0A0MRG2;P05067-10;P05067-3;P05067-4;H7C0V9;H7C2L2;P05067-2;P05067-5;P05067-6;P05067-7;P05067-11;P05067-8;A0A0A0MRG2;P05067-10;P05067-3;P05067-4;H7C0V9;H7C2L2;P05067-2	APP	80.833	12284;20360;23421;28906;31580;32515;38226;42959;45589;45805;49718;50603	23902;23903;23904;23905;41018;47744;47745;47746;59575;66859;66860;79236;89407;95302;95802;95803;103844;105666;105667;105668;105669	3.98728e-225	7.91238	8.46406	6.33248	6.88416
Bystin;Bystin;Bystin (Fragment)	Q13895	Q13895;F8WBL2;H7BY94	BYSL	49.601	1229;15477;29280;37708;46769	828;30513;60399;78019;97936;97937	2.1776e-195	7.2778	7.1586	5.6979	5.5787
Activating signal cointegrator 1;Activating signal cointegrator 1;Activating signal cointegrator 1;Activating signal cointegrator 1	Q15650	Q15650;H0YLN7;H0YL91;H0YK63	TRIP4	66.146	123;18163;22064;33149;41201;41234	8126;36144;44721;44722;44724;68375;68376;85351;85422;85423	1.2196e-12	7.37922	7.30917	5.79932	5.72928
TSC22 domain family protein 4;TSC22 domain family protein 4 (Fragment);TSC22 domain family protein 4, Isoform 2	Q9Y3Q8	Q9Y3Q8;H7BZ77;Q9Y3Q8-2	TSC22D4	41.026	1230;2826;7226	829;4236;13523	0		7.51972		5.93983
Pogo transposable element with ZNF domain;Pogo transposable element with ZNF domain, Isoform 2;Pogo transposable element with ZNF domain, Isoform 3;Pogo transposable element with ZNF domain, Isoform 5;Pogo transposable element with ZNF domain, Isoform 6;Pogo transposable element with ZNF domain, Isoform 7;Pogo transposable element with ZNF domain (Fragment);Pogo transposable element with ZNF doma…	Q7Z3K3;Q7Z3K3-2;Q7Z3K3-3;Q7Z3K3-5;Q7Z3K3-6;Q7Z3K3-7	Q7Z3K3;Q7Z3K3-2;Q7Z3K3-3;Q7Z3K3-5;Q7Z3K3-6;Q7Z3K3-7;H0YCT3;A6PW30;E9PJY9;E9PIR8;Q7Z3K3-4;H0YCT3;A6PW30;E9PJY9;E9PIR8;Q7Z3K3-4;H0YCT3;A6PW30;E9PJY9;E9PIR8;Q7Z3K3-4;H0YCT3;A6PW30;E9PJY9;E9PIR8;Q7Z3K3-4;H0YCT3;A6PW30;E9PJY9;E9PIR8;Q7Z3K3-4;H0YCT3;A6PW30;E9PJY9;E9PIR8;Q7Z3K3-4	POGZ	155.344	12303;14799;20814;23039;23168;23420;24884;27130;29123;32894;36749;39301;42940;45150;47728	23955;29062;41965;46866;46867;47115;47116;47743;50883;55871;60030;60031;67827;67828;75925;75926;81476;81477;89360;89361;89362;94341;99789	2.62944e-87	7.96683	7.84581	6.38694	6.26591
Nucleosome assembly protein 1-like 1;Nucleosome assembly protein 1-like 1 (Fragment);Nucleosome assembly protein 1-like 1 (Fragment);Nucleosome assembly protein 1-like 1;Nucleosome assembly protein 1-like 1, Isoform 2;Nucleosome assembly protein 1-like 1 (Fragment);Nucleosome assembly protein 1-like 1;Nucleosome assembly protein 1-like 1 (Fragment);Nucleosome assembly protein 1-like 1 (Fragment);…	F5H4R6;F8VY35;H0YIV4;P55209;P55209-2	F5H4R6;F8VY35;H0YIV4;P55209;P55209-2;F8VUX1;F8W0J6;F8W020;F8VXI6;F8VVB5;F8W543;H0YH88;H0YHC3;B7Z4K9;F8VUX1;F8W0J6;F8W020;F8VXI6;F8VVB5;F8W543;H0YH88;H0YHC3;B7Z4K9;F8VUX1;F8W0J6;F8W020;F8VXI6;F8VVB5;F8W543;H0YH88;H0YHC3;B7Z4K9;F8VUX1;F8W0J6;F8W020;F8VXI6;F8VVB5;F8W543;H0YH88;H0YHC3;B7Z4K9;F8VUX1;F8W0J6;F8W020;F8VXI6;F8VVB5;F8W543;H0YH88;H0YHC3;B7Z4K9	NAP1L1	44.627	12309;13788;14948;14949;14950;15444;15445;17112;25446;34875;34876;34877;37382;38305;39136;49854	23963;23964;26952;26953;29342;29343;29344;29345;29346;30442;30443;30444;30445;30446;30447;30448;30449;34039;34040;52194;52195;52196;52197;52198;52199;52200;72039;72040;72041;72043;72044;72045;72046;72047;72048;72049;72050;72051;72052;77351;77352;79408;79409;81157;104121;104122;104123	6.0769e-140	9.18223	9.26475	7.60233	7.68485
Lysosome-associated membrane glycoprotein 2;Isoform LAMP-2B of Lysosome-associated membrane glycoprotein 2;Isoform LAMP-2C of Lysosome-associated membrane glycoprotein 2;Lysosome-associated membrane glycoprotein 2 (Fragment)	P13473	P13473;P13473-2;P13473-3;H0YCG2	LAMP2	44.961	12328;17094;19553;22806;39693;50566	23999;24000;24001;24002;24003;24004;34005;34006;34007;34008;34009;39067;46361;46362;82249;82250;105598;105599;105600;105601	1.02019e-31	8.82482	8.6241	7.24492	7.04421
Alpha-synuclein;Alpha-synuclein;Alpha-synuclein;Isoform 2-4 of Alpha-synuclein;Isoform 2-5 of Alpha-synuclein	E7EPV7;H6UYS7;P37840;P37840-2;P37840-3	E7EPV7;H6UYS7;P37840;P37840-2;P37840-3	SNCA	11.777	12337;44499	24023;24024;92752	0		7.92683		6.34693
Protein FAM177A1;Protein FAM177A1, Isoform 2;Protein FAM177A1 (Fragment);Protein FAM177A1 (Fragment);Protein FAM177A1 (Fragment);Protein FAM177A1 (Fragment)	Q8N128;Q8N128-2	Q8N128;Q8N128-2;G3V583;G3V3Z5;G3V583;G3V3Z5	FAM177A1	23.757	1234;16098;20729	836;31754;41804	0		7.8086		6.2287
Cytochrome b-c1 complex subunit 7;Cytochrome b-c1 complex subunit 7;Cytochrome b-c1 complex subunit 7, Isoform 2	P14927	P14927;B7Z2R2;P14927-2	UQCRB	13.53	12345;49735;50023	24036;24037;103874;103875;104426;104427	1.96679e-31	8.05077	8.12557	6.47087	6.54567
Microtubule-associated protein RP/EB family member 1	Q15691	Q15691	MAPRE1	29.999	12361;13860;14810;19247;19249;22297;24496;25869;30278;33606;34380	24062;27109;27110;29096;38417;38418;38419;45285;45286;45287;45288;50061;50062;50063;53095;53096;53097;62449;69374;69375;69376;69377;70982	2.73468e-07	8.31604	8.44328	6.73614	6.86338
Glycogenin-1;Isoform GN-1 of Glycogenin-1;Glycogenin 1, isoform CRA_e;Glycogenin-1 (Fragment);Glycogenin-1 (Fragment);Glycogenin-1 (Fragment);Glycogenin 1, isoform CRA_e;Glycogenin-1 (Fragment);Glycogenin-1 (Fragment);Glycogenin-1 (Fragment)	P46976;P46976-2	P46976;P46976-2;G5E9W8;C9JQ42;C9J8R8;C9J7C7;G5E9W8;C9JQ42;C9J8R8;C9J7C7	GYG1	39.384	12393;15662;24374;26806;30763;30764;38402;46901;49329;49330;49331	24129;30911;49801;49802;49803;55134;55135;63565;63566;63567;63568;63570;79605;98208;103089;103090;103091	1.57148e-57	7.44614	8.33377	5.86624	6.75388
Protein mago nashi homolog 2;Protein mago nashi homolog 2;Protein mago nashi homolog 2;Protein mago nashi homolog;Protein mago nashi homolog 2;Protein mago nashi homolog, Isoform 2;Protein mago nashi homolog 2	Q96A72	Q96A72;F5H6N1;F5H124;P61326;F5H6P7;P61326-2;F5H3U9	MAGOHB;MAGOH	17.276	124;5497;9477;14016;21711;21712;36592;41745;46034;46213;49815	8156;9779;18358;18359;27444;27445;27446;27447;27448;43887;43888;43890;75546;75547;75548;86446;96318;96686;104046	3.39548e-142	8.43779	7.87982	6.85789	6.29993
RNA-binding protein 34 (Fragment);RNA-binding protein 34;RNA-binding protein 34, Isoform 2;RNA-binding protein 34 (Fragment);RNA-binding protein 34 (Fragment);RNA-binding protein 34 (Fragment);RNA-binding protein 34 (Fragment);RNA-binding protein 34 (Fragment);RNA-binding protein 34 (Fragment)	A2A2V2;P42696;P42696-2	A2A2V2;P42696;P42696-2;Q5TCT4;H7C5M1;Q5TCT4;H7C5M1;Q5TCT4;H7C5M1	RBM34	45.918	12401;22998;25164;41784	24142;46790;51521;86548	3.9213e-36	7.17177	7.21302	5.59188	5.63312
Glycosylated lysosomal membrane protein;Glycosylated lysosomal membrane protein;Glycosylated lysosomal membrane protein, Isoform 2;Glycosylated lysosomal membrane protein;Glycosylated lysosomal membrane protein;Glycosylated lysosomal membrane protein;Glycosylated lysosomal membrane protein;Glycosylated lysosomal membrane protein;Glycosylated lysosomal membrane protein	A0A087WV34;Q8WWB7;Q8WWB7-2	A0A087WV34;Q8WWB7;Q8WWB7-2;X6R6A3;A0A087X0W3;X6R6A3;A0A087X0W3;X6R6A3;A0A087X0W3	GLMP	34.576	12404;27748	24146;57221;57222;57223	2.10597e-15	7.88637		6.30648
Ubiquitin carboxyl-terminal hydrolase 10;Ubiquitin carboxyl-terminal hydrolase 10, Isoform 2;Ubiquitin carboxyl-terminal hydrolase 10, Isoform 3;Ubiquitin carboxyl-terminal hydrolase 10 (Fragment);Ubiquitin carboxyl-terminal hydrolase 10 (Fragment);Ubiquitin carboxyl-terminal hydrolase 10 (Fragment);Ubiquitin carboxyl-terminal hydrolase 10 (Fragment);Ubiquitin carboxyl-terminal hydrolase 10 (Frag…	Q14694;Q14694-2;Q14694-3	Q14694;Q14694-2;Q14694-3;J3KT19;H3BQC6;H3BQP1;H3BNA1;H3BNS8;J3KT19;H3BQC6;H3BQP1;H3BNA1;H3BNS8;J3KT19;H3BQC6;H3BQP1;H3BNA1;H3BNS8	USP10	87.134	12406;20592;21100;28859;36254;44635	24148;24149;41527;42563;42564;59485;74758;93199	1.38529e-56	7.5473	7.61204	5.9674	6.03214
Very-long-chain (3R)-3-hydroxyacyl-CoA dehydratase 2	Q6Y1H2	Q6Y1H2	HACD2	28.368	1241;22345	847;45381	2.26967e-75	7.23553		5.65564
A disintegrin and metalloproteinase with thrombospondin motifs 9;A disintegrin and metalloproteinase with thrombospondin motifs 9, Isoform 4;A disintegrin and metalloproteinase with thrombospondin motifs 9, Isoform 3;A disintegrin and metalloproteinase with thrombospondin motifs 9, Isoform 2;A disintegrin and metalloproteinase with thrombospondin motifs 9 (Fragment);A disintegrin and metalloprote…	Q9P2N4;Q9P2N4-4	Q9P2N4;Q9P2N4-4;Q9P2N4-2;Q9P2N4-1;H0Y859;Q9P2N4-2;Q9P2N4-1;H0Y859	ADAMTS9	216.491	12427;13371	24223;26115	2.40104e-49	7.08527		5.50537
U6 snRNA-associated Sm-like protein LSm1	O15116	O15116	LSM1	15.179	12429;39735	24225;82337;82338	1.5172e-26	7.82387		6.24397
Myeloid-derived growth factor (Fragment);Myeloid-derived growth factor;Myeloid-derived growth factor	M0QXF7;M0QYN0;Q969H8	M0QXF7;M0QYN0;Q969H8	MYDGF	9.56	12431;12432;15573;15574;41956;42428	24227;24228;24229;24230;24231;30730;30731;86930;86931;88015	6.12516e-67	7.3887	8.34199	5.80881	6.7621
Zinc finger CCCH domain-containing protein 11A;Zinc finger CCCH domain-containing protein 11A;Zinc finger CCCH domain-containing protein 11B;Zinc finger CCCH domain-containing protein 11A (Fragment);Zinc finger CCCH domain-containing protein 11A	O75152	O75152;E9PQ61;A0A1B0GTU1;E9PBY7;A0A1W2PPR9	ZC3H11A;ZC3H11B	89.131	1244;16023;34037;41828;43272;43927;45838;48027	856;31638;70265;70266;86630;86631;90102;90103;90104;91563;91564;95895;95896;100364	5.58396e-85	7.81272	7.84172	6.23282	6.26182
Alcohol dehydrogenase class-3;Alcohol dehydrogenase class-3 (Fragment);Alcohol dehydrogenase class-3;Alcohol dehydrogenase class-3;Alcohol dehydrogenase class-3	P11766	P11766;H0YAG8;D6RFE4;D6RAY0;D6R9G2	ADH5	39.724	1245;1246;1901;1902;2113;10022;17474;20968;21776;21962;30682;30683;35581;35747;45292;45370	857;858;860;861;2241;2242;2243;2667;19426;19427;34848;42286;44047;44048;44049;44050;44502;44503;63376;63377;63378;73427;73724;73725;94640;94796;94797;94798;94799;94800	1.11558e-131	8.34035	8.91708	6.76045	7.33718
1-phosphatidylinositol 4,5-bisphosphate phosphodiesterase gamma-1;1-phosphatidylinositol 4,5-bisphosphate phosphodiesterase gamma-1, Isoform 2;1-phosphatidylinositol 4,5-bisphosphate phosphodiesterase gamma-1 (Fragment);1-phosphatidylinositol 4,5-bisphosphate phosphodiesterase gamma-1 (Fragment);1-phosphatidylinositol 4,5-bisphosphate phosphodiesterase gamma-1 (Fragment);1-phosphatidylinositol 4,…	P19174;P19174-2	P19174;P19174-2;A0A0D9SEK2;V9GY71;V9GYH5;A0A0D9SEK2;V9GY71;V9GYH5	PLCG1	148.532	12450;13240;21561;33454;37405;43633;46938;51058	24264;25863;43528;43529;69035;77396;90945;98277;106631	0	7.3855	7.50399	5.8056	5.9241
Collagen triple helix repeat-containing protein 1;Collagen triple helix repeat-containing protein 1, Isoform 3;Collagen triple helix repeat-containing protein 1;Collagen triple helix repeat-containing protein 1, Isoform 2;Collagen triple helix repeat-containing protein 1;Collagen triple helix repeat-containing protein 1;Collagen triple helix repeat-containing protein 1, Isoform 2;Collagen triple …	Q96CG8;Q96CG8-3	Q96CG8;Q96CG8-3;E7EVQ5;Q96CG8-2;E5RK99;E7EVQ5;Q96CG8-2;E5RK99	CTHRC1	26.224	12453;21789	24269;44077;44078	0	7.8124		6.23251
Selenide, water dikinase 1;Selenide, water dikinase 1, Isoform 4;Selenide, water dikinase 1, Isoform 2;Selenide, water dikinase 1 (Fragment);Selenide, water dikinase 1, Isoform 3;Selenide, water dikinase 1 (Fragment)	P49903	P49903;P49903-4;P49903-2;Q5T5U6;P49903-3;Q5T5U7	SEPHS1	42.911	12456;19481;19482;27630;33298;42015;47475;50215	24272;24273;38910;38911;56984;56985;56986;68688;68689;68690;68691;68692;87072;87073;87074;99288;99289;104822	0	7.63651	8.1161	6.05662	6.5362
Ribosome-recycling factor, mitochondrial;Ribosome-recycling factor, mitochondrial, Isoform 3;Ribosome-recycling factor, mitochondrial, Isoform 2;Ribosome-recycling factor, mitochondrial, Isoform 8;Ribosome-recycling factor, mitochondrial (Fragment);Ribosome-recycling factor, mitochondrial, Isoform 7;Ribosome-recycling factor, mitochondrial, Isoform 5;Ribosome-recycling factor, mitochondrial, Isof…	Q96E11;Q96E11-3	Q96E11;Q96E11-3;Q96E11-2;Q96E11-8;X6RDS5;Q96E11-7;Q96E11-5;Q96E11-6;Q96E11-4;Q96E11-2;Q96E11-8;X6RDS5;Q96E11-7;Q96E11-5;Q96E11-6;Q96E11-4	MRRF	29.277	12467;20763;24986;37043;41704	24288;24289;41868;51174;51175;76605;76606;86381	1.94802e-296	7.6514	7.59866	6.0715	6.01876
Electron transfer flavoprotein subunit alpha, mitochondrial;Electron transfer flavoprotein subunit alpha, mitochondrial (Fragment);Electron transfer flavoprotein subunit alpha, mitochondrial, Isoform 2;Electron transfer flavoprotein subunit alpha, mitochondrial;Electron transfer flavoprotein subunit alpha, mitochondrial (Fragment);Electron transfer flavoprotein subunit alpha, mitochondrial (Fragm…	P13804	P13804;H0YLU7;P13804-2;H0YK49;H0YL12;H0YNX6;H0YKF0;H0YL83;H0YM12;J3KN60	ETFA	35.08	1247;4399;17452;18627;23653;26069;26543;28264;36738;38904;40766;43181;43191;45139;47298;48906	862;863;7516;7517;34799;34800;34801;37096;37097;48216;53485;53486;53487;53488;54626;54627;58292;58293;58294;58295;58296;58297;58298;58299;58300;58301;75898;75899;80661;84507;89897;89917;89918;94324;99019;99020;102283;102284;102285	4.85808e-151	9.30251	8.91465	7.72261	7.33475
Translocating chain-associated membrane protein 2	Q15035	Q15035	TRAM2	43.328	12475;40472	24302;83917	7.7224e-05	7.20188		5.62199
Aminoacyl tRNA synthase complex-interacting multifunctional protein 2;Aminoacyl tRNA synthase complex-interacting multifunctional protein 2	Q13155	Q13155;A8MU58	AIMP2	35.349	1248;7046;14390;15003;15004;32174;38744;40589;41765;41940;47244	865;13116;13117;13118;28238;28239;29438;29439;29440;29441;65798;80314;84125;86517;86892;86893;86894;98909	0.00096176	7.72577	8.28514	6.14588	6.70524
Acid ceramidase;Acid ceramidase;Acid ceramidase;Acid ceramidase;Acid ceramidase (Fragment);Acid ceramidase;Acid ceramidase;Acid ceramidase;Acid ceramidase, Isoform 2;Acid ceramidase;Acid ceramidase;Acid ceramidase;Acid ceramidase, Isoform 3;Acid ceramidase (Fragment);Acid ceramidase;Acid ceramidase (Fragment);Acid ceramidase (Fragment);Acid ceramidase (Fragment);Acid ceramidase (Fragment);Acid ce…	A0A1B0GTM3;A0A1B0GTZ5;A0A1B0GUA4;A0A1B0GUE3;A0A1B0GUW4;A0A1B0GW68;E7EMM4;Q13510;Q13510-2	A0A1B0GTM3;A0A1B0GTZ5;A0A1B0GUA4;A0A1B0GUE3;A0A1B0GUW4;A0A1B0GW68;E7EMM4;Q13510;Q13510-2;A0A1B0GUH5;A0A1B0GTP7;A0A1B0GUG1;Q13510-3;A0A1B0GV06;A0A1B0GVG2;A0A1B0GU62;A0A1B0GUJ3;A0A1B0GUB3;A0A1B0GW66;A0A1B0GU06;A0A1B0GVE7;A0A1B0GVJ1;A0A1B0GW48;A0A1B0GVA3;A0A1B0GV95;A0A1B0GUH5;A0A1B0GTP7;A0A1B0GUG1;Q13510-3;A0A1B0GV06;A0A1B0GVG2;A0A1B0GU62;A0A1B0GUJ3;A0A1B0GUB3;A0A1B0GW66;A0A1B0GU06;A0A1B0GVE7;A0A1B0…	ASAH1	42.467	12494;20006;28779;30311;35769;46651	24333;40211;59326;62527;73765;73766;97702	1.83111e-259	8.24468	8.071	6.66479	6.49111
Aprataxin (Fragment);Aprataxin (Fragment);Aprataxin;Aprataxin, Isoform 10;Aprataxin, Isoform 11;Aprataxin, Isoform 13;Aprataxin, Isoform 5;Aprataxin, Isoform 7;Aprataxin, Isoform 9;Aprataxin, Isoform 4;Aprataxin, Isoform 8;Aprataxin (Fragment);Aprataxin, Isoform 12;Aprataxin;Aprataxin;Aprataxin, Isoform 3;Aprataxin (Fragment);Aprataxin;Aprataxin;Aprataxin;Aprataxin, Isoform 4;Aprataxin, Isoform 8…	C9J8U3;C9JZ40;Q7Z2E3;Q7Z2E3-10;Q7Z2E3-11;Q7Z2E3-13;Q7Z2E3-5;Q7Z2E3-7;Q7Z2E3-9	C9J8U3;C9JZ40;Q7Z2E3;Q7Z2E3-10;Q7Z2E3-11;Q7Z2E3-13;Q7Z2E3-5;Q7Z2E3-7;Q7Z2E3-9;Q7Z2E3-4;Q7Z2E3-8;F8WBM3;Q7Z2E3-12;A0A0A0MRW7;F8WBD6;Q7Z2E3-3;F8W6G5;E7EVB7;Q6JV79;E7EUY4;Q7Z2E3-4;Q7Z2E3-8;F8WBM3;Q7Z2E3-12;A0A0A0MRW7;F8WBD6;Q7Z2E3-3;F8W6G5;E7EVB7;Q6JV79;E7EUY4;Q7Z2E3-4;Q7Z2E3-8;F8WBM3;Q7Z2E3-12;A0A0A0MRW7;F8WBD6;Q7Z2E3-3;F8W6G5;E7EVB7;Q6JV79;E7EUY4;Q7Z2E3-4;Q7Z2E3-8;F8WBM3;Q7Z2E3-12;A0A0A0MRW7;F8WBD…	APTX	17.731	12497;28785	24337;59337	1.05237e-245
Septin-11;Septin 11, isoform CRA_b;Septin-11;Septin-11, Isoform 2;Septin-11 (Fragment);Septin-11 (Fragment);Septin-11 (Fragment);Septin-11 (Fragment);Septin-11 (Fragment);Septin-11, Isoform 2;Septin-11 (Fragment);Septin-11 (Fragment);Septin-11 (Fragment);Septin-11 (Fragment);Septin-11 (Fragment);Septin-11, Isoform 2;Septin-11 (Fragment);Septin-11 (Fragment);Septin-11 (Fragment);Septin-11 (Fragmen…	D6RER5;D6RGI3;Q9NVA2	D6RER5;D6RGI3;Q9NVA2;Q9NVA2-2;D6RDU5;H0Y961;H0Y9G8;D6RDP1;D6R9Y6;Q9NVA2-2;D6RDU5;H0Y961;H0Y9G8;D6RDP1;D6R9Y6;Q9NVA2-2;D6RDU5;H0Y961;H0Y9G8;D6RDP1;D6R9Y6	SEPT11	49.809	125;825;884;8388;11106;13827;21591;25775;30099;34078;35963;38216;38388;40060;40061;40151;41520;41521;41920	122;123;124;8172;8173;16117;21654;21655;27045;27046;27047;27048;43581;52854;62064;62065;70367;70368;70369;70370;70371;74145;79212;79213;79214;79215;79216;79583;82962;82963;83187;85983;85984;85985;85986;85987;86859;86860	2.1382e-59	8.65349	8.85407	7.07359	7.27417
60 kDa heat shock protein, mitochondrial;60 kDa heat shock protein, mitochondrial (Fragment);60 kDa heat shock protein, mitochondrial (Fragment);60 kDa heat shock protein, mitochondrial, Isoform 2;60 kDa heat shock protein, mitochondrial (Fragment);60 kDa heat shock protein, mitochondrial (Fragment);60 kDa heat shock protein, mitochondrial (Fragment);60 kDa heat shock protein, mitochondrial (Frag…	P10809	P10809;E7ESH4;E7EXB4;P10809-2;C9JL25;C9JL19;C9JCQ4;C9J0S9	HSPD1	61.055	1250;3181;3182;3189;3190;3791;5309;5310;5423;6044;6045;7646;7692;7923;8162;10727;10728;10729;13677;15680;18804;18805;18808;18809;19041;19042;21498;22468;22469;22470;22547;22548;22549;22550;22720;22941;23365;23366;24536;29522;30640;30641;30642;30643;32934;35776;36143;36144;37804;37805;38336;42110;43426;43429;43430;43431;44552;46100;46101;46102;46124;46125;46126;46166;48388;48389	867;868;869;871;872;873;875;4990;4991;4992;4993;4994;4995;4996;4997;4998;5000;5001;5002;5003;5004;5005;5006;6263;6264;9435;9436;9437;9438;9439;9650;9651;10916;10917;10918;10919;10920;10921;10922;10923;10924;10925;10926;10927;14646;14647;14648;14649;14651;14652;14653;14654;14655;14656;14657;14658;14659;14660;14661;14662;14663;14664;14665;14666;14667;14668;15224;15665;15666;15667;15668;20839;20840;…	2.69415e-49	9.64206	9.83585	8.06216	8.25595
LMBR1 domain-containing protein 2	Q68DH5	Q68DH5	LMBRD2	81.172	12525;20170;34183	24394;40598;70533	4.68638e-06	7.40505		5.82516
SH3 domain-binding glutamic acid-rich-like protein 2	Q9UJC5	Q9UJC5	SH3BGRL2	12.326	12531;49874	24405;104152	3.87333e-05	7.51673		5.93683
Something about silencing protein 10	Q9NQZ2	Q9NQZ2	UTP3	54.558	12534;24202;25072;36122	24409;49430;49431;51354;74489	0.00033223	7.71392		6.13403
Retrotransposon Gag-like protein 8B;Retrotransposon Gag-like protein 8A;Retrotransposon Gag-like protein 8B;Retrotransposon Gag-like protein 8B	A6ZKI3;Q9BWD3	A6ZKI3;Q9BWD3;Q17RB0;Q17RB0	RTL8C;RTL8A;RTL8B	13.171	12537;48442	24414;101262	4.35897e-51
Sorbitol dehydrogenase;Sorbitol dehydrogenase;Sorbitol dehydrogenase;Sorbitol dehydrogenase, Isoform 2	Q00796	Q00796;H0YLA4;H0YKB3;Q00796-2	SORD	38.325	12538;25968;35853;45040	24416;24417;53282;53283;73951;94098	3.69317e-69	7.73152	7.62236	6.15163	6.04247
Protein Hook homolog 3;Protein Hook homolog 3 (Fragment);Protein Hook homolog 3 (Fragment)	Q86VS8	Q86VS8;H0YE69;H0YDM4	HOOK3	83.126	12539;17076;19827;20657;20964;21086;26827;27649;44293	24418;33873;39768;39769;39770;41650;41651;41652;42280;42281;42535;42536;55189;57028;57029;57030;92241	1.02516e-99	7.76388	7.99342	6.18399	6.41353
Major prion protein (Fragment);Major prion protein;Major prion protein (Fragment);Major prion protein (Fragment)	A2A2V1;P04156	A2A2V1;P04156;X6RKS3;X6RKS3	PRNP	27.279	12542;35573;48752	24421;73414;73415;101961	2.59249e-15	7.4456	7.82782	5.86571	6.24793
Mitochondrial ribonuclease P catalytic subunit;Mitochondrial ribonuclease P catalytic subunit, Isoform 2;Mitochondrial ribonuclease P catalytic subunit, Isoform 4;Mitochondrial ribonuclease P catalytic subunit (Fragment);Mitochondrial ribonuclease P catalytic subunit, Isoform 3;Mitochondrial ribonuclease P catalytic subunit (Fragment);Mitochondrial ribonuclease P catalytic subunit, Isoform 3;Mito…	O15091;O15091-2;O15091-4	O15091;O15091-2;O15091-4;A0A0A0MTQ0;O15091-3;A0A0A0MTQ0;O15091-3;A0A0A0MTQ0;O15091-3	KIAA0391	67.315	12546;27449	24427;56603	0
Acetolactate synthase-like protein;Acetolactate synthase-like protein;Acetolactate synthase-like protein (Fragment);Acetolactate synthase-like protein (Fragment);Acetolactate synthase-like protein (Fragment);Acetolactate synthase-like protein (Fragment);Acetolactate synthase-like protein	A1L0T0	A1L0T0;M0R026;M0QZX5;E9PJS0;M0R1B5;E9PL44;E9PNL1	ILVBL	67.868	1255;6521;7053;11828;12335;12336;14187;15655;22872;22873;26606;29649;30402;35877;46984;49454	885;11930;11931;11932;11933;13131;13132;23076;24017;24018;24019;24020;24021;27784;30894;30895;46500;46501;46502;46503;54758;61147;62712;62713;62714;73995;73996;98367;98368;98369;103354;103355;103356;103357	6.75942e-197	8.59728	8.84463	7.01738	7.26473
CD44 antigen (Fragment);CD44 antigen;CD44 antigen;CD44 antigen, Isoform 10;CD44 antigen, Isoform 11;CD44 antigen, Isoform 12;CD44 antigen, Isoform 13;CD44 antigen, Isoform 14;CD44 antigen, Isoform 16;CD44 antigen, Isoform 17;CD44 antigen, Isoform 18;CD44 antigen, Isoform 3;CD44 antigen, Isoform 4;CD44 antigen, Isoform 5;CD44 antigen, Isoform 6;CD44 antigen, Isoform 7;CD44 antigen, Isoform 8;CD44 …	H0Y2P0;H0YD13;P16070;P16070-10;P16070-11;P16070-12;P16070-13;P16070-14;P16070-16;P16070-17;P16070-18;P16070-3;P16070-4;P16070-5;P16070-6;P16070-7;P16070-8	H0Y2P0;H0YD13;P16070;P16070-10;P16070-11;P16070-12;P16070-13;P16070-14;P16070-16;P16070-17;P16070-18;P16070-3;P16070-4;P16070-5;P16070-6;P16070-7;P16070-8;H0YE40;J3KN83;P16070-9;H0YDW7;H0YD17;H0Y5E4;H0YCV9;P16070-15;H0YDX6;H0YE40;J3KN83;P16070-9;H0YDW7;H0YD17;H0Y5E4;H0YCV9;P16070-15;H0YDX6;H0YE40;J3KN83;P16070-9;H0YDW7;H0YD17;H0Y5E4;H0YCV9;P16070-15;H0YDX6;H0YE40;J3KN83;P16070-9;H0YDW7;H0YD17;H0Y…	CD44	30.952	12555;30517;30518;50229	24440;62948;62949;62950;104849;104850	3.12242e-153	7.34948	7.56416	5.76959	5.98426
Elongin-B;Elongin-B;Elongin-B, Isoform 2;Elongin-B (Fragment);Elongin-B;Elongin-B (Fragment);Elongin-B;Elongin-B (Fragment);Elongin-B	B8ZZU8;Q15370;Q15370-2	B8ZZU8;Q15370;Q15370-2;I3L0M9;A0A0B4J296;I3L0M9;A0A0B4J296;I3L0M9;A0A0B4J296	ELOB	12.527	12564;23687;30976;35869;43330;44341	24455;48286;64001;64002;64003;64004;64005;73982;90226;92398	2.18646e-47	7.88161	8.22585	6.30171	6.64596
Legumain;Legumain, Isoform 2;Legumain, Isoform 3;Legumain;Legumain;Legumain	Q99538;Q99538-2;Q99538-3	Q99538;Q99538-2;Q99538-3;G3V4E4;G3V4E4;G3V4E4	LGMN	49.411	12565;39520	24456;24457;81908;81909;81910;81911;81912	1.45126e-21	7.80608	7.61898	6.22618	6.03909
Pro-neuropeptide Y	P01303	P01303	NPY	10.851	12568;41318	24464;24465;24466;85585;85586	3.16137e-10	7.57195	6.9491	5.99205	5.36921
Collagen alpha-2(VI) chain;Isoform 2C2A' of Collagen alpha-2(VI) chain;Collagen alpha-2(VI) chain, Isoform 2C2A;Collagen alpha-2(VI) chain (Fragment);Collagen alpha-2(VI) chain (Fragment)	P12110	P12110;P12110-3;P12110-2;H7C0M5;C9JH44	COL6A2	108.579	1257;2841;6052;6824;8742;8743;8837;15275;15973;16132;16250;17238;17800;17895;18030;18550;18645;18827;19133;19134;19252;19283;19360;19361;19362;24572;26121;26510;33175;33176;33395;33855;34045;36068;36776;37521;38259;42279;45879;48119;50242	888;889;4259;4261;4262;4263;10955;10956;12615;12616;12617;12618;12619;16818;16820;16821;16822;16823;16824;16825;17044;17045;17046;17047;30024;31542;31823;32108;32109;34299;35430;35606;35607;35864;35865;36940;37143;37144;37145;37146;37147;37148;37149;37545;37546;38195;38196;38197;38425;38478;38479;38668;38669;38670;38671;38672;38673;38674;50221;50222;53591;54481;54482;68426;68427;68428;68429;68430…	1.36076e-34	8.93988	9.54283	7.35998	7.96293
Sister chromatid cohesion protein PDS5 homolog A;Sister chromatid cohesion protein PDS5 homolog A, Isoform 2;Sister chromatid cohesion protein PDS5 homolog A (Fragment)	Q29RF7	Q29RF7;Q29RF7-3;H0Y9L6	PDS5A	150.83	1258;6863;7553;10804;13086;13519;20689;39466;39755;41946;44672;44938;50178	890;12694;14331;14332;21029;25555;26440;41718;41719;41720;81823;82377;82378;86908;86909;93310;93873;104747	2.6604e-14	7.89281	8.03762	6.31292	6.45772
Serine/threonine-protein phosphatase 2A activator;Serine/threonine-protein phosphatase 2A activator;Serine/threonine-protein phosphatase 2A activator, Isoform 1;Serine/threonine-protein phosphatase 2A activator (Fragment);Serine/threonine-protein phosphatase 2A activator, Isoform 3;Serine/threonine-protein phosphatase 2A activator;Serine/threonine-protein phosphatase 2A activator, Isoform 4;Serin…	F6WIT2;Q15257;Q15257-2	F6WIT2;Q15257;Q15257-2;A6PVN9;Q15257-3;A6PVN5;Q15257-4;A6PVN8;Q5T949;Q5T948;C9IZ76;A6PVN6;Q68CR8;B7ZBQ0;A6PVN7;B7ZBP9;H0Y6E5;B7ZBP7;B4DDQ6;A6PVN9;Q15257-3;A6PVN5;Q15257-4;A6PVN8;Q5T949;Q5T948;C9IZ76;A6PVN6;Q68CR8;B7ZBQ0;A6PVN7;B7ZBP9;H0Y6E5;B7ZBP7;B4DDQ6;A6PVN9;Q15257-3;A6PVN5;Q15257-4;A6PVN8;Q5T949;Q5T948;C9IZ76;A6PVN6;Q68CR8;B7ZBQ0;A6PVN7;B7ZBP9;H0Y6E5;B7ZBP7;B4DDQ6	PTPA	32.936	12587;14080;25391;30340;40985;42823;47635;49409	24508;24509;27556;27557;52084;52085;62588;84890;89014;99621;103262;103263	3.43149e-126	7.82671	8.04623	6.24682	6.46633
Zinc finger protein basonuclin-1;Zinc finger protein basonuclin-1	F5GY04;Q01954	F5GY04;Q01954	BNC1	109.83	12588;34659;48149	24510;71581;100592	4.8276e-06	7.08097		5.50107
ATPase ASNA1;ATPase ASNA1;Arsenical pump-driving ATPase (Fragment);Arsenical pump-driving ATPase (Fragment)	A0A087WXS7;O43681	A0A087WXS7;O43681;K7ERW9;K7ERW9	ASNA1	37.119	12589;21004;25804;27175;27921;44280;47655;49415;50575;50576	24511;24512;24514;24515;42361;52911;52912;55938;57618;92222;99659;99660;103270;103271;105615;105617;105618;105619;105620;105621	3.75834e-15	8.14322	8.38245	6.56333	6.80255
START domain-containing protein 10 (Fragment);START domain-containing protein 10 (Fragment);START domain-containing protein 10 (Fragment);START domain-containing protein 10 (Fragment);START domain-containing protein 10;START domain-containing protein 10;START domain-containing protein 10 (Fragment);START domain-containing protein 10 (Fragment);START domain-containing protein 10 (Fragment);START d…	F5GWK5;F5H0V7;F5H1Z6;F5H8G1;F5H8H3;Q9Y365	F5GWK5;F5H0V7;F5H1Z6;F5H8G1;F5H8H3;Q9Y365;F5H5A8;F5H3G8;F5GY07;H0YGA9;H0YFF3;F5GY11;F5H5A8;F5H3G8;F5GY07;H0YGA9;H0YFF3;F5GY11;F5H5A8;F5H3G8;F5GY07;H0YGA9;H0YFF3;F5GY11;F5H5A8;F5H3G8;F5GY07;H0YGA9;H0YFF3;F5GY11;F5H5A8;F5H3G8;F5GY07;H0YGA9;H0YFF3;F5GY11;F5H5A8;F5H3G8;F5GY07;H0YGA9;H0YFF3;F5GY11	STARD10	9.481	12598;31212	24532;64891	0	7.52528		5.94538
Ribonuclease P protein subunit p30;Ribonuclease P protein subunit p30, Isoform 2;Ribonuclease P protein subunit p30 (Fragment);Ribonuclease P protein subunit p30 (Fragment)	P78346;P78346-2	P78346;P78346-2;Q5VU11;Q5VU11	RPP30	29.321	126;17612	8356;35092	1.09356e-251
THO complex subunit 4;THO complex subunit 4	E9PB61;Q86V81	E9PB61;Q86V81	ALYREF	27.558	1260;28240;31192;31883;31884;35806;35824;37676;38206;38207;40183;49587	893;894;58256;58257;64778;64779;64780;64781;64783;64784;64785;64786;64787;73879;73880;73881;73882;77940;77941;77942;77943;79191;79192;79193;83299;83300;83301;83302;103592;103593;103594;103595;103596;103597	1.49497e-57	8.92086	9.09456	7.34096	7.51466
EBNA1 binding protein 2, isoform CRA_d;Probable rRNA-processing protein EBP2	H7C2Q8;Q99848	H7C2Q8;Q99848	EBNA1BP2	40.684	12603;16570;25419;35452;36353;38862;38863	24540;24541;32820;52150;73123;74972;74974;80585;80586;80587	4.66925e-120	7.68268	7.64493	6.10279	6.06504
OCIA domain-containing protein 1;OCIA domain-containing protein 1;OCIA domain-containing protein 1 (Fragment);OCIA domain-containing protein 1, Isoform 4;OCIA domain-containing protein 1, Isoform 3;OCIA domain-containing protein 1, Isoform 2;OCIA domain-containing protein 1 (Fragment);OCIA domain-containing protein 1 (Fragment);OCIA domain-containing protein 1 (Fragment);OCIA domain-containing pr…	Q9NX40	Q9NX40;D6RBN5;D6RDK6;Q9NX40-4;Q9NX40-3;Q9NX40-2;D6RIT9;D6RG39;D6R9T5;D6R918;D6RC55;D6RDK1;D6RIV2;D6RA54;D6RI08;D6RDI5;D6RBC5;D6RF07	OCIAD1	27.626	12604;17090;25964;33731;41322;41768;41769;45865	24542;33992;53274;69609;85590;86521;86522;86523;86524;95953	0	7.99297	8.28939	6.41307	6.70949
Rab3 GTPase-activating protein catalytic subunit;Rab3 GTPase-activating protein catalytic subunit, Isoform 2;Rab3 GTPase-activating protein catalytic subunit, Isoform 3;Rab3 GTPase-activating protein catalytic subunit;Rab3 GTPase-activating protein catalytic subunit, Isoform 3;Rab3 GTPase-activating protein catalytic subunit	Q15042;Q15042-3	Q15042;Q15042-3;Q15042-4;C9J1R5;Q15042-4;C9J1R5	RAB3GAP1	110.524	12617;15105;15368;17030;19766;21420;24089;24395;30018;30126;35618;38809;44100;45659;46680	24580;29659;30206;30207;33786;33787;39598;39599;43246;49199;49858;61897;61898;62122;73503;80442;91885;91886;95458;97749;97750	4.07339e-45	7.46659	8.00432	5.88669	6.42443
Replication factor C subunit 3;Replication factor C subunit 3, Isoform 2;Replication factor C subunit 3 (Fragment)	P40938	P40938;P40938-2;A0A087X270	RFC3	40.556	12627;17464;44455;47691;48848	24605;34824;92624;99728;102183	5.22144e-21	7.36238		5.78248
Protein FAM84B	Q96KN1	Q96KN1	FAM84B	34.474	1263;13076;26082;32949;39235;39697;48885	899;25536;25537;53513;67966;81345;82265;82266;102244	6.24665e-297	7.82315	7.46865	6.24325	5.88876
Pre-mRNA-processing-splicing factor 8;Pre-mRNA-processing-splicing factor 8 (Fragment);Pre-mRNA-processing-splicing factor 8 (Fragment)	Q6P2Q9	Q6P2Q9;I3L0J9;I3L3Z8	PRPF8	273.6	1265;1559;3687;4260;4809;5429;6696;6891;6946;7739;8658;9388;9806;10488;11207;11208;11631;11708;12318;12693;12952;13969;14003;14167;14777;17663;17706;17941;18322;18670;19447;20282;20618;20949;21787;22433;22484;23449;26291;27265;27597;27764;30112;30202;30754;34005;34300;34302;35184;37004;37653;37870;39489;39492;40332;41012;42338;42418;43114;43700;44262;44347;45803;47756;49034;49164;49368;49464;5005…	901;1565;1566;1567;6069;7197;8415;8416;9658;9660;12336;12337;12763;12917;14793;14794;16665;18191;19003;19004;19005;19006;20338;21854;21855;21856;21857;21858;22788;22789;22790;22791;22792;23978;23979;24726;25297;25298;25299;27351;27352;27414;27415;27742;29023;29024;29025;35226;35227;35228;35229;35687;35688;36500;37210;38844;38845;38846;40830;40831;41573;41574;41575;42232;42233;42234;44075;45583;45…	6.53168e-10	8.43326	8.69971	6.85337	7.11981
Protein enabled homolog;Protein enabled homolog;Protein enabled homolog, Isoform 2;Protein enabled homolog, Isoform 3;Protein enabled homolog (Fragment);Protein enabled homolog (Fragment);Protein enabled homolog (Fragment);Protein enabled homolog (Fragment);Protein enabled homolog (Fragment);Protein enabled homolog (Fragment);Protein enabled homolog (Fragment);Protein enabled homolog (Fragment)	A0A0U1RRM6;Q8N8S7;Q8N8S7-2;Q8N8S7-3	A0A0U1RRM6;Q8N8S7;Q8N8S7-2;Q8N8S7-3;A0A075B6E5;A0A0U1RQP7;A0A075B6E5;A0A0U1RQP7;A0A075B6E5;A0A0U1RQP7;A0A075B6E5;A0A0U1RQP7	ENAH	87.4	1267;9810;17777;22915;31922;38132	906;19028;35390;46573;46574;46575;64923;64924;79027	6.93174e-210	7.46422	7.44097	5.88432	5.86108
Mth938 domain-containing protein;Mth938 domain-containing protein;Mth938 domain-containing protein;Mth938 domain-containing protein;Mth938 domain-containing protein;Mth938 domain-containing protein, Isoform 3;Mth938 domain-containing protein, Isoform 2;Mth938 domain-containing protein;Mth938 domain-containing protein;Mth938 domain-containing protein;Mth938 domain-containing protein;Mth938 domain-…	E9PNP3;Q9H7C9	E9PNP3;Q9H7C9;E9PJP1;E9PLK9;K4DI89;Q9H7C9-3;Q9H7C9-2;E9PIQ4;E9PR47;E9PJP1;E9PLK9;K4DI89;Q9H7C9-3;Q9H7C9-2;E9PIQ4;E9PR47	AAMDC	15.588	12688;13319;47202	24717;24718;26024;98827;98828	4.60531e-92	7.39355	7.54833	5.81365	5.96843
Collagen alpha-1(XVIII) chain;Collagen alpha-1(XVIII) chain, Isoform 2;Collagen alpha-1(XVIII) chain, Isoform 3;Collagen alpha-1(XVIII) chain (Fragment);Collagen alpha-1(XVIII) chain (Fragment);Collagen alpha-1(XVIII) chain (Fragment);Collagen alpha-1(XVIII) chain (Fragment);Collagen alpha-1(XVIII) chain (Fragment);Collagen alpha-1(XVIII) chain (Fragment)	P39060;P39060-1;P39060-2	P39060;P39060-1;P39060-2;H7BXV5;H7C457;H7BXV5;H7C457;H7BXV5;H7C457	COL18A1	178.188	1269;1380;4818;6183;6368;6369;6380;14844;15551;16540;17324;18222;18518;20050;21356;29028;29652;30030;30048;41844;42404	910;911;1168;1169;8434;8435;11219;11617;11618;11619;11642;11643;29153;29154;30681;30682;32766;34482;34483;34484;36254;36255;36870;36871;36872;40298;43113;59838;59839;61151;61152;61153;61921;61922;61923;61969;61970;86666;86667;87979;87980	1.37893e-60	8.29352	8.73757	6.71363	7.15768
U1 small nuclear ribonucleoprotein A;U1 small nuclear ribonucleoprotein A;U1 small nuclear ribonucleoprotein A (Fragment);U1 small nuclear ribonucleoprotein A (Fragment);U1 small nuclear ribonucleoprotein A (Fragment);U1 small nuclear ribonucleoprotein A (Fragment);U1 small nuclear ribonucleoprotein A (Fragment)	P09012	P09012;M0R0G9;M0QXK2;M0R221;M0R2B8;M0R268;M0QZG7	SNRPA	31.28	127;5892;13117;18119;19239;35843;40529;40592	8689;10626;10627;25624;25625;36058;36059;38403;38404;73930;84134;84135	0	8.32594	8.45381	6.74605	6.87392
Gamma-enolase;Beta-enolase, Isoform 3;Beta-enolase, Isoform 2;Beta-enolase;Beta-enolase (Fragment);Beta-enolase (Fragment);Beta-enolase (Fragment);Beta-enolase (Fragment);Beta-enolase (Fragment);Gamma-enolase;Gamma-enolase, Isoform 2;Gamma-enolase (Fragment)	P09104	P09104;P13929-3;P13929-2;P13929;E5RG95;K7EPM1;K7EKN2;E5RGZ4;E5RI09;F5H0C8;P09104-2;F5H1C3	ENO2;ENO3	47.269	1270;4727;13954;17812;25536;26410;39408;47636	912;913;914;915;916;917;920;921;922;923;924;925;8219;8220;27296;27297;27298;27299;27301;27302;27303;27304;27305;27306;27307;27308;27309;27310;27311;27312;27313;27314;35448;52376;54269;81717;81718;81719;81721;99622	3.7482e-61	8.88928	8.6123	7.30938	7.0324
Alpha-enolase;Alpha-enolase;Alpha-enolase (Fragment);Alpha-enolase (Fragment);Alpha-enolase (Fragment);Alpha-enolase (Fragment);Beta-enolase, Isoform 3;Beta-enolase, Isoform 2;Beta-enolase;Alpha-enolase;Beta-enolase (Fragment);Beta-enolase (Fragment);Alpha-enolase;Beta-enolase (Fragment);Beta-enolase (Fragment);Beta-enolase (Fragment);Alpha-enolase (Fragment);Isoform MBP-1 of Alpha-enolase	P06733	P06733;A0A2R8Y6G6;K7EM90;A0A2R8YEM5;A0A2R8Y879;K7ERS8;P13929-3;P13929-2;P13929;A0A2R8YEG5;E5RG95;K7EPM1;A0A2R8Y798;K7EKN2;E5RGZ4;E5RI09;A0A2R8Y6I8;P06733-2	ENO1;ENO3	47.169	1270;4764;5963;5964;8912;8913;10322;13954;15117;17811;19572;19573;19574;19575;19576;21070;21406;25020;25021;25024;25025;25074;25075;25076;25077;28298;28299;28381;28382;28665;38762;39408;39462;40754;43004;47637;48809;48810;50494;50899	912;913;914;915;916;917;920;921;922;923;924;925;8299;8300;10760;10761;10762;10763;10765;10766;17206;17207;17208;17209;20010;20011;27296;27297;27298;27299;27301;27302;27303;27304;27305;27306;27307;27308;27309;27310;27311;27312;27313;27314;29675;29676;29677;29678;29679;29680;29681;29682;29684;29685;29686;29687;29688;29689;29690;29691;29692;29693;29694;29698;29699;29700;29701;29702;29703;35445;35446…	0	9.48171	9.74103	7.90182	8.16113
Presenilin;Presenilin-1;Presenilin-1, Isoform 2;Presenilin-1, Isoform 7;Presenilin (Fragment);Presenilin;Presenilin;Presenilin-1, Isoform 3;Presenilin-1, Isoform 5;Presenilin-1, Isoform 6;Presenilin-2, Isoform 3;Presenilin-2;Presenilin-1, Isoform 7;Presenilin (Fragment);Presenilin;Presenilin;Presenilin-1, Isoform 3;Presenilin-1, Isoform 5;Presenilin-1, Isoform 6;Presenilin-2, Isoform 3;Presenilin…	E7ES96;P49768;P49768-2	E7ES96;P49768;P49768-2;P49768-7;E5RFW4;E5RG63;B1AP22;P49768-3;P49768-5;P49768-6;P49810-3;P49810;P49768-7;E5RFW4;E5RG63;B1AP22;P49768-3;P49768-5;P49768-6;P49810-3;P49810;P49768-7;E5RFW4;E5RG63;B1AP22;P49768-3;P49768-5;P49768-6;P49810-3;P49810	PSEN1;PSEN2	42.082	1271;32317	926;928;66230;66231	2.43061e-49		7.86456		6.28466
Protein LZIC;Protein LZIC, Isoform 2;Protein LZIC (Fragment);Protein LZIC (Fragment)	Q8WZA0;Q8WZA0-2	Q8WZA0;Q8WZA0-2;K7ES95;K7ES95	LZIC	21.495	12710;21981;28413;29914;37503;45715	24764;44539;44540;58558;58559;61693;61694;61695;77595;95613;95614	4.29317e-46	7.95864	7.80923	6.37874	6.22933
Motile sperm domain-containing protein 2;Motile sperm domain-containing protein 2;Motile sperm domain-containing protein 2, Isoform 2;Motile sperm domain-containing protein 2 (Fragment)	Q8NHP6	Q8NHP6;R4GMN1;Q8NHP6-2;R4GMW5	MOSPD2	59.746	12713;29290;35857;38304;44122;44742	24767;24768;60417;60418;73959;79407;91922;93514	6.30077e-97	7.18665	7.14051	5.60676	5.56062
Nucleolar protein 7;Nucleolar protein 7 (Fragment);Nucleolar protein 7, Isoform 2	Q9UMY1	Q9UMY1;H7C2B1;Q9UMY1-2	NOL7	29.426	1272;27955;30253	929;57684;57685;62379;62380	5.19888e-19	7.35889	7.47151	5.779	5.89162
Protein O-mannosyl-transferase 2	Q9UKY4	Q9UKY4	POMT2	84.214	12728;49396	24794;24795;103242;103243	0.018241	7.25594	7.28947	5.67605	5.70957
Methylmalonyl-CoA mutase, mitochondrial	P22033	P22033	MMUT	83.134	1273;2284;2355;2356;5437;8440;12849;16040;16041;17219;18982;20993;21689;22103;27135;30072;34349;34817;38165;42086;43578;44932	930;931;3016;3175;3176;3177;9676;9677;16224;25072;25073;25074;31663;31664;34252;34253;37888;42339;42340;43839;44800;55876;62014;62015;70928;70929;70930;71926;71927;79107;79108;87248;87249;87250;90877;90878;90879;93862;93863;93864	6.93548e-06	8.18181	8.5949	6.60191	7.01501
Dolichyl-phosphate beta-glucosyltransferase;Dolichyl-phosphate beta-glucosyltransferase, Isoform 2	Q9Y673;Q9Y673-2	Q9Y673;Q9Y673-2	ALG5	36.946	12731;17481;22238;22789;37368	24799;24800;34854;45161;46323;77325	9.7363e-12	7.69329	7.70077	6.11339	6.12087
Gamma-tubulin complex component 2;Gamma-tubulin complex component 2, Isoform 3;Gamma-tubulin complex component;Gamma-tubulin complex component;Gamma-tubulin complex component 2;Gamma-tubulin complex component;Gamma-tubulin complex component;Gamma-tubulin complex component 2	Q9BSJ2;Q9BSJ2-4	Q9BSJ2;Q9BSJ2-4;F2Z2B9;B3KTU7;R4GMM4;F2Z2B9;B3KTU7;R4GMM4	TUBGCP2	102.534	12733;20941;20942;21630;23321;25433;33376;33813;38678;46307;51405	24803;42219;42220;42221;43694;43695;43696;47534;52173;52174;68847;69773;69774;69775;80205;80206;96876;96877;96878;107299	4.21758e-116	7.91575	7.95546	6.33585	6.37557
Beta-1,4-galactosyltransferase 1;Beta-1,4-galactosyltransferase 1, Isoform Short;B4GALT1 protein;B4GALT1 protein	P15291;P15291-2	P15291;P15291-2;Q86XA6;Q86XA6	B4GALT1	43.92	12740;12743;27940;37666;51447	24820;24821;24822;24823;24824;57655;77922;77923;107372	1.16711e-07	7.79201	7.62675	6.21212	6.04686
FYVE and coiled-coil domain-containing protein 1;FYVE and coiled-coil domain-containing protein 1, Isoform 4;FYVE and coiled-coil domain-containing protein 1, Isoform 3;FYVE and coiled-coil domain-containing protein 1, Isoform 2;FYVE and coiled-coil domain-containing protein 1;FYVE and coiled-coil domain-containing protein 1 (Fragment);FYVE and coiled-coil domain-containing protein 1, Isoform 3;F…	Q9BQS8;Q9BQS8-4	Q9BQS8;Q9BQS8-4;Q9BQS8-3;Q9BQS8-2;C9J2W6;H7BZ74;Q9BQS8-3;Q9BQS8-2;C9J2W6;H7BZ74	FYCO1	166.983	1275;4149;4567;29952;47800	933;934;6976;7901;61768;99918	6.87259e-17	7.10207	7.50513	5.52217	5.92523
Glia maturation factor beta;Glia maturation factor beta (Fragment)	P60983	P60983;G3V4P8	GMFB	16.713	12752;14276;30765;30766;34760	24859;24860;24861;27979;63571;63572;63573;63575;71801	1.38007e-48	8.21835	7.8378	6.63845	6.25791
Glutathione reductase, mitochondrial;Glutathione reductase, mitochondrial, Isoform Cytoplasmic;Glutathione reductase, mitochondrial, Isoform 3;Glutathione reductase, mitochondrial, Isoform 2;Glutathione reductase, mitochondrial, Isoform 4;Glutathione reductase, mitochondrial (Fragment);Glutathione reductase, mitochondrial (Fragment);Glutathione reductase, mitochondrial, Isoform 3;Glutathione redu…	P00390;P00390-2	P00390;P00390-2;P00390-4;P00390-3;P00390-5;A0A2R8YF59;H0YC68;P00390-4;P00390-3;P00390-5;A0A2R8YF59;H0YC68	GSR	56.257	1276;1406;3166;16889;17202;25657;39246;39649;43504	935;936;1222;1223;1224;1225;4945;4946;33473;34224;52600;52601;52602;81365;82161;90682;90683	0	8.23253	8.39183	6.65264	6.81193
Alpha-adducin;Alpha-adducin;Alpha-adducin;Alpha-adducin, Isoform 2;Alpha-adducin, Isoform 3;Alpha-adducin, Isoform 6;Alpha-adducin, Isoform 4;Alpha-adducin;Alpha-adducin, Isoform 5;Alpha-adducin (Fragment);Alpha-adducin;Alpha-adducin (Fragment);Alpha-adducin (Fragment);Alpha-adducin (Fragment);Alpha-adducin (Fragment);Alpha-adducin, Isoform 4;Alpha-adducin;Alpha-adducin, Isoform 5;Alpha-adducin (…	E7ENY0;E7EV99;P35611;P35611-2;P35611-3;P35611-6	E7ENY0;E7EV99;P35611;P35611-2;P35611-3;P35611-6;P35611-4;A0A0A0MSR2;P35611-5;D6RF25;D6RJE2;D6RAH3;H0Y9H2;H0YG19;H0YFD8;P35611-4;A0A0A0MSR2;P35611-5;D6RF25;D6RJE2;D6RAH3;H0Y9H2;H0YG19;H0YFD8;P35611-4;A0A0A0MSR2;P35611-5;D6RF25;D6RJE2;D6RAH3;H0Y9H2;H0YG19;H0YFD8;P35611-4;A0A0A0MSR2;P35611-5;D6RF25;D6RJE2;D6RAH3;H0Y9H2;H0YG19;H0YFD8;P35611-4;A0A0A0MSR2;P35611-5;D6RF25;D6RJE2;D6RAH3;H0Y9H2;H0YG19;H0Y…	ADD1	73.404	1278;5369;13341;13342;18315;22639;24794;31409;32221;34152;34182;36452;40465;40821;40864;42076;42077;43230;44238;45378;49588;49589;50112	941;942;9550;9551;26069;26070;36490;36491;45984;50725;50726;50727;50728;65949;65950;65951;70526;70527;70528;75212;75213;83906;84593;84666;87223;87224;87225;87226;87227;90012;90013;92160;92161;94811;94812;103598;103599;103600;104623;104624;104625	4.32218e-91	8.19845	8.52155	6.61856	6.94165
Synaptophysin-like protein 1, Isoform 2;Synaptophysin-like protein 1;Synaptophysin-like protein 1;Synaptophysin-like protein 1 (Fragment);Synaptophysin-like protein 1 (Fragment)	Q16563-2	Q16563-2;Q16563;C9JYN0;H7C4J8;A0A0U1RQT9	SYPL1	26.412	12783;20738;39420;44679	24918;24919;41819;41820;41822;81744;93377;93378	1.88895e-38	8.00446	8.50206	6.42457	6.92216
DNA ligase 3;DNA ligase 3, Isoform 3;DNA ligase 3, Isoform 4;DNA ligase 3, Isoform 2;DNA ligase 3 (Fragment);DNA ligase 3 (Fragment);DNA ligase 3 (Fragment);DNA ligase 3, Isoform 4;DNA ligase 3, Isoform 2;DNA ligase 3 (Fragment);DNA ligase 3 (Fragment);DNA ligase 3 (Fragment)	P49916;P49916-3	P49916;P49916-3;P49916-4;P49916-2;K7ERZ5;K7EQB6;K7ENR9;P49916-4;P49916-2;K7ERZ5;K7EQB6;K7ENR9	LIG3	112.907	1279;1416;2877;5229;7229;12204;20379;21334;24054;27867;30269;34034;40269;44003;45915;46994;47041	943;1237;4327;4328;9297;13527;13528;23762;41063;41064;41065;43072;49130;57528;62435;70246;83538;83539;83540;91699;96047;98395;98507	0	7.93352	7.78013	6.35362	6.20024
Vacuolar protein sorting-associated protein 26B;Vacuolar protein sorting-associated protein 26B (Fragment);Vacuolar protein sorting-associated protein 26B (Fragment)	Q4G0F5	Q4G0F5;A0A0D9SFQ6;H0YCI7	VPS26B	39.155	12796;13784;16311;23955;26238;36174;50141	24947;24948;26943;32248;48907;53883;74604;104683	7.17054e-127	7.57651	7.53199	5.99661	5.95209
Neutral amino acid transporter A;Neutral amino acid transporter A, Isoform 2	P43007	P43007;P43007-2	SLC1A4	55.723	12803;39004;44423	24966;80883;80884;92557;92558	2.01888e-06	7.67249	8.09617	6.09259	6.51627
Ras-related protein Rab-4B;Ras-related protein Rab-4B, Isoform 2;Ras-related protein Rab-4B (Fragment);Ras-related protein Rab-4B (Fragment)	P61018;P61018-2	P61018;P61018-2;M0R0X1;M0R0X1	RAB4B	23.587	12827;15523;20992;32094	25024;30601;42338;65496	2.06346e-43	7.29351		5.71361
Mevalonate kinase;Mevalonate kinase;Mevalonate kinase (Fragment);Mevalonate kinase (Fragment);Mevalonate kinase (Fragment);Mevalonate kinase;Mevalonate kinase;Mevalonate kinase;Mevalonate kinase;Mevalonate kinase (Fragment);Mevalonate kinase (Fragment);Mevalonate kinase (Fragment);Mevalonate kinase;Mevalonate kinase;Mevalonate kinase;Mevalonate kinase	F5H8H2;Q03426	F5H8H2;Q03426;F5GXC0;F5H092;A0A1B0GWC2;A0A0B4J236;F5H163;F5H368;A0A1W2PS16;F5GXC0;F5H092;A0A1B0GWC2;A0A0B4J236;F5H163;F5H368;A0A1W2PS16	MVK	37.172	12837;30058;35450;40745;45464	25058;61986;73119;84470;95043	0	7.09983	7.85404	5.51994	6.27415
Peroxisomal multifunctional enzyme type 2;Peroxisomal multifunctional enzyme type 2;Peroxisomal multifunctional enzyme type 2;Peroxisomal multifunctional enzyme type 2, Isoform 3;Peroxisomal multifunctional enzyme type 2, Isoform 2;Peroxisomal multifunctional enzyme type 2;Peroxisomal multifunctional enzyme type 2 (Fragment);Peroxisomal multifunctional enzyme type 2;Hydroxysteroid (17-beta) dehyd…	A0A2R8YD50;P51659	A0A2R8YD50;P51659;E7EWE5;P51659-3;P51659-2;E7ER27;A0A2R8YDT8;A0A2R8YF45;G5E9S2;E7ET17;A0A2R8Y7L2;E7EPL9;A0A2R8YEG2;A0A2R8Y7W2;E7EWE5;P51659-3;P51659-2;E7ER27;A0A2R8YDT8;A0A2R8YF45;G5E9S2;E7ET17;A0A2R8Y7L2;E7EPL9;A0A2R8YEG2;A0A2R8Y7W2	HSD17B4	76.838	1284;4622;5108;5302;15666;20791;20792;21018;21814;23158;26625;26626;29374;29375;33555;33556;35897;36161;36162;40522;40525;40582;40668;42095;45210;46988;46989;47190;47519;47953;48871	954;955;8013;8014;9012;9418;30918;30919;41921;41922;41923;42404;42406;44153;47094;47095;54792;54793;60604;60605;60606;60607;60608;69262;69263;74027;74028;74029;74574;74575;74576;84107;84108;84109;84110;84111;84313;84314;87274;94458;94459;98382;98383;98384;98385;98805;98806;98807;99384;100235;100236;100237;102220;102221	3.88429e-203	8.60849	8.64845	7.02859	7.06855
Complex I intermediate-associated protein 30, mitochondrial;Complex I intermediate-associated protein 30, mitochondrial (Fragment);Complex I intermediate-associated protein 30, mitochondrial (Fragment);Complex I intermediate-associated protein 30, mitochondrial	H0YL22;H0YNB7;H0YNN4;Q9Y375	H0YL22;H0YNB7;H0YNN4;Q9Y375	NDUFAF1	30.042	12842;34290	25063;70832	8.09264e-40	6.87918		5.29929
Tumor necrosis factor alpha-induced protein 8;Tumor necrosis factor alpha-induced protein 8 (Fragment);Tumor necrosis factor alpha-induced protein 8;Tumor necrosis factor alpha-induced protein 8, Isoform 3;Tumor necrosis factor alpha-induced protein 8, Isoform 2;Tumor necrosis factor alpha-induced protein 8, Isoform 4	O95379	O95379;E5RIJ3;D6RCM8;O95379-3;O95379-2;O95379-4	TNFAIP8	23.003	12850;39721	25078;82310;82311	2.00584e-80		7.62399		6.0441
TRPM8 channel-associated factor 1;TRPM8 channel-associated factor 1, Isoform 2	Q9Y4C2;Q9Y4C2-2	Q9Y4C2;Q9Y4C2-2	TCAF1	102.126	12852;17640;30808;33776;36986;43286	25083;35149;63654;69690;76488;90138	0.00302148	7.30376	7.21113	5.72386	5.63123
Collagen alpha-1(XI) chain;Collagen alpha-1(XI) chain, Isoform B;Collagen alpha-1(XI) chain, Isoform C;Collagen alpha-1(XI) chain, Isoform 4;Collagen alpha-1(XI) chain;Collagen alpha-1(XI) chain;Collagen alpha-1(XI) chain;Collagen alpha-1(XI) chain;Collagen alpha-1(XI) chain (Fragment);Collagen alpha-1(XI) chain (Fragment);Collagen alpha-1(XI) chain (Fragment);COL11A2;Collagen alpha-2(XI) chain;C…	P12107;P12107-2;P12107-3	P12107;P12107-2;P12107-3;P12107-4;A0A2R8Y4M5;A0A2R8Y4I5;A0A2R8Y5N4;A0A2R8YDU3;C9JMN2;A0A0U1RRA7;H7C381;A0A0C4DFS1;H0YIS1;A0A140TA54;Q4VXY6;A0A140T9N1;A0A140TA43;A0A140T9I7;A0A0G2JL35;P13942;P13942-5;P13942-3;P13942-2;P13942-4;P13942-7;P13942-6;P13942-8;P25940;P12107-4;A0A2R8Y4M5;A0A2R8Y4I5;A0A2R8Y5N4;A0A2R8YDU3;C9JMN2;A0A0U1RRA7;H7C381;A0A0C4DFS1;H0YIS1;A0A140TA54;Q4VXY6;A0A140T9N1;A0A140TA43;A0A…	COL11A1;COL11A2;COL5A3	181.065	1286;2270;2711;2866;6567;7499;8192;14403;14405;16075;16104;16327;16355;16407;16918;17497;17998;18034;18035;20255;20256;20417;20986;20987;22012;26776;34603;36361;37184;40937;40938;42831;42834;43597;45052	958;959;2991;4003;4304;4305;4306;12020;12021;14173;15713;28256;28257;28258;28259;31722;31770;32277;32278;32337;32338;32466;33529;34879;35801;35873;35874;40777;40778;41147;42327;42328;42331;44605;44606;44607;55077;55078;71415;74994;76936;84801;84802;84803;89024;89030;90921;94118	1.92091e-236	8.23713	8.68587	6.65724	7.10597
Histone acetyltransferase type B catalytic subunit;Histone acetyltransferase type B catalytic subunit, Isoform B	O14929	O14929;O14929-2	HAT1	49.513	12871;28241;28242;36987;42632;45376;48283;51510	25125;58258;58260;76491;88590;94808;100883;107515	9.46242e-21	7.06883	7.61789	5.48893	6.038
Ataxin-2-like protein;Ataxin-2-like protein;Ataxin-2-like protein, Isoform 2;Ataxin-2-like protein, Isoform 3;Ataxin-2-like protein, Isoform 4;Ataxin-2-like protein, Isoform 5;Ataxin-2-like protein, Isoform 6;Ataxin-2-like protein, Isoform 8;Ataxin-2-like protein, Isoform 9;Ataxin-2-like protein (Fragment);Ataxin-2-like protein, Isoform 7;Ataxin-2-like protein (Fragment);Ataxin-2-like protein (Fr…	H3BUF6;Q8WWM7;Q8WWM7-2;Q8WWM7-3;Q8WWM7-4;Q8WWM7-5;Q8WWM7-6;Q8WWM7-8;Q8WWM7-9	H3BUF6;Q8WWM7;Q8WWM7-2;Q8WWM7-3;Q8WWM7-4;Q8WWM7-5;Q8WWM7-6;Q8WWM7-8;Q8WWM7-9;H3BSK9;Q8WWM7-7;H3BSQ5;H3BUE3;A0A2R8Y7E6;F8WB05;S4R3J6;H3BRB0;A0A0C4DGL7;H3BSK9;Q8WWM7-7;H3BSQ5;H3BUE3;A0A2R8Y7E6;F8WB05;S4R3J6;H3BRB0;A0A0C4DGL7;H3BSK9;Q8WWM7-7;H3BSQ5;H3BUE3;A0A2R8Y7E6;F8WB05;S4R3J6;H3BRB0;A0A0C4DGL7;H3BSK9;Q8WWM7-7;H3BSQ5;H3BUE3;A0A2R8Y7E6;F8WB05;S4R3J6;H3BRB0;A0A0C4DGL7;H3BSK9;Q8WWM7-7;H3BSQ5;H3BUE3;…	ATXN2L;ATXN2	112.714	12873;13794;14667;23257;32251;34872;41525;41574;44439;50477	25127;26967;26968;28801;47338;66021;72035;85994;85995;86110;86111;92584;105429;105430	5.51586e-109	7.51426	8.10121	5.93436	6.52131
Epidermal growth factor receptor kinase substrate 8-like protein 1;Epidermal growth factor receptor kinase substrate 8-like protein 1;EPS8-like 1, isoform CRA_d;Epidermal growth factor receptor kinase substrate 8-like protein 1;Epidermal growth factor receptor kinase substrate 8-like protein 1, Isoform 3;Epidermal growth factor receptor kinase substrate 8-like protein 1, Isoform 2;Epidermal growt…	B4DKV7;K7EKX9;K7EN83;Q8TE68;Q8TE68-3	B4DKV7;K7EKX9;K7EN83;Q8TE68;Q8TE68-3;Q8TE68-2;Q8TE68-2;Q8TE68-2;Q8TE68-2;Q8TE68-2	EPS8L1	73.315	12878;48256	25141;100833	0
Metaxin-3;Metaxin-3, Isoform 3;Metaxin-3, Isoform 4;Metaxin-3, Isoform 2;Metaxin-3, Isoform 4;Metaxin-3, Isoform 2	Q5HYI7;Q5HYI7-4	Q5HYI7;Q5HYI7-4;Q5HYI7-5;Q5HYI7-2;Q5HYI7-5;Q5HYI7-2	MTX3	35.093	12889;16045;36761;47667;47997	25162;31668;75965;99689;100314	0	7.64035	7.22612	6.06046	5.64622
Zyxin;Zyxin (Fragment);Zyxin, Isoform 2;Zyxin (Fragment);Zyxin (Fragment);Zyxin (Fragment);Zyxin (Fragment)	Q15942	Q15942;H0Y2Y8;Q15942-2;C9JJK5;C9IZ41;H7C3D3;H7C3R3	ZYX	61.277	12894;12895;14066;15050;15059;17990;35905;35974;36916;40811;48295	25173;25174;25175;27529;29548;29549;29565;29566;35784;74044;74158;76314;84576;84577;100915	2.09833e-164	7.61633	8.05505	6.03644	6.47516
Ras-related protein Rab-2A;Ras-related protein Rab-2A, Isoform 2;Ras-related protein Rab-2A;Ras-related protein Rab-2A (Fragment);Ras-related protein Rab-2A (Fragment);Ras-related protein Rab-2B;HCG1995540, isoform CRA_b;Ras-related protein Rab-2A (Fragment);Ras-related protein Rab-2A (Fragment)	P61019	P61019;P61019-2;E9PKL7;H7C125;H0YD31;E9PE37;Q6PIK3;A0A1D5RMT4;H0YDL5	RAB2A;RAB2B;RAB4B	23.546	129;8408;8409;10517;10518;14885;15522;22937;22938;22939;22940;24176;29191;31379;36922;38757;42173;50453	9017;16153;16154;16155;16156;16157;16158;20391;20392;20393;20394;20395;20396;20397;29228;29229;29230;29231;29232;29233;30598;30599;30600;46624;46625;46626;46627;46628;46629;46630;46631;46632;46633;46634;46635;46637;46638;49380;60204;60205;60206;65820;65821;76329;76330;80338;80339;87427;87428;87429;87430;87431;105384;105385;105386	1.82312e-121	8.9454	9.18431	7.3655	7.60441
C-Jun-amino-terminal kinase-interacting protein 4;C-Jun-amino-terminal kinase-interacting protein 4;C-Jun-amino-terminal kinase-interacting protein 4, Isoform 2;C-Jun-amino-terminal kinase-interacting protein 4, Isoform 3;C-Jun-amino-terminal kinase-interacting protein 4, Isoform 4;C-Jun-amino-terminal kinase-interacting protein 4, Isoform 5;C-Jun-amino-terminal kinase-interacting protein 4, Isof…	A0A087X2D8;O60271;O60271-2;O60271-3;O60271-4;O60271-5	A0A087X2D8;O60271;O60271-2;O60271-3;O60271-4;O60271-5;O60271-9;H0YBE9;E9PFH7;A0A087WYG2;Q9UPT6;O60271-9;H0YBE9;E9PFH7;A0A087WYG2;Q9UPT6;O60271-9;H0YBE9;E9PFH7;A0A087WYG2;Q9UPT6;O60271-9;H0YBE9;E9PFH7;A0A087WYG2;Q9UPT6;O60271-9;H0YBE9;E9PFH7;A0A087WYG2;Q9UPT6;O60271-9;H0YBE9;E9PFH7;A0A087WYG2;Q9UPT6	SPAG9;MAPK8IP3	145.169	12904;14179;19598;28365;32961;39210;50848	25190;25191;27762;39191;58407;67995;81297;106177;106178;106179	1.72039e-46	7.37213	7.89044	5.79224	6.31054
Epsilon-sarcoglycan (Fragment);Epsilon-sarcoglycan (Fragment);Epsilon-sarcoglycan;Epsilon-sarcoglycan;Epsilon-sarcoglycan;Epsilon-sarcoglycan;Epsilon-sarcoglycan;Epsilon-sarcoglycan (Fragment);Epsilon-sarcoglycan;Epsilon-sarcoglycan (Fragment);Epsilon-sarcoglycan (Fragment);Epsilon-sarcoglycan;Epsilon-sarcoglycan (Fragment);Epsilon-sarcoglycan (Fragment);Epsilon-sarcoglycan;Epsilon-sarcoglycan (F…	A0A2R8Y2R1;A0A2R8Y416;A0A2R8Y448;A0A2R8Y4E3;A0A2R8Y4P8;A0A2R8Y4X1;A0A2R8Y504;A0A2R8Y5H7;A0A2R8Y5J3;A0A2R8Y5J6;A0A2R8Y5L4;A0A2R8Y5M2;A0A2R8Y5P8;A0A2R8Y5Q3;A0A2R8Y5R7;A0A2R8Y5X0;A0A2R8Y5X5;A0A2R8Y621;A0A2R8Y628;A0A2R8Y638;A0A2R8Y652;A0A2R8Y6D4;A0A2R8Y6G8;A0A2R8Y6S4;A0A2R8Y6U6;A0A2R8Y6V3;A0A2R8Y6Y5;A0A2R8Y7J1;A0A2R8Y7Q5;A0A2R8Y821;A0A2R8YD68;A0A2R8YE16;A0A2R8YE48;A0A2R8YE99;A0A2R8YEY2;A0A2R8YFA5;A0A…	A0A2R8Y2R1;A0A2R8Y416;A0A2R8Y448;A0A2R8Y4E3;A0A2R8Y4P8;A0A2R8Y4X1;A0A2R8Y504;A0A2R8Y5H7;A0A2R8Y5J3;A0A2R8Y5J6;A0A2R8Y5L4;A0A2R8Y5M2;A0A2R8Y5P8;A0A2R8Y5Q3;A0A2R8Y5R7;A0A2R8Y5X0;A0A2R8Y5X5;A0A2R8Y621;A0A2R8Y628;A0A2R8Y638;A0A2R8Y652;A0A2R8Y6D4;A0A2R8Y6G8;A0A2R8Y6S4;A0A2R8Y6U6;A0A2R8Y6V3;A0A2R8Y6Y5;A0A2R8Y7J1;A0A2R8Y7Q5;A0A2R8Y821;A0A2R8YD68;A0A2R8YE16;A0A2R8YE48;A0A2R8YE99;A0A2R8YEY2;A0A2R8YFA5;A0A…	SGCE	50.493	12905;47791	25192;99900	0		7.56888		5.98899
Probable U3 small nucleolar RNA-associated protein 11;Probable U3 small nucleolar RNA-associated protein 11, Isoform 2	Q9Y3A2	Q9Y3A2;Q9Y3A2-2	UTP11	30.447	12910;18877;20351	25200;37663;40994	2.82479e-45	7.16367		5.58377
GRB10-interacting GYF protein 2;GRB10-interacting GYF protein 2;GRB10-interacting GYF protein 2, Isoform 2;GRB10-interacting GYF protein 2, Isoform 3;GRB10-interacting GYF protein 2, Isoform 4;GRB10-interacting GYF protein 2 (Fragment);GRB10-interacting GYF protein 2 (Fragment);GRB10-interacting GYF protein 2 (Fragment);GRB10-interacting GYF protein 2 (Fragment);GRB10-interacting GYF protein 2 (F…	I1E4Y6;Q6Y7W6;Q6Y7W6-3;Q6Y7W6-4;Q6Y7W6-5	I1E4Y6;Q6Y7W6;Q6Y7W6-3;Q6Y7W6-4;Q6Y7W6-5;C9JHW1;E7ESB6;C9JH18;C9JHW1;E7ESB6;C9JH18;C9JHW1;E7ESB6;C9JH18;C9JHW1;E7ESB6;C9JH18;C9JHW1;E7ESB6;C9JH18	GIGYF2	152.528	12914;32665;40233;47748	25211;67346;67347;83461;99830	1.84628e-201	7.05446	7.51501	5.47456	5.93511
Paraoxonase 2, isoform CRA_a;Serum paraoxonase/arylesterase 2;Serum paraoxonase/arylesterase 2;Serum paraoxonase/arylesterase 2, Isoform 1;Serum paraoxonase/arylesterase 2;Serum paraoxonase/arylesterase 2, Isoform 3;Paraoxonase 2, isoform CRA_c;Serum paraoxonase/arylesterase 2;Serum paraoxonase/arylesterase 2;Serum paraoxonase/arylesterase 2 (Fragment);Serum paraoxonase/arylesterase 2 (Fragment);…	A0A0J9YXF2;A0A0J9YYG4;Q15165;Q15165-1	A0A0J9YXF2;A0A0J9YYG4;Q15165;Q15165-1;J3QT77;Q15165-3;G3XAK4;A0A2Q2SAK4;A0A0J9YXM1;A0A0J9YXU7;A0A0J9YYF3;A0A0J9YYF0;A0A0J9YYJ1;J3QT77;Q15165-3;G3XAK4;A0A2Q2SAK4;A0A0J9YXM1;A0A0J9YXU7;A0A0J9YYF3;A0A0J9YYF0;A0A0J9YYJ1;J3QT77;Q15165-3;G3XAK4;A0A2Q2SAK4;A0A0J9YXM1;A0A0J9YXU7;A0A0J9YYF3;A0A0J9YYF0;A0A0J9YYJ1;J3QT77;Q15165-3;G3XAK4;A0A2Q2SAK4;A0A0J9YXM1;A0A0J9YXU7;A0A0J9YYF3;A0A0J9YYF0;A0A0J9YYJ1	PON2	41.527	12915;13749;16409;16994;16995;19332;19333;26387;34833;34834;46865;46866;48674;48675;50513;50604	25212;25213;25214;25215;25217;26867;26868;26869;26870;32470;32471;32472;32473;32474;33714;33715;33716;33717;33718;38572;38573;38574;38575;54212;54214;54215;71954;71955;71956;98131;98132;98133;101794;101795;101796;101797;101798;105497;105498;105499;105500;105501;105502;105503;105670	4.1851e-269	9.14146	8.70988	7.56157	7.12999
KIAA0100, isoform CRA_a;KIAA0100 protein;Protein KIAA0100;Protein KIAA0100, Isoform 2;Protein KIAA0100, Isoform 2;Protein KIAA0100, Isoform 2	K7EQ86;Q08E86;Q14667	K7EQ86;Q08E86;Q14667;Q14667-2;Q14667-2;Q14667-2	KIAA0100	237.298	12918;30478	25222;62857	1.80341e-77
Golgi reassembly-stacking protein 1;Golgi reassembly-stacking protein 1, Isoform 3;Golgi reassembly-stacking protein 1 (Fragment);Golgi reassembly-stacking protein 1 (Fragment);Golgi reassembly-stacking protein 1 (Fragment);Golgi reassembly stacking protein 1, 65kDa, isoform CRA_d;Golgi reassembly-stacking protein 1, Isoform 2;Golgi reassembly-stacking protein 1;Golgi reassembly-stacking protein …	Q9BQQ3;Q9BQQ3-3	Q9BQQ3;Q9BQQ3-3;C9J5S6;H7C0J2;C9J0V5;G3V0G1;Q9BQQ3-2;B4E1H8;C9J5S6;H7C0J2;C9J0V5;G3V0G1;Q9BQQ3-2;B4E1H8	GORASP1	46.482	12920;13144;22860	25225;25226;25227;25228;25679;46470	7.47584e-31		7.57481		5.99491
Growth arrest-specific protein 6;Growth arrest-specific protein 6, Isoform 2;Growth arrest-specific protein 6, Isoform 5;Growth arrest-specific protein 6, Isoform 4;Growth arrest-specific protein 6, Isoform 3;Growth arrest-specific protein 6, Isoform 5;Growth arrest-specific protein 6, Isoform 4;Growth arrest-specific protein 6, Isoform 3	Q14393;Q14393-1	Q14393;Q14393-1;Q14393-5;Q14393-4;Q14393-3;Q14393-5;Q14393-4;Q14393-3	GAS6	74.925	12925;20142;20749;30327;35168;37403;40945	25240;40526;41846;62554;72632;77394;84823	5.58135e-106	7.05438	7.26963	5.47448	5.68973
5'-AMP-activated protein kinase subunit beta-2;5'-AMP-activated protein kinase subunit beta-2, Isoform 2	O43741	O43741;O43741-2	PRKAB2	30.302	12933;13943;22564	25259;27274;27275;45851	7.33914e-27	7.27199		5.69209
Cell cycle and apoptosis regulator protein 2;Cell cycle and apoptosis regulator protein 2, Isoform 2;Cell cycle and apoptosis regulator protein 2 (Fragment);Cell cycle and apoptosis regulator protein 2 (Fragment);Cell cycle and apoptosis regulator protein 2 (Fragment);Cell cycle and apoptosis regulator protein 2 (Fragment);Cell cycle and apoptosis regulator protein 2 (Fragment);Cell cycle and apo…	Q8N163;Q8N163-2	Q8N163;Q8N163-2;E5RFJ3;E5RGU7;H0YC58;H0YC69;E5RHJ4;G3V119;H0YB24;A0A087X2B6;E5RHH8;E5RFJ3;E5RGU7;H0YC58;H0YC69;E5RHJ4;G3V119;H0YB24;A0A087X2B6;E5RHH8	CCAR2	102.902	1294;2157;3415;6137;8983;13435;14944;16095;19819;22224;22664;22832;24168;24808;30194;32276;36574;40275;40748;41627;43204;46343;47063;48963;48987	980;2749;5489;5490;5491;11116;17347;26236;29336;31749;39702;39703;45151;46032;46412;49362;49363;50751;62285;66104;75508;83551;83552;84474;84475;86200;89966;96955;98549;98550;102403;102465	9.23523e-51	7.97329	8.33239	6.39339	6.7525
Heterogeneous nuclear ribonucleoprotein M (Fragment)	M0QZM1	M0QZM1	HNRNPM	39.933	12942;12943;14077;14078;17041;17042;17043;17045;17046;17047;22571;26538;31106;31158;31271;31272;31276;31277;31291;31292;31293;31294;31295;31304;31306;31307;31309;31310;31312;31313;31314;31701;31702;31755;32017;32018;32019;32020;32023;32024;32050;32051;32052;32053;32067;32068;32070;32071;32076;32077;32079;32080;32087;32092;32712;46212;46218	25281;25282;27551;27552;27553;33808;33809;33810;33811;33812;33813;33814;33815;33816;33817;45949;54620;64274;64275;64276;64277;64278;64279;64566;64567;64568;65271;65272;65273;65274;65275;65276;65277;65278;65280;65281;65282;65283;65290;65291;65292;65293;65294;65295;65359;65360;65361;65362;65363;65364;65365;65366;65367;65370;65371;65372;65373;65374;65375;65376;65377;65409;65410;65411;65419;65420;654…	3.64119e-83	8.6246	8.78923	7.0447	7.20933
Succinate-semialdehyde dehydrogenase;Succinate-semialdehyde dehydrogenase, mitochondrial;Succinate-semialdehyde dehydrogenase, mitochondrial, Isoform 2	C9J8Q5;P51649;P51649-2	C9J8Q5;P51649;P51649-2	ALDH5A1	53.868	12947;33324	25288;25289;25290;68751;68752	0	7.71699	7.13734	6.13709	5.55745
Rho guanine nucleotide exchange factor 12;Rho guanine nucleotide exchange factor 12;Rho guanine nucleotide exchange factor 12, Isoform 2	E9PMR6;Q9NZN5;Q9NZN5-2	E9PMR6;Q9NZN5;Q9NZN5-2	ARHGEF12	161.909	12948;23989;29213;37282;38015;40563	25291;48971;60260;77151;78744;84052	9.46301e-121		7.66752		6.08762
Arginine--tRNA ligase, cytoplasmic;Arginine--tRNA ligase, cytoplasmic, Isoform Monomeric;Arginine--tRNA ligase, cytoplasmic;Arginine--tRNA ligase, cytoplasmic	P54136	P54136;P54136-2;E5RJM9;E5RH09	RARS	75.379	1295;5183;6425;6426;6427;10632;13976;13977;13978;14741;16304;16408;16617;16618;17833;19795;22193;23728;23939;25028;25029;26155;28062;28288;28354;28473;29109;32263;33045;38826;41500;45709;45932;46646;47252;49752	981;982;9193;11724;11726;11727;20637;27364;27365;27366;27367;28958;32229;32230;32468;32469;32919;32920;35483;39662;39663;45100;48369;48370;48874;48875;48876;48877;51273;51274;53662;57910;57911;58381;58382;58696;60003;60004;60005;66063;68152;80474;80475;85949;95599;95600;95601;96079;96080;97693;97694;98920;98921;103906	3.647e-164	8.36615	8.76347	6.78625	7.18358
Retinol dehydrogenase 10;Retinol dehydrogenase 10	Q8IZV5	Q8IZV5;E5RK48	RDH10	38.087	12951;14103	25296;27596;27597	3.51914e-14		7.56823		5.98834
Mediator of RNA polymerase II transcription subunit 23;Mediator of RNA polymerase II transcription subunit 23;Mediator of RNA polymerase II transcription subunit 23, Isoform 3;Mediator of RNA polymerase II transcription subunit 23, Isoform 4;Mediator of RNA polymerase II transcription subunit 23, Isoform 5	Q5JWT2;Q9ULK4;Q9ULK4-3;Q9ULK4-4;Q9ULK4-5	Q5JWT2;Q9ULK4;Q9ULK4-3;Q9ULK4-4;Q9ULK4-5	MED23	157.114	12953;40136	25301;83155	4.48674e-141
Sterol O-acyltransferase 1 (Fragment);Sterol O-acyltransferase 1;Sterol O-acyltransferase 1, Isoform 2;Sterol O-acyltransferase 1, Isoform 3	B1APM4;P35610;P35610-2;P35610-3	B1APM4;P35610;P35610-2;P35610-3	SOAT1	29.893	12954;38676;40225	25302;25303;80203;83421	6.58169e-109	7.6989	7.33769	6.119	5.7578
2-iminobutanoate/2-iminopropanoate deaminase (Fragment);2-iminobutanoate/2-iminopropanoate deaminase (Fragment);2-iminobutanoate/2-iminopropanoate deaminase	H0YB34;H0YBX3;P52758	H0YB34;H0YBX3;P52758	RIDA	15.908	1296;44427	983;92565;92566	0		7.54392		5.96402
Nucleoredoxin;Nucleoredoxin, Isoform 3;Nucleoredoxin (Fragment);Nucleoredoxin, Isoform 2;Nucleoredoxin (Fragment);Nucleoredoxin	Q6DKJ4	Q6DKJ4;Q6DKJ4-3;I3L4V6;Q6DKJ4-2;A0A0G2JQK5;A0A0C4DGI2	NXN	48.392	12965;23330;30731;30949;37221;47315	25329;47551;47552;63498;63912;77013;99049;99050;99051;99052	9.49432e-47	7.51978	8.10279	5.93989	6.5229
U6 snRNA-associated Sm-like protein LSm4;U6 snRNA-associated Sm-like protein LSm4 (Fragment);U6 snRNA-associated Sm-like protein LSm4;U6 snRNA-associated Sm-like protein LSm4;U6 snRNA-associated Sm-like protein LSm4;U6 snRNA-associated Sm-like protein LSm4	Q9Y4Z0;V9GZ56	Q9Y4Z0;V9GZ56;M0QXB0;U3KQK1;M0QXB0;U3KQK1	LSM4	15.35	12967;22729;22730;31441;33438;42154	25331;46186;46187;46188;66134;68984;68985;87390	3.53122e-21	7.91812	7.8078	6.33822	6.22791
Procollagen galactosyltransferase 1;Procollagen galactosyltransferase 1 (Fragment);Procollagen galactosyltransferase 1 (Fragment)	Q8NBJ5	Q8NBJ5;M0QYH0;M0QX72	COLGALT1	71.636	1297;3247;9958;10319;13223;14248;15801;16198;20052;27335;31284;32037;32293;32527;32871;33887;34601;34602;40454;41960;44698;44699;47002;49627	984;5123;19311;20006;25827;25828;27919;31195;31196;31953;31954;31955;31956;40301;40302;56361;65326;65327;66155;66904;67772;67773;67774;69925;69926;69927;69928;71410;71411;71412;71413;83887;83888;86937;93412;93413;98418;103684	1.84179e-09	8.30357	8.5987	6.72368	7.01881
SEC23-interacting protein;SEC23-interacting protein, Isoform 2;SEC23-interacting protein (Fragment);SEC23-interacting protein;SEC23-interacting protein (Fragment)	Q9Y6Y8	Q9Y6Y8;Q9Y6Y8-2;H7C0V8;A0A0C4DH82;H7C4C4	SEC23IP	111.076	1298;2452;4890;5557;7649;7695;11723;16447;16835;16985;20888;20952;36794;38716;39803;43618;43656;45668;46173;48754;49997	985;3459;3460;3461;3462;8595;9894;14676;14677;14678;22827;32546;32547;33345;33346;33691;33692;42107;42235;42236;76028;80269;80270;82468;91026;91027;91028;95484;95485;96618;101964;104378	1.44986e-32	7.60469	8.17891	6.02479	6.59902
UBX domain-containing protein 7;UBX domain-containing protein 7;UBX domain-containing protein 7;UBX domain-containing protein 7 (Fragment)	O94888	O94888;F8WB69;C9JAT7;C9JD50	UBXN7	54.862	13;1431;4335;10503;29658;30434;36582;39769	434;435;1270;7393;7394;7395;20363;20364;61163;62768;75525;82405	7.16757e-25	7.56996	7.47755	5.99007	5.89765
Actin-related protein 2/3 complex subunit 1B;Actin-related protein 2/3 complex subunit 1B (Fragment);Actin-related protein 2/3 complex subunit 1B;Actin-related protein 2/3 complex subunit 1B (Fragment);Actin-related protein 2/3 complex subunit 1B (Fragment);Actin-related protein 2/3 complex subunit 1B (Fragment);Actin-related protein 2/3 complex subunit 1B;Actin-related protein 2/3 complex subuni…	O15143	O15143;C9JEY1;C9K057;C9JTT6;C9JBJ7;C9J4Z7;F8VXW2;C9JQM8;C9JFG9;C9J6C8;C9JM51;F8WEB3	ARPC1B	40.95	130;131;4382;10573;10575;23862;33038;34715;41598;43999;45251	7489;7490;9102;9103;9104;9105;9106;20517;20518;20519;20520;20521;48675;48676;48677;68140;68141;71716;86157;86158;91690;94545;94546	1.43804e-129	7.82426	8.71502	6.24436	7.13512
Secreted frizzled-related protein 2	Q96HF1	Q96HF1	SFRP2	33.49	13005;13006	25409;25410;25411;25414	1.6479e-40	7.55621	7.28958	5.97632	5.70969
28S ribosomal protein S16, mitochondrial;28S ribosomal protein S16, mitochondrial;28S ribosomal protein S16, mitochondrial, Isoform 2	Q9Y3D3	Q9Y3D3;A6ND22;Q9Y3D3-2	MRPS16	15.345	13012;15274;27698;30341	25427;30022;30023;57125;57126;57127;62589;62590;62591	4.15072e-93	7.72624	7.88354	6.14635	6.30364
M-phase phosphoprotein 8;M-phase phosphoprotein 8, Isoform 2;M-phase phosphoprotein 8 (Fragment);M-phase phosphoprotein 8 (Fragment)	Q99549	Q99549;Q99549-2;H0Y6J1;A0A0A0MT47	MPHOSPH8	97.182	13013;14862;24977;32920;35620;35621;37819;39960	25428;29181;51161;67903;67904;73506;73507;78257;82770;82771	1.14781e-62	7.51471	7.26814	5.93481	5.68824
cDNA, FLJ78914, moderately similar to Coiled-coil domain-containing protein 25;Coiled-coil domain containing 25, isoform CRA_b;Coiled-coil domain-containing protein 25	B7Z2L8;G3V121;Q86WR0	B7Z2L8;G3V121;Q86WR0	CCDC25	10.57	13019;16242	25438;32095	4.24293e-08	7.17904		5.59914
Vacuolar protein sorting-associated protein 35;Vacuolar protein sorting-associated protein 35;Vacuolar protein sorting-associated protein 35;Vacuolar protein sorting-associated protein 35	Q96QK1	Q96QK1;I3L4S0;A0A1W2PP10;A0A3B3ITD4	VPS35	91.707	1302;5341;11818;19175;19176;19404;19405;21355;22862;23110;26133;27423;28554;29776;33635;37067;38990;43969;44922;46900;48037;50511	993;994;995;996;9501;9502;23059;23060;23061;38279;38280;38281;38754;38755;43112;46473;46474;47001;47002;47003;53610;53611;56543;56544;58905;58906;58907;58908;61395;69434;69435;76654;80846;80847;80848;91637;93839;93840;93841;93842;98206;98207;100380;105495	5.19473e-20	8.34606	8.87121	6.76616	7.29132
Paired amphipathic helix protein Sin3b, Isoform 2;Paired amphipathic helix protein Sin3b;Paired amphipathic helix protein Sin3b, Isoform 3;Paired amphipathic helix protein Sin3b	O75182-2	O75182-2;O75182;O75182-3;M0QYC5	SIN3B	129.359	13020;28918;40040;40232	25439;59598;59599;59600;82924;83460	4.31818e-95	7.52751	7.50609	5.94761	5.92619
EPM2A-interacting protein 1	Q7L775	Q7L775	EPM2AIP1	70.37	13024;34091;34503;36774;45178;45205	25444;25445;70393;71210;75990;94397;94447	6.53616e-64	7.20281	7.55194	5.62292	5.97205
Kinesin-like protein;Kinesin heavy chain isoform 5A;Kinesin-like protein (Fragment);Kinesin heavy chain isoform 5C, Isoform 2;Kinesin heavy chain isoform 5C (Fragment);Kinesin-like protein (Fragment);Kinesin heavy chain isoform 5C, Isoform 2;Kinesin heavy chain isoform 5C (Fragment)	J3KNA1;Q12840	J3KNA1;Q12840;A0A0G2JMZ6;O60282-2;C9JWB9;A0A0G2JMZ6;O60282-2;C9JWB9	KIF5A;KIF5C	107.253	13029;20324;20325;22305;22306;23201;30994;35708;42722	25453;25454;25455;25456;40945;40946;40947;45304;45305;47176;47177;64033;64034;64035;73661;88790;88791	4.05614e-68	8.59477	8.54416	7.01487	6.96426
Phosphoglycerate kinase 1;Phosphoglycerate kinase 1, Isoform 2;Phosphoglycerate kinase 2	P00558	P00558;P00558-2;P07205	PGK1;PGK2	44.615	1304;1305;2446;2447;2988;3177;3185;6038;11409;13563;14157;15807;23003;23004;23551;23552;23553;26470;26471;37068;37069;40241;41836;42838;42839;42840;45382;47114;47115;47136;47538;48204;51159	998;999;1000;1001;1002;3437;3438;3439;3440;3441;4541;4542;4973;4975;4977;10906;10907;10908;22236;22237;22238;26525;27726;31206;31207;46799;46800;46801;46802;48005;48006;48007;48008;48009;48010;48011;48012;48013;48014;54395;54396;54397;54398;54399;76655;76656;76657;76658;76659;76660;83475;83476;83477;83478;83479;86656;89036;89037;89038;89039;89040;89041;89042;94818;94819;94820;94821;98638;98639;98…	0	9.09289	9.52219	7.513	7.9423
NADH dehydrogenase [ubiquinone] iron-sulfur protein 6, mitochondrial;NADH dehydrogenase [ubiquinone] iron-sulfur protein 6, mitochondrial	O75380	O75380;D6RBT3	NDUFS6	13.712	13051;42868;46399;48486	25490;25491;89101;97107;97108;97109;101379;101380;101381	7.82903e-11	8.21383	7.95556	6.63393	6.37566
E3 ubiquitin-protein ligase ARIH1;E3 ubiquitin-protein ligase ARIH1;RBR-type E3 ubiquitin transferase (Fragment);E3 ubiquitin-protein ligase ARIH1 (Fragment)	Q9Y4X5	Q9Y4X5;H3BSK4;H3BNB9;A0A087WT96	ARIH1	64.118	13052;22216;47078	25492;45139;98572	8.32901e-156		7.88162		6.30172
ATP-binding cassette sub-family F member 2;ATP-binding cassette sub-family F member 2, Isoform 2;ATP-binding cassette sub-family F member 2 (Fragment);ATP-binding cassette sub-family F member 2 (Fragment);ATP-binding cassette sub-family F member 2 (Fragment);ATP-binding cassette sub-family F member 2 (Fragment)	Q9UG63;Q9UG63-2	Q9UG63;Q9UG63-2;C9JHK9;C9JZV3;C9JHK9;C9JZV3	ABCF2	71.29	13068;25761;28177;28366;43866	25519;25520;25521;52829;58114;58115;58408;91448;91449	2.02881e-146	7.28218	7.99519	5.70228	6.41529
Immunoglobulin superfamily containing leucine-rich repeat protein;Immunoglobulin superfamily-containing leucine-rich repeat protein (Fragment);Immunoglobulin superfamily-containing leucine-rich repeat protein (Fragment)	O14498	O14498;H0YN67;H0YL90	ISLR	45.997	13069;28780;31201;31896;40058;44443;44730;50231	25522;25523;59327;64822;64823;82959;92590;92591;93491;104853	8.28073e-162	7.28899	7.71527	5.7091	6.13537
NADH dehydrogenase [ubiquinone] 1 alpha subcomplex subunit 6;NADH dehydrogenase [ubiquinone] 1 alpha subcomplex subunit 6;NADH dehydrogenase [ubiquinone] 1 alpha subcomplex subunit 6;NADH dehydrogenase [ubiquinone] 1 alpha subcomplex subunit 6;NADH dehydrogenase [ubiquinone] 1 alpha subcomplex subunit 6;NADH dehydrogenase [ubiquinone] 1 alpha subcomplex subunit 6	A0A0C4DGS0;A0A2Y9D025;P56556	A0A0C4DGS0;A0A2Y9D025;P56556;R4GN43;R4GN43;R4GN43	NDUFA6	15.137	13073;15510;32937;48718	25529;25530;25531;25532;25533;30573;30574;67946;101886;101887	0	8.27915	8.09441	6.69926	6.51451
Ras-related protein Rab-25	P57735	P57735	RAB25	23.496	13077;20116;43682	25538;40477;91076;91077	6.8368e-109	7.56192	7.42304	5.98203	5.84314
Serine protease HTRA1;Serine protease HTRA1;Serine protease HTRA1 (Fragment)	Q92743	Q92743;A0A3B3IU24;H0Y7G9	HTRA1	51.287	13078;15543;20124;20676;28923;50862	25539;25540;30660;30661;40491;41692;41693;41694;41695;41696;59608;59609;106204	8.95063e-15	8.13433	7.95213	6.55444	6.37224
Matrix metalloproteinase-14;Matrix metalloproteinase-14 (Fragment);Matrix metalloproteinase-24	P50281	P50281;F8W1B7;Q9Y5R2	MMP14;MMP24	65.894	13080;15461;16220;17487;18336;18337;20469;20851;34291;34439;40896;40897;46106;49048;49053;49789	25543;30483;30484;31998;31999;34864;34865;36522;36523;41278;41279;42031;42032;70833;71092;71093;84723;84724;96486;102592;102594;102600;103977	5.81361e-27	8.04628	8.25227	6.46639	6.67237
Lanosterol synthase;Lanosterol synthase, Isoform 3;Lanosterol synthase, Isoform 2;Lanosterol synthase (Fragment);Lanosterol synthase (Fragment);Lanosterol synthase (Fragment);Lanosterol synthase (Fragment)	P48449	P48449;P48449-3;P48449-2;A0A0G2JQD0;C9J315;H7C3A5;A0A0G2JS81	LSS	83.309	1309;4893;5559;6645;12324;12735;15068;16677;19988;22144;22743;22744;22745;22746;22810;25259;25260;29462;29793;30925;30926;32489;33616;34297;34331;36608;37306;37421;37444;37946;38735;39908;41787;42534;43125;49730	1012;1013;8601;8602;9896;12219;23989;23990;24807;24808;29584;29585;33032;40155;40156;44945;44946;46229;46230;46231;46232;46233;46234;46367;46368;51723;51724;51725;51726;60786;60787;60788;61419;61420;63881;63882;66785;69396;70842;70899;70900;75575;77198;77200;77436;77438;77439;78594;80303;82680;82681;86552;86553;86554;88322;88323;89780;89781;103863;103864;103865	1.11998e-153	8.66711	8.85543	7.08721	7.27554
Histone H2B	A0A2R8Y619	A0A2R8Y619		13.491	13098;19189;19190;27865;27866;44366	25579;25580;38307;38308;38309;38310;38311;38312;38313;57461;57462;57463;57464;57465;57466;57467;57468;57469;57470;57471;57472;57473;57474;57475;57476;57477;57478;57479;57480;57485;57486;57487;57488;57489;57490;57491;57492;57493;57494;57495;57496;57497;57498;57499;57500;57501;57502;57503;57504;57505;57506;57507;57508;57509;57510;57513;57514;57515;57516;57517;57518;57519;57520;57521;57522;57523;575…	7.39172e-24	9.23384	9.32981	7.65394	7.74992
Extended synaptotagmin-2, Isoform 2;Extended synaptotagmin-2 (Fragment);Extended synaptotagmin-2;Extended synaptotagmin-2;Extended synaptotagmin-2, Isoform 6;Extended synaptotagmin-2, Isoform 5;Extended synaptotagmin-2, Isoform 4;Extended synaptotagmin-2;Extended synaptotagmin-2;Extended synaptotagmin-2, Isoform 6;Extended synaptotagmin-2, Isoform 5;Extended synaptotagmin-2, Isoform 4	A0FGR8-2;H7BXI1	A0FGR8-2;H7BXI1;A0A087WXU3;A0FGR8;A0FGR8-6;A0FGR8-5;A0FGR8-4;A0A087WXU3;A0FGR8;A0FGR8-6;A0FGR8-5;A0FGR8-4	ESYT2	98.902	1310;2806;4112;6212;8010;12101;12700;14865;15681;16161;18954;21619;23371;23372;23616;26102;33909;37155;37156;38893;41370;43439;43688;45552;47296;47797;47798	1014;1015;1016;1017;4195;6900;6901;6902;6903;11275;11276;15376;23582;24742;24743;29185;30949;30950;30951;31876;37821;37822;43648;43649;43650;43651;47635;47636;47637;47638;48135;48136;48137;53551;69975;69976;76865;76866;76867;80642;80643;85679;90472;90473;90474;90475;91086;91087;91088;91089;95226;99014;99015;99016;99910;99911;99912;99913;99914;99915	1.44144e-134	8.34267	8.72923	6.76277	7.14933
MMS19 nucleotide excision repair protein homolog;MMS19 nucleotide excision repair protein homolog, Isoform 5;MMS19 nucleotide excision repair protein homolog, Isoform 6;MMS19 nucleotide excision repair protein homolog (Fragment);MMS19 nucleotide excision repair protein homolog, Isoform 4;MMS19 nucleotide excision repair protein homolog (Fragment);MMS19 nucleotide excision repair protein homolog, …	Q96T76;Q96T76-8;Q96T76-9	Q96T76;Q96T76-8;Q96T76-9;H7C1W5;Q96T76-5;Q5T454;Q96T76-7;B0QZ77;F8WCH8;H0Y746;H7C1W5;Q96T76-5;Q5T454;Q96T76-7;B0QZ77;F8WCH8;H0Y746;H7C1W5;Q96T76-5;Q5T454;Q96T76-7;B0QZ77;F8WCH8;H0Y746	MMS19	113.29	1311;6742;12941;13434;19979;27999;43561;44885;45584	1018;1019;12446;12447;25280;26235;40134;40135;40136;40137;57757;90809;93780;95294;95295;95296	2.52655e-149	7.6419	7.82901	6.062	6.24911
Ras-related protein Rab-43;Ras-related protein Rab-43, Isoform 3	Q86YS6	Q86YS6;Q86YS6-2	RAB43	23.339	13111;19484;41221	25613;38913;85393	0		7.23958		5.65969
Phosphatidylinositol 5-phosphate 4-kinase type-2 gamma;Phosphatidylinositol 5-phosphate 4-kinase type-2 gamma, Isoform 3;Phosphatidylinositol 5-phosphate 4-kinase type-2 gamma (Fragment);Phosphatidylinositol 5-phosphate 4-kinase type-2 gamma, Isoform 2;Phosphatidylinositol 5-phosphate 4-kinase type-2 gamma (Fragment);Phosphatidylinositol 5-phosphate 4-kinase type-2 gamma (Fragment);Phosphatidylin…	Q8TBX8;Q8TBX8-3	Q8TBX8;Q8TBX8-3;F8VNT5;Q8TBX8-2;H0YIJ6;F8VNT5;Q8TBX8-2;H0YIJ6	PIP4K2C	47.3	13118;19443;22496	25626;38839;45630;45631	0		7.47215		5.89226
Solute carrier family 30 (Zinc transporter), member 6, isoform CRA_b;Zinc transporter 6;Zinc transporter 6, Isoform 2;Zinc transporter 6, Isoform 4;Zinc transporter 6, Isoform 3;Zinc transporter 6, Isoform 3;Zinc transporter 6, Isoform 3;Zinc transporter 6, Isoform 3	B5MCR8;Q6NXT4;Q6NXT4-2;Q6NXT4-4	B5MCR8;Q6NXT4;Q6NXT4-2;Q6NXT4-4;Q6NXT4-3;Q6NXT4-3;Q6NXT4-3;Q6NXT4-3	SLC30A6	42.509	13121;18511	25632;36858	0
GDP-fucose protein O-fucosyltransferase 2;GDP-fucose protein O-fucosyltransferase 2, Isoform B;GDP-fucose protein O-fucosyltransferase 2, Isoform A;GDP-fucose protein O-fucosyltransferase 2 (Fragment);GDP-fucose protein O-fucosyltransferase 2;GDP-fucose protein O-fucosyltransferase 2	Q9Y2G5	Q9Y2G5;Q9Y2G5-2;Q9Y2G5-1;H7C2T5;A0A0C4DGX7;S6FW71	POFUT2	49.976	1313;1772;6308;13561;18931;22880;26719;27959;30966;42445;45379;46017;50674	1022;1023;1024;2014;11458;26521;37780;46515;46516;46517;54968;54969;57692;63974;63975;88050;94813;96286;105810	8.79867e-35	7.85582	7.99633	6.27593	6.41644
Protein tweety homolog 2;Protein tweety homolog	Q9BSA4	Q9BSA4;B4DKD1	TTYH2	58.772	13137;29576;45572	25661;60989;60990;95273	6.61777e-08	7.03196	6.69489	5.45207	5.115
Nuclear pore complex protein Nup214;Nuclear pore complex protein Nup214, Isoform 2;Nuclear pore complex protein Nup214, Isoform 3;Nuclear pore complex protein Nup214, Isoform 4;Nuclear pore complex protein Nup214, Isoform 5;Nuclear pore complex protein Nup214;Nuclear pore complex protein Nup214 (Fragment);Nuclear pore complex protein Nup214 (Fragment);Nuclear pore complex protein Nup214;Nuclear p…	P35658;P35658-2;P35658-3;P35658-4;P35658-5	P35658;P35658-2;P35658-3;P35658-4;P35658-5;A0A0A0MSW3;H0Y837;E9PKD2;B7ZAV2;H0YF36;A0A0A0MSW3;H0Y837;E9PKD2;B7ZAV2;H0YF36;A0A0A0MSW3;H0Y837;E9PKD2;B7ZAV2;H0YF36;A0A0A0MSW3;H0Y837;E9PKD2;B7ZAV2;H0YF36;A0A0A0MSW3;H0Y837;E9PKD2;B7ZAV2;H0YF36	NUP214	213.62	1314;1315;8233;10748;12795;13544;26488;34999;35174;37934;38971;42553;43848;43917;44156;44352;50283	1025;1026;15775;20894;24946;26486;54435;54436;72276;72643;72644;78568;80802;88360;88361;91419;91547;91984;92419;92420;104964	2.3055e-47	8.12191	7.9197	6.54202	6.3398
Discoidin, CUB and LCCL domain-containing protein 2;Discoidin, CUB and LCCL domain-containing protein 2, Isoform 2	Q96PD2;Q96PD2-2	Q96PD2;Q96PD2-2	DCBLD2	85.035	13142;42466	25676;88110	5.72002e-161
Glutamine amidotransferase-like class 1 domain-containing protein 3B, mitochondrial;Glutamine amidotransferase-like class 1 domain-containing protein 3B, mitochondrial, Isoform 2;Uncharacterized protein;Glutamine amidotransferase-like class 1 domain-containing protein 3A, mitochondrial;Glutamine amidotransferase-like class 1 domain-containing protein 3A, mitochondrial, Isoform 2;Glutamine amidotr…	A0A0B4J2D5;A0A0B4J2D5-2;A0A0B4J2H4;P0DPI2;P0DPI2-2	A0A0B4J2D5;A0A0B4J2D5-2;A0A0B4J2H4;P0DPI2;P0DPI2-2;A0A096LNH5;H7C2G3;H7C1F6;A0A2R8Y6K9;F2Z2Q0;A0A096LP12;A0A096LNJ1;A0A096LP73;A0A2R8YDR7;A0A096LNH5;H7C2G3;H7C1F6;A0A2R8Y6K9;F2Z2Q0;A0A096LP12;A0A096LNJ1;A0A096LP73;A0A2R8YDR7;A0A096LNH5;H7C2G3;H7C1F6;A0A2R8Y6K9;F2Z2Q0;A0A096LP12;A0A096LNJ1;A0A096LP73;A0A2R8YDR7;A0A096LNH5;H7C2G3;H7C1F6;A0A2R8Y6K9;F2Z2Q0;A0A096LP12;A0A096LNJ1;A0A096LP73;A0A2R8YDR7;…	GATD3B;LOC102724023;GATD3A	28.142	13154;16637;18228;18733;18734;23456;34970;45090;46874;48989;49576	25703;25704;32963;32964;32965;32966;32967;36273;36274;37353;37354;37355;37356;37357;37358;47807;72218;94183;98149;98150;98151;102468;102469;103573;103574	7.12963e-57	8.34932	8.8247	6.76942	7.2448
Splicing factor 45;Splicing factor 45 (Fragment);Splicing factor 45 (Fragment);Splicing factor 45 (Fragment);Splicing factor 45 (Fragment)	Q96I25	Q96I25;H0Y6J6;Q5W012;Q5W011;Q5W010	RBM17	44.962	1316;19356;21925;28073;37848;40506;40561	1027;38642;38643;44417;44418;57931;57932;57933;78310;78311;84041;84042;84043	1.84628e-201	7.7336	7.94488	6.15371	6.36498
Ephrin type-A receptor 2;Ephrin type-A receptor 2, Isoform 2;Ephrin type-A receptor 6;Ephrin type-A receptor 6;Ephrin type-A receptor 6, Isoform 2;Ephrin type-A receptor 6, Isoform 3;Ephrin type-A receptor 7, Isoform 2;Ephrin type-A receptor 7, Isoform 4;Ephrin type-A receptor 7;Ephrin type-A receptor 6	P29317	P29317;P29317-2;J3KR66;A0A0B4J1T8;Q9UF33-2;Q9UF33-3;Q15375-2;Q15375-4;Q15375;Q9UF33	EPHA2;EPHA6;EPHA7	108.266	13164;13418;15212;20776;33670;44851;46486;46832	25720;25721;26201;26202;29884;41898;41899;69493;69494;93728;97293;98073	1.17057e-34	7.38107	7.88667	5.80118	6.30678
Cullin-3;Cullin-3, Isoform 2;Cullin-3 (Fragment);Cullin-3 (Fragment);Cullin-3, Isoform 3;Cullin-3;Cullin-3 (Fragment);Cullin-3 (Fragment);Cullin-3, Isoform 3;Cullin-3	Q13618;Q13618-2	Q13618;Q13618-2;H7C1L6;A0A087X1R9;Q13618-3;A0A087WTG3;H7C1L6;A0A087X1R9;Q13618-3;A0A087WTG3	CUL3	88.93	13173;14435;17587;19320;34294;36910;37888;37903;42412;47290;51263;51393	25735;28337;35045;38547;70837;76292;76293;76294;78469;78500;87993;99004;99005;107030;107282	2.81267e-52	7.78489	8.02888	6.205	6.44899
Serine beta-lactamase-like protein LACTB, mitochondrial;Serine beta-lactamase-like protein LACTB, mitochondrial, Isoform 2;Serine beta-lactamase-like protein LACTB, mitochondrial (Fragment)	P83111	P83111;P83111-2;H0YNN5	LACTB	60.694	13184;13808;21316;25493;30599;49240	25758;25759;27009;43039;43040;52301;63187;102945	6.79006e-37	7.48374	7.75663	5.90384	6.17674
Diphosphoinositol polyphosphate phosphohydrolase 2;Diphosphoinositol polyphosphate phosphohydrolase 3-alpha;Diphosphoinositol polyphosphate phosphohydrolase 3-beta;Diphosphoinositol polyphosphate phosphohydrolase 2, Isoform 3;Diphosphoinositol polyphosphate phosphohydrolase 2 (Fragment);Diphosphoinositol polyphosphate phosphohydrolase 2 (Fragment);Diphosphoinositol polyphosphate phosphohydrolase …	Q9NZJ9	Q9NZJ9;Q8NFP7;Q96G61;Q9NZJ9-3;F8VRL4;F8VRR0;A0A0C4DGJ4;A0A024RBG1;Q9NZJ9-2	NUDT4;NUDT10;NUDT11;NUDT4B	20.306	13186;27694;39155	25763;57120;81193	5.18497e-81	7.13295		5.55305
Protein YIF1A;Protein YIF1A;Protein YIF1A (Fragment);Protein YIF1A (Fragment);Protein YIF1A;Protein YIF1A	O95070	O95070;A6NGW1;E9PIZ0;C9JST7;E9PP02;E9PS11	YIF1A	32.011	132;26628;38864;42017;42018	9107;54797;54798;54799;80588;80589;87078;87079;87080	0	7.57433	7.69226	5.99444	6.11236
Synaptic vesicle membrane protein VAT-1 homolog;Synaptic vesicle membrane protein VAT-1 homolog (Fragment);Synaptic vesicle membrane protein VAT-1 homolog, Isoform 3;Synaptic vesicle membrane protein VAT-1 homolog, Isoform 2;Synaptic vesicle membrane protein VAT-1 homolog (Fragment);Synaptic vesicle membrane protein VAT-1 homolog (Fragment);Synaptic vesicle membrane protein VAT-1 homolog (Fragmen…	Q99536	Q99536;K7ERT7;Q99536-3;Q99536-2;K7ESA3;K7ENX2;K7EM19;K7ER81;K7EJM4	VAT1	41.92	1320;4706;11789;11860;18704;18705;27370;28848;33982;35172;35527;42393;44508;47092;48993;48994	1036;8176;23129;23130;23131;23132;37296;37297;37298;56438;59462;59463;70129;72637;72638;73312;73314;87956;87957;87958;92771;92772;98605;98606;102473;102474;102475	1.52934e-188	7.77097	8.46056	6.19107	6.88067
Catechol O-methyltransferase;Catechol O-methyltransferase, Isoform Soluble;Catechol O-methyltransferase (Fragment);Catechol O-methyltransferase;Catechol O-methyltransferase;Catechol O-methyltransferase (Fragment);Catechol O-methyltransferase (Fragment);Catechol O-methyltransferase;Catechol O-methyltransferase;Catechol O-methyltransferase (Fragment)	P21964;P21964-2	P21964;P21964-2;E7EMS6;E7EUU8;F8WBW9;H7BZ45;E7EMS6;E7EUU8;F8WBW9;H7BZ45	COMT	30.037	13200;18447;18651;22261;23661;24287;24693;27240;31669;48538;49991;50699	25789;36738;36739;36740;37160;37161;37162;45219;45220;45221;45222;48234;49608;50498;50499;56144;56145;56146;67348;67349;101538;101539;101540;101541;104368;104369;105854	6.54961e-51	8.28845	8.23984	6.70856	6.65995
Translation machinery-associated protein 16 (Fragment);Translation machinery-associated protein 16;Translation machinery-associated protein 16;Translation machinery-associated protein 16;Translation machinery-associated protein 16;Translation machinery-associated protein 16;Translation machinery-associated protein 16;Translation machinery-associated protein 16	H0Y9X1;Q96EY4	H0Y9X1;Q96EY4;D6RA57;D6RE67;D6RC31;D6RA57;D6RE67;D6RC31	TMA16	27.571	13201;15078;29428;37641	25790;29601;29602;29603;60725;77861	1.60759e-21	7.73765	7.31984	6.15776	5.73994
Major facilitator superfamily domain-containing protein 8;Major facilitator superfamily domain-containing protein 8;Major facilitator superfamily domain-containing protein 8;Major facilitator superfamily domain-containing protein 8;Major facilitator superfamily domain-containing protein 8;Major facilitator superfamily domain-containing protein 8;Major facilitator superfamily domain-containing pro…	A0A286YER2;A0A286YEV4;A0A286YEW7;A0A286YEW8;A0A286YF00;A0A286YF51;A0A286YF72;A0A286YF73;A0A286YF82;A0A286YFC6;A0A286YFE6;A0A286YFE7;A0A286YFF1;A0A286YFF5;A0A286YFH3;A0A286YFH9;A0A286YFI8;A0A286YFJ5;A0A286YFK4;A0A286YFM2;Q8NHS3	A0A286YER2;A0A286YEV4;A0A286YEW7;A0A286YEW8;A0A286YF00;A0A286YF51;A0A286YF72;A0A286YF73;A0A286YF82;A0A286YFC6;A0A286YFE6;A0A286YFE7;A0A286YFF1;A0A286YFF5;A0A286YFH3;A0A286YFH9;A0A286YFI8;A0A286YFJ5;A0A286YFK4;A0A286YFM2;Q8NHS3;A0A286YFI9;A0A286YFI9;A0A286YFI9;A0A286YFI9;A0A286YFI9;A0A286YFI9;A0A286YFI9;A0A286YFI9;A0A286YFI9;A0A286YFI9;A0A286YFI9;A0A286YFI9;A0A286YFI9;A0A286YFI9;A0A286YFI9;A0A286Y…	MFSD8	6.157	13202;33281	25791;68652	0
Transmembrane protein 120B;Transmembrane protein 120B (Fragment)	A0PK00	A0PK00;H0YG77	TMEM120B	40.246	13211;25760	25809;52825;52826;52827	3.87165e-22	7.65753		6.07763
NADH dehydrogenase [ubiquinone] iron-sulfur protein 5	O43920	O43920	NDUFS5	12.518	13213;14035;21261;35354;49507	25811;27481;42941;72962;72963;103453;103454;103455	0.015679	7.58304	7.96304	6.00314	6.38314
Calponin-1;Calponin-1, Isoform 2;Calponin-1 (Fragment);Calponin (Fragment);Calponin;Transgelin (Fragment);Calponin-1 (Fragment);Transgelin (Fragment)	P51911	P51911;P51911-2;K7ERM8;K7EQ72;B7Z7E1;K7ESJ2;K7ENC5;K7ERK4	CNN1	33.17	13214;17879;22604	25812;35577;45922	2.83968e-151		7.6422		6.0623
Neuropilin;Neuropilin-1;Neuropilin-1;Neuropilin;Neuropilin-1, Isoform 3;Neuropilin-1, Isoform 2;Neuropilin-1;Neuropilin;Neuropilin-1 (Fragment);Neuropilin-1 (Fragment);Neuropilin-1;Neuropilin;Neuropilin-1, Isoform 3;Neuropilin-1, Isoform 2;Neuropilin-1;Neuropilin;Neuropilin-1 (Fragment);Neuropilin-1 (Fragment)	E9PEP6;O14786	E9PEP6;O14786;E7EX60;Q5T7F0;O14786-3;O14786-2;Q5JWQ4;Q5JWQ6;H0Y4A0;Q5JWQ2;E7EX60;Q5T7F0;O14786-3;O14786-2;Q5JWQ4;Q5JWQ6;H0Y4A0;Q5JWQ2	NRP1	101.297	13216;15370;15380;20685;21200;22521;28679;31044;34068;35066;39258;39595;42827	25814;25815;30209;30240;41712;42773;42774;45692;59154;64134;70353;72431;81390;81391;82044;89020	0	7.62598	7.98837	6.04609	6.40847
Beta-arrestin-1;Beta-arrestin-1, Isoform 1B;Beta-arrestin-1 (Fragment);Beta-arrestin-1 (Fragment);Beta-arrestin-2;Beta-arrestin-2;Beta-arrestin-2, Isoform 5;Beta-arrestin-2, Isoform 3;Beta-arrestin-2;Beta-arrestin-2, Isoform 2;Beta-arrestin-2, Isoform 4;Beta-arrestin-1 (Fragment);Beta-arrestin-1 (Fragment);Beta-arrestin-2;Beta-arrestin-2;Beta-arrestin-2, Isoform 5;Beta-arrestin-2, Isoform 3;Beta-…	P49407;P49407-2	P49407;P49407-2;E9PM35;H0YET9;I3L0V6;K7ENA6;P32121-5;P32121-2;P32121;P32121-3;P32121-4;E9PM35;H0YET9;I3L0V6;K7ENA6;P32121-5;P32121-2;P32121;P32121-3;P32121-4	ARRB1;ARRB2	47.066	1323;6411;19293;30310;50314	1055;11697;38495;38496;38497;38498;62526;105040	1.45612e-221	7.52264	8.0535	5.94274	6.4736
5-phosphohydroxy-L-lysine phospho-lyase;5-phosphohydroxy-L-lysine phospho-lyase (Fragment);5-phosphohydroxy-L-lysine phospho-lyase (Fragment);5-phosphohydroxy-L-lysine phospho-lyase, Isoform 2;5-phosphohydroxy-L-lysine phospho-lyase, Isoform 3	Q8IUZ5	Q8IUZ5;H7BXR0;H7BYK2;Q8IUZ5-2;Q8IUZ5-3	PHYKPL	49.711	13237;43777	25858;91274	1.12129e-202
Tripeptidyl-peptidase 2;Tripeptidyl-peptidase 2	P29144;Q5VZU9	P29144;Q5VZU9	TPP2	138.35	1324;3679;5116;7992;9832;10329;13711;15329;15601;18794;23672;25600;26911;41533;47540;47774;51114	1056;6053;9026;9027;15351;19068;20026;26795;30122;30123;30777;37475;48254;52493;55392;86024;86025;86026;86027;99430;99873;106744	5.0898e-15	7.33094	7.8669	5.75104	6.28701
Hydroxysteroid dehydrogenase-like protein 2;Hydroxysteroid dehydrogenase-like protein 2, Isoform 2	Q6YN16	Q6YN16;Q6YN16-2	HSDL2	45.395	1325;3216;3217;6217;6452;8270;9743;9744;14011;24626;24651;24898;27722;35441;39334;39366;42088;45025;45425	1057;5064;5065;5066;5067;11286;11287;11288;11774;15862;15863;15864;18877;18878;27435;50346;50347;50348;50405;50406;50910;57171;57172;73104;73105;73106;81534;81535;81617;81618;81619;87253;87254;94074;94935	9.79456e-24	8.39657	8.16306	6.81668	6.58316
Dual specificity mitogen-activated protein kinase kinase 6;Dual-specificity mitogen-activated protein kinase kinase 6;Dual-specificity mitogen-activated protein kinase kinase 6 (Fragment);Dual specificity mitogen-activated protein kinase kinase 6, Isoform 2	P52564	P52564;A0A0A0MRF7;K7EIW3;P52564-2	MAP2K6	37.492	1326;9078;35973	1058;17547;74156;74157	2.97695e-261		7.74976		6.16986
39S ribosomal protein L55, mitochondrial;39S ribosomal protein L55, mitochondrial, Isoform 2;39S ribosomal protein L55, mitochondrial;39S ribosomal protein L55, mitochondrial (Fragment);39S ribosomal protein L55, mitochondrial;39S ribosomal protein L55, mitochondrial (Fragment)	Q7Z7F7;Q7Z7F7-2	Q7Z7F7;Q7Z7F7-2;X6R631;X6RIW1;X6R631;X6RIW1	MRPL55	15.128	13270;31024;31396;32205;32206	25919;25920;64091;65892;65893;65894;65895	4.17524e-43	7.42827	7.86002	5.84837	6.28013
UPF0598 protein C8orf82;UPF0598 protein C8orf82;UPF0598 protein C8orf82 (Fragment);UPF0598 protein C8orf82, Isoform 2	Q6P1X6	Q6P1X6;J3KNI2;H0YF29;Q6P1X6-2	C8orf82	23.889	13281;25006;25007;29902;50003	25945;25947;51214;51215;51216;51217;51218;51219;61668;61669;104386	1.01308e-171	8.03429	7.70115	6.4544	6.12125
Sorting nexin-7;Sorting nexin-7;Sorting nexin-7, Isoform 2;Sorting nexin-7, Isoform 3;Sorting nexin-7 (Fragment);Sorting nexin-7 (Fragment);Sorting nexin-7 (Fragment);Sorting nexin-7 (Fragment)	E9PNL2;Q9UNH6;Q9UNH6-2;Q9UNH6-3	E9PNL2;Q9UNH6;Q9UNH6-2;Q9UNH6-3;B7ZC83;B7ZC83;B7ZC83;B7ZC83	SNX7	45.031	13287;50997	25969;25970;106504	5.62621e-19		6.85503		5.27513
Exostosin-2;Exostosin-2, Isoform 2;Exostosin-2, Isoform 3	Q93063;Q93063-2;Q93063-3	Q93063;Q93063-2;Q93063-3	EXT2	82.255	1329;13522;18601;32547	1062;1063;26447;37055;66960	1.25997e-61		7.31564		5.73574
Glypican-3;Glypican-3, Isoform 3;Glypican-3, Isoform 2;Glypican-3 (Fragment);Glypican-3, Isoform 2;Glypican-3 (Fragment)	P51654;P51654-3	P51654;P51654-3;P51654-2;H0Y3U6;P51654-2;H0Y3U6	GPC3	65.563	13293;19634;34488;38730;38731;45033;45926;49684	25981;39275;71182;71183;80296;80297;94085;94086;96067;96068;103787	1.57453e-11	7.70436	7.88417	6.12446	6.30428
Very low-density lipoprotein receptor;Very low-density lipoprotein receptor, Isoform Short	P98155;P98155-2	P98155;P98155-2	VLDLR	96.098	13299;14387;15149;20136;26388;31095;40104;40588;44292;49222	25991;28234;29764;29765;40517;54216;54217;54218;64255;83083;83084;83085;84123;84124;92240;102910	3.34647e-15	8.28289	7.73343	6.70299	6.15354
Voltage-dependent anion-selective channel protein 3;Voltage-dependent anion-selective channel protein 3, Isoform 2;Voltage-dependent anion-selective channel protein 3 (Fragment);Voltage-dependent anion-selective channel protein 3 (Fragment);Voltage-dependent anion-selective channel protein 3;Voltage-dependent anion-selective channel protein 3;Voltage-dependent anion-selective channel protein 3;Vo…	Q9Y277	Q9Y277;Q9Y277-2;E5RJN6;E5RHZ6;E5RFP6;E5RHE1;E5RFL1;E5RK27	VDAC3	30.659	133;915;19019;29785;30110;30111;33375;38768;45300;45305;46155;49553	175;9829;37965;37966;61406;61407;62084;62085;62086;62087;62088;68845;68846;80356;80357;80358;80359;94660;94662;96582;103529	1.34638e-80	8.36247	8.67221	6.78258	7.09231
NADH dehydrogenase [ubiquinone] 1 beta subcomplex subunit 4;NADH dehydrogenase [ubiquinone] 1 beta subcomplex subunit 4, Isoform 2;NADH dehydrogenase [ubiquinone] 1 beta subcomplex subunit 4;NADH dehydrogenase [ubiquinone] 1 beta subcomplex subunit 4;NADH dehydrogenase [ubiquinone] 1 beta subcomplex subunit 4;NADH dehydrogenase [ubiquinone] 1 beta subcomplex subunit 4	O95168;O95168-2	O95168;O95168-2;F2Z3P9;C9JXQ9;F2Z3P9;C9JXQ9	NDUFB4	15.209	13308;17419;43446	26003;34742;34743;90485;90486;90487	9.39038e-25	7.42555	8.16067	5.84566	6.58078
StAR-related lipid transfer protein 9	Q9P2P6	Q9P2P6	STARD9	516.343	13313;21891	26014;26015;44327;44328	0.023635	7.51109	8.06312	5.9312	6.48323
Protein quaking;Protein quaking, Isoform 2;Protein quaking, Isoform 3;Protein quaking, Isoform 4;Protein quaking, Isoform 5;Protein quaking, Isoform 6;Protein quaking (Fragment);Protein quaking (Fragment);Protein quaking (Fragment);Protein quaking (Fragment);Protein quaking (Fragment);Protein quaking (Fragment);Protein quaking;Protein quaking (Fragment);Protein quaking (Fragment);Protein quaking …	Q96PU8;Q96PU8-3;Q96PU8-5;Q96PU8-6;Q96PU8-8;Q96PU8-9	Q96PU8;Q96PU8-3;Q96PU8-5;Q96PU8-6;Q96PU8-8;Q96PU8-9;F5GXS8;F5GYM3;F5H5U6;F5H8C8;H0YG47;H0YGD6;F5GYT7;F5GXS8;F5GYM3;F5H5U6;F5H8C8;H0YG47;H0YGD6;F5GYT7;F5GXS8;F5GYM3;F5H5U6;F5H8C8;H0YG47;H0YGD6;F5GYT7;F5GXS8;F5GYM3;F5H5U6;F5H8C8;H0YG47;H0YGD6;F5GYT7;F5GXS8;F5GYM3;F5H5U6;F5H8C8;H0YG47;H0YGD6;F5GYT7;F5GXS8;F5GYM3;F5H5U6;F5H8C8;H0YG47;H0YGD6;F5GYT7	QKI	37.671	13323;17221;27426;28227;38551	26030;26031;34257;56548;58223;58224;79917	1.08371e-121	7.67503	8.02894	6.09514	6.44904
Desmin;Neurofilament heavy polypeptide, Isoform 2;Neurofilament heavy polypeptide	P17661	P17661;P12036-2;P12036	DES;NEFH	53.536	13330;13512;19833;35315;44964;45732;45734	26042;26043;26044;26424;39779;39780;39781;39782;72898;72899;93926;95648;95649;95650;95651;95652;95653;95654;95655;95656	6.52682e-69	8.84216	9.68798	7.26226	8.10808
Ribosomal oxygenase 2;Ribosomal oxygenase 2, Isoform 4;Ribosomal oxygenase 2 (Fragment);Ribosomal oxygenase 2, Isoform 2;Ribosomal oxygenase 2, Isoform 3;Ribosomal oxygenase 2 (Fragment);Ribosomal oxygenase 2, Isoform 2;Ribosomal oxygenase 2, Isoform 3	Q8IUF8;Q8IUF8-4	Q8IUF8;Q8IUF8-4;H0Y9L8;Q8IUF8-2;Q8IUF8-3;H0Y9L8;Q8IUF8-2;Q8IUF8-3	RIOX2	52.8	13351;14770;35410;37072	26087;29006;29007;73052;76665	1.76315e-117	7.1973		5.6174
Phosphatidylinositol 4-kinase alpha;Phosphatidylinositol 4-kinase alpha, Isoform 2;Phosphatidylinositol 4-kinase alpha (Fragment);Putative phosphatidylinositol 4-kinase alpha-like protein P2, Isoform 2;Putative phosphatidylinositol 4-kinase alpha-like protein P2, Isoform 3;Putative phosphatidylinositol 4-kinase alpha-like protein P2;Putative inactive phosphatidylinositol 4-kinase alpha-like prote…	P42356	P42356;P42356-2;A8MTF1;A4QPH2-2;A4QPH2-4;A4QPH2;Q8N8J0	PI4KA;PI4KAP2;PI4KAP1	236.83	1336;14030;23419;23613;25554;39665;40675;40843;47445	1078;27471;47742;48130;52408;82189;84323;84636;99206	3.82159e-166	7.22007	7.17757	5.64017	5.59767
Endoplasmic reticulum-Golgi intermediate compartment protein 1;Endoplasmic reticulum-Golgi intermediate compartment protein 1, Isoform 2;Endoplasmic reticulum-Golgi intermediate compartment protein 1 (Fragment);Endoplasmic reticulum-Golgi intermediate compartment protein 1;Endoplasmic reticulum-Golgi intermediate compartment protein 1, Isoform 3;Endoplasmic reticulum-Golgi intermediate compartmen…	Q969X5;Q969X5-2	Q969X5;Q969X5-2;F2Z3Q5;F2Z2U2;Q969X5-3;F2Z3Q5;F2Z2U2;Q969X5-3	ERGIC1	32.592	13363;13782;19374;19375;21835;22807;22808;23823;29611;29612;30241;47758;49955;51236	26103;26937;26938;26939;38695;38696;38697;44203;44204;46363;46364;48591;61076;61077;61078;61079;62359;62360;62361;62362;99846;104305;104306;106968;106969	5.38217e-71	8.51217	8.67463	6.93228	7.09474
Protein FAM8A1	Q9UBU6	Q9UBU6	FAM8A1	44.123	13368;16921;18027;42014	26112;33533;35861;87070	1.71651e-07	7.14541		5.56552
Zinc finger protein SNAI2	O43623	O43623	SNAI2	29.986	13370;29538	26114;60920	0.00046383
Pre-mRNA-splicing factor RBM22;Pre-mRNA-splicing factor RBM22, Isoform 2;Pre-mRNA-splicing factor RBM22 (Fragment);Pre-mRNA-splicing factor RBM22 (Fragment)	Q9NW64	Q9NW64;Q9NW64-2;E5RJW4;E5RHA8	RBM22	46.896	13386;13387;34868;43177;51480	26143;26144;26145;72028;72029;89889;107462	3.05467e-55	7.52327	7.08224	5.94338	5.50235
Ubiquitin-fold modifier 1;Ubiquitin-fold modifier 1 (Fragment);Ubiquitin-fold modifier 1, Isoform 2	P61960	P61960;H0Y614;P61960-2	UFM1	9.118	13390;13391;23555;47251;47681	26149;26150;26151;26152;48019;98918;98919;99711;99712;99713	6.09586e-57	8.13084	8.54807	6.55094	6.96818
Actin, cytoplasmic 1;Actin, cytoplasmic 1 (Fragment);Actin, cytoplasmic 1 (Fragment);Actin, cytoplasmic 1 (Fragment);Actin, cytoplasmic 1;Actin, cytoplasmic 1 (Fragment);Actin, cytoplasmic 1 (Fragment);Actin, cytoplasmic 1 (Fragment);POTE ankyrin domain family member E;POTE ankyrin domain family member F;Actin, cytoplasmic 1 (Fragment);Putative beta-actin-like protein 3;POTE ankyrin domain family…	P60709	P60709;A0A2R8Y793;E7EVS6;A0A2R8YGF8;G5E9R0;C9JUM1;C9JZR7;C9JTX5;Q6S8J3;A5A3E0;A0A2R8YFE2;Q9BYX7;P0CG38;P0CG39;F8WCH0;A0A2R8YEA7	ACTB;POTEE;POTEF;POTEKP;POTEI;POTEJ;ACTG2	41.737	134;135;136;137;430;2136;4800;5539;5540;5541;5542;5543;5544;5545;5546;5547;7550;7551;7624;7625;7628;7629;8363;8364;8365;10867;10868;14926;14927;14928;14929;14930;19083;20081;20082;20083;20084;20085;20086;21702;21703;23907;23908;23909;24134;24135;25327;25328;25329;25330;25488;25489;25490;32648;32649;36671;41916;41917;41918;41919;44321;44322;45127;50944;50945	2707;2708;2709;2710;8374;8375;8376;9847;9848;9849;9850;9851;9852;9853;9854;9855;9856;9857;9858;9859;9860;9861;9862;9863;9864;9865;9866;9867;9868;9869;9870;9871;9872;9873;9874;9875;9876;9877;9878;9879;10937;10938;10939;10940;10941;10942;10943;10944;10945;10946;10947;10948;10949;10950;14269;14270;14271;14272;14273;14274;14275;14276;14277;14278;14279;14282;14283;14284;14285;14286;14287;14288;14289;1…	0	10.3814	10.614	8.80154	9.03415
Sialin;Sialin, Isoform 2	Q9NRA2	Q9NRA2;Q9NRA2-2	SLC17A5	54.64	1340;13294;41780	1090;25982;25983;86543	4.49139e-41	7.17288		5.59298
Estradiol 17-beta-dehydrogenase 11;Estradiol 17-beta-dehydrogenase 11	D6RCD0;Q8NBQ5	D6RCD0;Q8NBQ5	HSD17B11	28.102	13401;13585;19495;28297;29948;34434;41816;43532;44278;46379;46380	26168;26562;38940;38941;58444;58445;61762;61763;61764;71084;86610;86611;90738;90739;90740;90741;92220;97051;97052;97053;97054	3.663e-13	8.05916	8.23737	6.47927	6.65747
Eukaryotic translation initiation factor 1b;Eukaryotic translation initiation factor 1 (Fragment)	O60739	O60739;K7EQP2	EIF1B;EIF1	12.824	13407;13408;15857;33581;43558	26178;26179;26180;31306;31307;31308;69308;69310;90804;90805	6.39359e-65	8.24109	8.10061	6.66119	6.52071
Valacyclovir hydrolase;Valacyclovir hydrolase, Isoform 2;BPHL protein;Valacyclovir hydrolase;BPHL protein;Valacyclovir hydrolase	Q86WA6;Q86WA6-2	Q86WA6;Q86WA6-2;Q49AI2;B4DML3;Q49AI2;B4DML3	BPHL	32.543	13411;19794;24530;26350;26881;35625;45230;45231;48234	26191;39661;50131;54127;55330;73514;94501;94502;94503;94504;100778;100779	3.00548e-33	7.88421	7.83682	6.30432	6.25693
40S ribosomal protein S3a;40S ribosomal protein S3a (Fragment);40S ribosomal protein S3a;40S ribosomal protein S3a (Fragment);40S ribosomal protein S3a (Fragment);40S ribosomal protein S3a;40S ribosomal protein S3a;40S ribosomal protein S3a (Fragment);40S ribosomal protein S3a;40S ribosomal protein S3a (Fragment);40S ribosomal protein S3a (Fragment);40S ribosomal protein S3a (Fragment)	P61247	P61247;H0Y9Y4;D6RAT0;D6RG13;D6RB09;D6R9B6;E9PFI5;H0Y8L7;D6RI02;D6RED7;D6RAS7;D6RGE0	RPS3A	29.945	1342;1346;3731;3732;4524;13100;24675;27145;27236;28291;28364;31477;32338;32349;32350;32793;33056;33057;44285;45799;45911;45912;45913;48731;48732	1102;1103;1104;1105;1106;1107;1108;1109;6143;6144;6145;6146;6147;6148;7797;7798;25582;25583;50466;50467;55892;56139;56140;58401;58402;58403;58404;58405;58406;66317;66318;66319;66320;66321;66322;66323;68171;68172;68173;68174;68175;68176;68177;68178;92230;92231;95790;96033;96034;96035;96036;96037;96038;96039;96040;96041;96042;96043;96044;101920;101921	3.55307e-93	9.19936	9.18835	7.61946	7.60846
Caveolin;Caveolin-2;Caveolin-2, Isoform Beta;Caveolin-2, Isoform C;Caveolin-2, Isoform C;Caveolin-2, Isoform C	E9PCT3;P51636;P51636-2	E9PCT3;P51636;P51636-2;P51636-3;P51636-3;P51636-3	CAV2	12.953	13426;26528	26222;54596;54597	9.58338e-55	7.52342		5.94352
Talin-2;Talin-2;Talin-2 (Fragment);Talin-2	Q9Y4G6	Q9Y4G6;A0A1B0GVU7;H0YMT1;H0YN01	TLN2	271.613	1343;2846;2869;2911;3304;4040;4668;4670;4688;4961;6855;7991;9412;9414;12184;12628;12843;13031;13950;13951;15293;17172;17173;17201;18237;22017;25065;26405;26929;27339;28238;28946;31107;32662;33779;34310;34858;35366;36252;36324;36369;36553;36975;37944;37949;38784;39708;42737;43213;43216;43264;44223;44796;44993;46745;46945;46946;47502;47718	1095;1097;4271;4313;4405;5232;5233;6771;8102;8103;8108;8142;8751;12683;15350;18232;18235;23724;23725;24606;25064;25065;25458;27289;27290;27291;27292;30053;34160;34161;34162;34163;34223;36287;44622;44623;51343;51344;51345;54262;55428;55429;55430;55431;56366;56367;56368;58253;58254;59656;64282;67339;69694;69695;70864;70865;72006;72007;72984;72985;72986;74755;74921;74922;75012;75013;75456;75457;7545…	1.19297e-119	8.40489	8.71849	6.825	7.13859
Cysteine protease (Fragment);Cysteine protease ATG4B;Cysteine protease ATG4B, Isoform 2;Cysteine protease ATG4B, Isoform 6;Cysteine protease ATG4B (Fragment);Cysteine protease ATG4B;Cysteine protease (Fragment);Cysteine protease (Fragment);Cysteine protease ATG4B, Isoform 3;Cysteine protease ATG4B, Isoform 4;Cysteine protease ATG4B (Fragment);Cysteine protease ATG4B;Cysteine protease (Fragment);C…	C9JIK8;Q9Y4P1;Q9Y4P1-2;Q9Y4P1-6	C9JIK8;Q9Y4P1;Q9Y4P1-2;Q9Y4P1-6;H0Y2Y0;F2Z2K8;C9JQ72;H7C2A6;Q9Y4P1-3;Q9Y4P1-4;H0Y2Y0;F2Z2K8;C9JQ72;H7C2A6;Q9Y4P1-3;Q9Y4P1-4;H0Y2Y0;F2Z2K8;C9JQ72;H7C2A6;Q9Y4P1-3;Q9Y4P1-4;H0Y2Y0;F2Z2K8;C9JQ72;H7C2A6;Q9Y4P1-3;Q9Y4P1-4	ATG4B	24.833	13433;26644	26234;54828	4.31261e-41		6.99358		5.41368
TBC1 domain family member 10A;TBC1 domain family member 10A, Isoform 2;Uncharacterized protein (Fragment);TBC1 domain family member 10A;TBC1 domain family member 10A;Uncharacterized protein (Fragment);Uncharacterized protein (Fragment);Uncharacterized protein (Fragment)	Q9BXI6	Q9BXI6;Q9BXI6-2;H0Y2U5;F8WCD1;B5MD46;H7C1Q1;H7C471;H0Y5R9	TBC1D10A;	57.118	1344;13998;22544	1098;1099;27405;45768	5.32459e-71	7.16029	6.8661	5.58039	5.2862
Heterogeneous nuclear ribonucleoprotein M;Heterogeneous nuclear ribonucleoprotein M, Isoform 2;Heterogeneous nuclear ribonucleoprotein M;Heterogeneous nuclear ribonucleoprotein M (Fragment);Heterogeneous nuclear ribonucleoprotein M (Fragment);Heterogeneous nuclear ribonucleoprotein M (Fragment);Heterogeneous nuclear ribonucleoprotein M (Fragment);Heterogeneous nuclear ribonucleoprotein M (Fragmen…	P52272;P52272-2	P52272;P52272-2;A0A087X0X3;M0R2I7;M0QY96;M0R2T0;M0R019;M0R0N3;M0QYQ7;M0R0Y6;M0QYL3;A0A087X0X3;M0R2I7;M0QY96;M0R2T0;M0R019;M0R0N3;M0QYQ7;M0R0Y6;M0QYL3	HNRNPM	77.516	1345;1946;12942;12943;13821;13833;14077;14078;14644;14665;15796;16147;17041;17042;17043;17045;17046;17047;22597;26538;26739;31106;31158;31220;31221;31271;31272;31276;31277;31291;31292;31293;31294;31295;31301;31302;31304;31306;31307;31309;31310;31312;31313;31314;31701;31702;31755;31927;31928;32017;32018;32019;32020;32023;32024;32050;32051;32052;32053;32062;32067;32068;32070;32071;32076;32077;32079…	1100;1101;2328;2329;2330;25281;25282;27037;27038;27060;27061;27551;27552;27553;28790;28791;28792;28793;28794;31187;31847;31848;33808;33809;33810;33811;33812;33813;33814;33815;33816;33817;45912;54620;55003;64274;64275;64276;64277;64278;64279;64566;64567;64568;64936;64937;64938;64939;64940;64941;64942;64943;64944;64945;64946;64947;65271;65272;65273;65274;65275;65276;65277;65278;65280;65281;65282;65…	0	8.68943	9.08133	7.10953	7.50144
Transforming growth factor beta-2 proprotein;Transforming growth factor beta-2 proprotein, Isoform B	P61812;P61812-2	P61812;P61812-2	TGFB2	47.748	13456;21151	26278;42686;42687	4.8528e-31	7.6793		6.0994
Ras-related protein Rab-35 (Fragment);Ras-related protein Rab-35;Ras-related protein Rab-35, Isoform 2;Ras-related protein Rab-35, Isoform 2	F5H157;Q15286	F5H157;Q15286;Q15286-2;Q15286-2	RAB35	21.214	13459;37724;48757;49466	26285;78047;101968;101969;103372;103373	7.47572e-29	7.74528	7.75541	6.16539	6.17551
Deoxyguanosine kinase, mitochondrial;Deoxyguanosine kinase, mitochondrial, Isoform 2;Deoxyguanosine kinase, mitochondrial, Isoform 3;Deoxyguanosine kinase, mitochondrial, Isoform 5;Deoxyguanosine kinase, mitochondrial, Isoform 4	Q16854	Q16854;Q16854-2;Q16854-3;Q16854-5;Q16854-4	DGUOK	32.056	1347;13056;17010;47989	1110;25499;33738;33739;33740;100304	1.42395e-100	7.53001	7.99626	5.95012	6.41636
Nipped-B-like protein;Nipped-B-like protein, Isoform 2;Nipped-B-like protein, Isoform 3	Q6KC79	Q6KC79;Q6KC79-2;Q6KC79-3	NIPBL	316.051	1348;3108;11427;19394;20098;22263;30629;30828;34146;37897;38094;41555;42153;45823	1111;4777;4778;22273;38739;40444;40445;45226;63242;63691;70513;78487;78940;86077;87389;95863	3.34222e-33	7.40528	7.47792	5.82538	5.89802
Chitinase domain-containing protein 1;Chitinase domain-containing protein 1, Isoform 2;Chitinase domain-containing protein 1, Isoform 3;Chitinase domain-containing protein 1 (Fragment);Chitinase domain-containing protein 1 (Fragment);Chitinase domain-containing protein 1 (Fragment);Chitinase domain-containing protein 1 (Fragment);Chitinase domain-containing protein 1 (Fragment);Chitinase domain-c…	Q9BWS9;Q9BWS9-2	Q9BWS9;Q9BWS9-2;Q9BWS9-3;E9PPA0;H0YEA3;E9PI70;E9PIP0;E9PRL3;E9PPH0;H0YC89;H0YDL6;H0YCC4;Q9BWS9-3;E9PPA0;H0YEA3;E9PI70;E9PIP0;E9PRL3;E9PPH0;H0YC89;H0YDL6;H0YCC4	CHID1	44.941	1349;10006;11714;15197;17410;19390;20439;22204;22205;27364;27365;27657;27658;34500	1112;19399;22805;22806;29857;34724;38727;38728;38729;38730;41192;45120;45121;56430;56431;57043;57044;57045;71206;71207	2.466e-104	8.01436	7.98344	6.43446	6.40354
Ras-related protein Rab-4A;Ras-related protein Rab-4A	P20338	P20338;A0A087WYT5	RAB4A	24.39	13499;15523;21193;32093;38755	26387;30601;42758;65495;80334	0.0010279	7.47614	7.77692	5.89625	6.19703
Mitochondrial import inner membrane translocase subunit Tim8 B;Mitochondrial import inner membrane translocase subunit Tim8 B	G3XAN8;Q9Y5J9	G3XAN8;Q9Y5J9	TIMM8B	11.155	13504;14174	26401;26402;27753;27754	6.45409e-27	7.41656	7.70015	5.83666	6.12026
40S ribosomal protein S3;40S ribosomal protein S3, Isoform 2;40S ribosomal protein S3;40S ribosomal protein S3 (Fragment);40S ribosomal protein S3;40S ribosomal protein S3;40S ribosomal protein S3 (Fragment);40S ribosomal protein S3;40S ribosomal protein S3;40S ribosomal protein S3 (Fragment);40S ribosomal protein S3 (Fragment);40S ribosomal protein S3;40S ribosomal protein S3 (Fragment);40S ribo…	P23396	P23396;P23396-2;E9PL09;H0YEU2;E9PPU1;F2Z2S8;H0YCJ7;E9PQ96;E9PJH4;H0YF32;E9PK82;E9PQX2;H0YES8;E9PSF4;E9PJN9	RPS3	26.688	1351;1739;6166;10966;11525;14000;14213;15235;15236;15255;15256;15800;16732;16733;17268;22456;22528;24230;24534;24535;27686;35719;42473;44036	1116;1117;1950;1951;11176;11177;21362;21363;21365;21366;21367;22485;22486;27408;27409;27853;29938;29939;29940;29941;29972;29973;29974;29975;29976;29977;29978;29979;29980;29981;31193;31194;33126;33127;33128;33129;34361;34362;45710;45711;45712;45713;49492;49493;50136;50137;50138;50139;57095;57096;73673;88176;88179;88180;88181;88182;88183;88184;88185;88186;88187;88188;91771;91772	3.51659e-135	8.88701	9.20394	7.30711	7.62405
Ras-related protein Rab-12;Ras-related protein Rab-12	A0A3B3ITT1;Q6IQ22	A0A3B3ITT1;Q6IQ22	RAB12	36.315	13510;15121;30360;32435	26420;29714;62623;62624;66624;66625	7.18567e-19	7.32505	7.30902	5.74516	5.72913
Beta-mannosidase;Beta-mannosidase;Beta-mannosidase;Beta-mannosidase;Beta-mannosidase;Beta-mannosidase;Beta-mannosidase;Beta-mannosidase (Fragment);Beta-mannosidase (Fragment);Beta-mannosidase;Beta-mannosidase;Beta-mannosidase;Beta-mannosidase;Beta-mannosidase;Beta-mannosidase;Beta-mannosidase (Fragment);Beta-mannosidase (Fragment);Beta-mannosidase	E9PFW2;O00462	E9PFW2;O00462;A0A2R8Y524;A0A2R8YEC9;A0A2R8YCE9;A0A2R8Y4U7;A0A2R8YE79;A0A2R8Y7N1;A0A2R8Y7A0;A0A2R8Y211;A0A2R8Y524;A0A2R8YEC9;A0A2R8YCE9;A0A2R8Y4U7;A0A2R8YE79;A0A2R8Y7N1;A0A2R8Y7A0;A0A2R8Y211	MANBA	94.412	13515;16662;18422;22618;27879;27880;28870;33250;47597;48305;48591	26430;33006;36697;45947;45948;57547;57548;59508;68583;99552;99553;100928;101632	1.34047e-67	7.54388	7.8245	5.96398	6.2446
Beta-centractin	P42025	P42025	ACTR1B	42.293	1352;2137;3768;8082;13258;23145;23920;44329;47430;48084	1118;2711;2712;2713;6221;6222;15517;15519;15520;25900;47073;48832;48833;48834;92364;92365;99166;99167;99168;99169;99170;99171;99172;100462	6.56307e-23	8.22799	8.53531	6.6481	6.95542
Alpha-centractin;Alpha-centractin;Alpha-centractin	P61163	P61163;R4GMT0;A0A1B0GVS3	ACTR1A	42.614	1352;2137;4200;8081;13257;23145;23920;43322;44329	1118;2711;2712;2713;7080;7081;15513;15514;15515;15516;25899;47073;48832;48833;48834;90213;92364;92365	1.14046e-52	8.40708	8.73234	6.82718	7.15245
Golgi reassembly-stacking protein 2;Golgi reassembly-stacking protein 2, Isoform 3;Golgi reassembly-stacking protein 2, Isoform 2;Golgi reassembly-stacking protein 2, Isoform 2	Q9H8Y8;Q9H8Y8-3	Q9H8Y8;Q9H8Y8-3;Q9H8Y8-2;Q9H8Y8-2	GORASP2	47.145	1353;2202;3905;12791;12972;13573;23272;23273;31090;31091;32260;35540;35541;46065	1119;2850;6485;24939;24940;25344;26542;47367;47368;47369;47370;47371;64247;64248;64249;66046;73341;73342;73343;73344;96398	5.06338e-18	8.34214	8.65828	6.76224	7.07838
Neuronal calcium sensor 1;Neuronal calcium sensor 1, Isoform 2	P62166	P62166;P62166-2	NCS1	21.879	13530;27314;30908	26460;56329;56330;63854	1.06987e-05	7.47848		5.89859
Leucine carboxyl methyltransferase 1;Leucine carboxyl methyltransferase 1, Isoform 2;Leucine carboxyl methyltransferase 1 (Fragment);Leucine carboxyl methyltransferase 1, Isoform 3;Leucine carboxyl methyltransferase 1;Leucine carboxyl methyltransferase 1 (Fragment);Leucine carboxyl methyltransferase 1 (Fragment);Leucine carboxyl methyltransferase 1, Isoform 3;Leucine carboxyl methyltransferase 1;…	Q9UIC8;Q9UIC8-2	Q9UIC8;Q9UIC8-2;I3L2Q8;Q9UIC8-3;H3BUP7;I3L4A2;I3L2Q8;Q9UIC8-3;H3BUP7;I3L4A2	LCMT1	38.379	13545;27279;49852	26487;56226;104119	6.46758e-123		7.9057		6.32581
RWD domain-containing protein 1;RWD domain-containing protein 1 (Fragment);RWD domain-containing protein 1, Isoform 2;RWD domain-containing protein 1 (Fragment)	Q9H446	Q9H446;E5RGQ3;Q9H446-2;E5RGS5	RWDD1	27.94	13578;37177;50919	26550;76909;76910;76911;106311	8.05712e-142	7.55358	7.4479	5.97369	5.86801
Cleft lip and palate transmembrane protein 1;Cleft lip and palate transmembrane protein 1, Isoform 3;Cleft lip and palate transmembrane protein 1, Isoform 2;Cleft lip and palate transmembrane protein 1 (Fragment);Cleft lip and palate transmembrane protein 1 (Fragment);Cleft lip and palate transmembrane protein 1, Isoform 2;Cleft lip and palate transmembrane protein 1 (Fragment);Cleft lip and pala…	O96005;O96005-4	O96005;O96005-4;O96005-3;K7EQQ1;K7EJ16;O96005-3;K7EQQ1;K7EJ16	CLPTM1	76.097	13586;17875;33972;33973;40955;45000;45077;49591	26563;35561;35562;70114;70115;70116;84841;93992;94153;94154;103603;103604	0	7.51089	7.77968	5.93099	6.19979
Casein kinase I isoform epsilon;Casein kinase I isoform epsilon (Fragment);Casein kinase I isoform epsilon;Casein kinase I isoform delta;Casein kinase I isoform delta, Isoform 2;Casein kinase I isoform delta;Casein kinase I isoform epsilon;Casein kinase I isoform delta (Fragment);Casein kinase I isoform epsilon (Fragment);Casein kinase I isoform delta (Fragment)	B0QY34	B0QY34;H0Y645;B0QY35;H7BYT1;P48730-2;P48730;P49674;J3QQI9;B0QY36;H0Y2N6	CSNK1E;CSNK1D	38.374	13594;17797;36222;49843	26574;35426;76034;104102;104103	0	7.47321		5.89331
DNA dC->dU-editing enzyme APOBEC-3F	Q8IUX4	Q8IUX4	APOBEC3F	45.02	13595;40402	26575;83796	0.0021657	7.17499		5.59509
G-protein-signaling modulator 1;G-protein-signaling modulator 1;G-protein-signaling modulator 1;G-protein-signaling modulator 1, Isoform 4;G-protein-signaling modulator 1;G-protein-signaling modulator 1, Isoform 3;G-protein-signaling modulator 1;G-protein-signaling modulator 1, Isoform 3;G-protein-signaling modulator 1;G-protein-signaling modulator 1, Isoform 3;G-protein-signaling modulator 1;G-p…	A0A0A0MRC4;A0A0A0MSK4;Q86YR5;Q86YR5-4	A0A0A0MRC4;A0A0A0MSK4;Q86YR5;Q86YR5-4;A0A087WVF5;Q86YR5-3;A0A087WVF5;Q86YR5-3;A0A087WVF5;Q86YR5-3;A0A087WVF5;Q86YR5-3	GPSM1	78.227	13601;19839;29469	26588;39794;60803;60804	8.28294e-46	6.93737		5.35748
Erlin-1;Erlin-1 (Fragment)	O75477	O75477;B0QZ43	ERLIN1	39.171	1361;7447;9192;21075;21631;21632;23175;23954;30179;30180;33320;33321;41791;50987	1130;1131;1132;14043;14044;14045;17783;17784;42515;43697;43698;43699;43700;43701;43702;43703;47129;47130;47131;47132;48906;62260;62261;62262;68743;68744;86563;86564;106484	9.99147e-16	8.83007	8.90379	7.25017	7.3239
Probable ATP-dependent RNA helicase DDX46;DEAD (Asp-Glu-Ala-Asp) box polypeptide 46, isoform CRA_b;Probable ATP-dependent RNA helicase DDX46 (Fragment)	Q7L014	Q7L014;D6RJA6;H0Y9U3	DDX46	117.362	13614;18973;27608;28682;29266;33409;33872;35564;40092;42998;48669;49771	26610;37868;56944;59158;60378;68915;69895;73397;83062;89488;89489;101782;103948	1.77073e-76	7.77391	7.8472	6.19401	6.2673
Probable ATP-dependent RNA helicase DDX46;DEAD (Asp-Glu-Ala-Asp) box polypeptide 46, isoform CRA_b;Probable ATP-dependent RNA helicase DDX46 (Fragment)	A0A0C4DG89	A0A0C4DG89;D6RJA6;H0Y9U3	DDX46	117.461	13614;18973;27608;28682;29266;33409;33873;35564;40092;42998;48669;49771	26610;37868;56944;59158;60378;68915;69896;73397;83062;89488;89489;101782;103948	1.77073e-76	7.77391	7.8472	6.19401	6.2673
ERO1-like protein alpha;ERO1-like protein alpha;ERO1-like protein alpha (Fragment);ERO1-like protein alpha;ERO1-like protein alpha (Fragment)	Q96HE7	Q96HE7;G3V3E6;G3V5B3;G3V503;G3V2H0	ERO1A	54.393	13625;19224;22911;26435;26963;27622;31434;32273;33965;35307;36585;39314;39315;50667;51115	26641;38380;46567;46568;54318;55523;55524;56970;56971;56972;66091;66092;66093;66094;66095;66096;66098;70098;70099;72889;75533;81495;81496;81498;81499;81500;105793;106745;106746	8.90229e-197	8.51974	8.71994	6.93984	7.14004
Fatty aldehyde dehydrogenase;Fatty aldehyde dehydrogenase, Isoform 2;Fatty aldehyde dehydrogenase;Fatty aldehyde dehydrogenase (Fragment);Fatty aldehyde dehydrogenase (Fragment);Aldehyde dehydrogenase, dimeric NADP-preferring;Aldehyde dehydrogenase, dimeric NADP-preferring (Fragment);Aldehyde dehydrogenase, dimeric NADP-preferring;Aldehyde dehydrogenase family 3 member B1;Aldehyde dehydrogenase, …	P51648;P51648-2	P51648;P51648-2;J3QRD1;I3L1M4;J3QS00;P30838;C9JMC5;E9PNN6;P43353;A8MYB8;I3L3I9;C9JKT2;P43353-2;E9PJV0;P48448;C9JGJ2;I3L0X1;J3KTG1;J3QKK9;J3KTD9;I3L2W1;J3QRD1;I3L1M4;J3QS00;P30838;C9JMC5;E9PNN6;P43353;A8MYB8;I3L3I9;C9JKT2;P43353-2;E9PJV0;P48448;C9JGJ2;I3L0X1;J3KTG1;J3QKK9;J3KTD9;I3L2W1	ALDH3A2;ALDH3A1;ALDH3B1;ALDH3B2	54.848	13629;19857;20615;22349;23798;29315;32134;34871;40752;47413;47478;50424	26647;39831;39832;41565;41566;45403;45404;48531;60484;65687;72033;72034;84484;99293;99294;99295;105315;105316	0	8.00917	8.34884	6.42927	6.76895
39S ribosomal protein L19, mitochondrial;39S ribosomal protein L19, mitochondrial (Fragment);39S ribosomal protein L19, mitochondrial;39S ribosomal protein L19, mitochondrial (Fragment);39S ribosomal protein L19, mitochondrial (Fragment)	P49406	P49406;H7C2J0;A0A0A0MRF4;S4R3W9;S4R455	MRPL19	33.535	13636;14511;21025;25384;38344;46990;48607	26659;28497;42416;52075;79485;98386;98387;101662	1.2043e-75	7.54878	7.8364	5.96888	6.25651
Endothelin-converting enzyme 1;Endothelin-converting enzyme 1;Endothelin-converting enzyme 1, Isoform C;Endothelin-converting enzyme 1, Isoform D;Endothelin-converting enzyme 1;Endothelin-converting enzyme 1, Isoform A;Endothelin-converting enzyme 1 (Fragment);Endothelin-converting enzyme 1 (Fragment);Endothelin-converting enzyme 1 (Fragment);Endothelin-converting enzyme 1;Endothelin-converting e…	A0A3B3ISF9;P42892;P42892-3;P42892-4	A0A3B3ISF9;P42892;P42892-3;P42892-4;B4DKB2;P42892-2;E9PJG1;E9PHZ1;E9PN99;B4DKB2;P42892-2;E9PJG1;E9PHZ1;E9PN99;B4DKB2;P42892-2;E9PJG1;E9PHZ1;E9PN99;B4DKB2;P42892-2;E9PJG1;E9PHZ1;E9PN99	ECE1	94.479	1364;1896;3200;3201;3698;4558;4559;5187;7790;10104;14620;14800;20288;33246;35705;39718;43824;44195;44217;45967;47267;47268;49390	1137;2230;2231;5036;5038;5039;5040;6090;6091;6092;7887;7888;7889;7890;9199;14895;14896;19587;28660;29063;40844;40845;68573;68574;73652;82307;91360;91361;92068;92127;96186;96187;98962;98963;103231;103232	4.9483e-22	8.12308	8.55742	6.54318	6.97753
ATP synthase mitochondrial F1 complex assembly factor 1;ATP synthase mitochondrial F1 complex assembly factor 1 (Fragment);ATP synthase mitochondrial F1 complex assembly factor 1 (Fragment);ATP synthase mitochondrial F1 complex assembly factor 1;ATP synthase mitochondrial F1 complex assembly factor 1;ATP synthase mitochondrial F1 complex assembly factor 1, Isoform 3;ATP synthase mitochondrial F1 …	A8MRA7;H0YD21;H0YEW4;I3L448;Q5TC12;Q5TC12-3	A8MRA7;H0YD21;H0YEW4;I3L448;Q5TC12;Q5TC12-3;Q5TC12-2;Q5TC12-2;Q5TC12-2;Q5TC12-2;Q5TC12-2;Q5TC12-2	ATPAF1	31.082	13642;43521	26669;26670;90709	1.12988e-164		7.26783		5.68793
Vesicle-associated membrane protein 2;Vesicle-associated membrane protein 2;Uncharacterized protein (Fragment);Vesicle-associated membrane protein 2;Vesicle-associated membrane protein 2;Vesicle-associated membrane protein 3;Vesicle-associated membrane protein 2;Vesicle-associated membrane protein 3;Vesicle-associated membrane protein 2;Vesicle-associated membrane protein 3;Vesicle-associated mem…	F8WCA0;J3QRU4;L7N2F9;P63027	F8WCA0;J3QRU4;L7N2F9;P63027;K7ENK9;K7EKX0;K7ENK9;K7EKX0;K7ENK9;K7EKX0;K7ENK9;K7EKX0	VAMP2;;VAMP3	12.934	1365;29332;29333;29578	1138;1139;1140;60519;60520;60521;60522;60995;60996;60997;60998	2.20896e-47	8.24525	8.71298	6.66536	7.13309
Vesicle-associated membrane protein 3;Vesicle-associated membrane protein 2;Vesicle-associated membrane protein 3	Q15836	Q15836;K7ENK9;K7EKX0	VAMP3;VAMP2	11.309	1365;29334;29335;29578	1138;1139;1140;60523;60524;60525;60526;60527;60528;60995;60996;60997;60998	1.5111e-75	8.40491	8.62118	6.82501	7.04129
Lysyl oxidase homolog 2;Lysyl oxidase homolog 2 (Fragment);Lysyl oxidase homolog 2 (Fragment);Lysyl oxidase homolog 2 (Fragment)	Q9Y4K0	Q9Y4K0;H0YAR1;E5RHH3;E5RFY0	LOXL2	86.725	13660;14652;20254;24222;26691;26700	26707;28736;28737;40776;49473;54910;54923	1.101e-08	7.39239	7.60861	5.81249	6.02872
Cysteine and histidine-rich domain-containing protein 1;Cysteine and histidine-rich domain-containing protein 1, Isoform 2;Cysteine and histidine-rich domain-containing protein 1;Cysteine and histidine-rich domain-containing protein 1;Cysteine and histidine-rich domain-containing protein 1;Cysteine and histidine-rich domain-containing protein 1;Cysteine and histidine-rich domain-containing protei…	Q9UHD1;Q9UHD1-2	Q9UHD1;Q9UHD1-2;E9PIZ4;E9PSD5;E9PPQ5;E9PL00;E9PHZ2;E9PIZ4;E9PSD5;E9PPQ5;E9PL00;E9PHZ2	CHORDC1	37.49	13664;14824;44111;44829	26713;29119;91902;91903;93682;93683	1.5271e-275	7.61621	7.72609	6.03632	6.14619
ElaC homolog 2 (E. coli), isoform CRA_a;Zinc phosphodiesterase ELAC protein 2;Zinc phosphodiesterase ELAC protein 2, Isoform 4;Zinc phosphodiesterase ELAC protein 2, Isoform 2;Zinc phosphodiesterase ELAC protein 2 (Fragment);Zinc phosphodiesterase ELAC protein 2 (Fragment);Zinc phosphodiesterase ELAC protein 2, Isoform 3;Zinc phosphodiesterase ELAC protein 2 (Fragment);Zinc phosphodiesterase ELAC…	G5E9D5;Q9BQ52;Q9BQ52-4	G5E9D5;Q9BQ52;Q9BQ52-4;Q9BQ52-2;H7C2I4;E7ES68;Q9BQ52-3;V9GYS7;J3QRS2;V9GYU5;J3QL08;J3QLK4;J3QQT1;Q9BQ52-2;H7C2I4;E7ES68;Q9BQ52-3;V9GYS7;J3QRS2;V9GYU5;J3QL08;J3QLK4;J3QQT1;Q9BQ52-2;H7C2I4;E7ES68;Q9BQ52-3;V9GYS7;J3QRS2;V9GYU5;J3QL08;J3QLK4;J3QQT1	ELAC2	90.037	1367;2995;5482;10977;11724;21359;23080;45283;51061	1143;4557;9750;21386;21387;22828;43118;46933;94622;106635;106636	1.25245e-282	7.40347	7.19592	5.82358	5.61603
ATP-dependent zinc metalloprotease YME1L1;ATP-dependent zinc metalloprotease YME1L1, Isoform 2;ATP-dependent zinc metalloprotease YME1L1, Isoform 3;ATP-dependent zinc metalloprotease YME1L1;ATP-dependent zinc metalloprotease YME1L1 (Fragment);ATP-dependent zinc metalloprotease YME1L1 (Fragment);ATP-dependent zinc metalloprotease YME1L1 (Fragment);ATP-dependent zinc metalloprotease YME1L1;ATP-depe…	Q96TA2;Q96TA2-2;Q96TA2-3	Q96TA2;Q96TA2-2;Q96TA2-3;Q96I63;R4GNA5;Q5T8D1;Q5T8D2;Q96I63;R4GNA5;Q5T8D1;Q5T8D2;Q96I63;R4GNA5;Q5T8D1;Q5T8D2	YME1L1	86.455	13675;17085;18644;24875;29742;33760;36602;42774;44415;44948	26730;26731;33985;37140;37141;37142;50870;50871;61342;69659;75563;88896;88897;92539;93895	1.62983e-84	7.88312	7.81226	6.30323	6.23237
Activator of 90 kDa heat shock protein ATPase homolog 1;Activator of 90 kDa heat shock protein ATPase homolog 1, Isoform 2;Activator of 90 kDa heat shock protein ATPase homolog 1;Activator of 90 kDa heat shock protein ATPase homolog 1 (Fragment);Activator of 90 kDa heat shock protein ATPase homolog 1 (Fragment);Activator of 90 kDa heat shock protein ATPase homolog 1 (Fragment);Activator of 90 kDa…	O95433	O95433;O95433-2;G3V3W9;H0YJU2;H0YJG7;G3V438;H0YJ63	AHSA1	38.274	1368;5949;6201;14138;16947;17109;46015	1144;1145;10735;10736;11254;27685;27686;33585;33586;34036;96282;96283;96284	0	7.82205	7.63011	6.24215	6.05021
39S ribosomal protein L14, mitochondrial	Q6P1L8	Q6P1L8	MRPL14	15.948	13690;13691;43854;46062;46726;48728	26755;26756;26758;91428;91429;96394;97845;101914;101915;101916	4.47456e-80	7.61226	7.84348	6.03237	6.26358
Adenylate cyclase type 9	O60503	O60503	ADCY9	150.701	13697;47106	26765;98626	6.07674e-25	7.48376		5.90387
5'-AMP-activated protein kinase subunit gamma-1;5'-AMP-activated protein kinase subunit gamma-1;5'-AMP-activated protein kinase subunit gamma-1, Isoform 2;5'-AMP-activated protein kinase subunit gamma-1, Isoform 3;5'-AMP-activated protein kinase subunit gamma-1 (Fragment);5'-AMP-activated protein kinase subunit gamma-2;5'-AMP-activated protein kinase subunit gamma-2, Isoform B;5'-AMP-activated pr…	F8VYY9;P54619;P54619-2;P54619-3	F8VYY9;P54619;P54619-2;P54619-3;H0YHF8;E9PGP6;Q9UGJ0-2;Q9UGJ0-3;Q9UGJ0;F8VPF5;F8VVA3;F8VSL2;H0YIC9;F8VZX1;H0YHF8;E9PGP6;Q9UGJ0-2;Q9UGJ0-3;Q9UGJ0;F8VPF5;F8VVA3;F8VSL2;H0YIC9;F8VZX1;H0YHF8;E9PGP6;Q9UGJ0-2;Q9UGJ0-3;Q9UGJ0;F8VPF5;F8VVA3;F8VSL2;H0YIC9;F8VZX1;H0YHF8;E9PGP6;Q9UGJ0-2;Q9UGJ0-3;Q9UGJ0;F8VPF5;F8VVA3;F8VSL2;H0YIC9;F8VZX1	PRKAG1;PRKAG2	31.905	13706;28919;35771;39707	26783;26784;59601;59602;73770;82290	1.21742e-298	7.48454	7.29644	5.90464	5.71655
AP-1 complex subunit gamma-1;AP-1 complex subunit gamma-1, Isoform 2;AP-1 complex subunit gamma-1;AP-1 complex subunit gamma-1 (Fragment);AP-1 complex subunit gamma-1;AP-1 complex subunit gamma-1 (Fragment);AP-1 complex subunit gamma-1;AP-1 complex subunit gamma-1;AP-1 complex subunit gamma-1 (Fragment);AP-1 complex subunit gamma-1 (Fragment);AP-1 complex subunit gamma-1 (Fragment);AP-1 complex s…	O43747;O43747-2	O43747;O43747-2;H3BNR4;H3BN71;B4DGE1;H3BR36;H3BUN9;B3KNW1;H3BRM7;H3BS13;H3BV30;H3BNR4;H3BN71;B4DGE1;H3BR36;H3BUN9;B3KNW1;H3BRM7;H3BS13;H3BV30	AP1G1	91.351	1371;4789;7122;11375;21103;21583;28272;30622;33526;33920;42686;44652;46727;47289;49398;51323	1151;8354;13292;22170;22171;42570;43571;58315;63227;63228;69208;69210;69995;69996;88696;93250;97846;97847;97848;99003;103247;107137;107138	1.01348e-67	8.02707	8.15034	6.44717	6.57045
Exopolyphosphatase PRUNE1;Exopolyphosphatase PRUNE1;Exopolyphosphatase PRUNE1, Isoform 3;Exopolyphosphatase PRUNE1, Isoform 2;Exopolyphosphatase PRUNE1 (Fragment);Exopolyphosphatase PRUNE1, Isoform 5;Exopolyphosphatase PRUNE1, Isoform 4;Exopolyphosphatase PRUNE1 (Fragment);Exopolyphosphatase PRUNE1, Isoform 7;Exopolyphosphatase PRUNE1, Isoform 6	Q86TP1	Q86TP1;A0A3B3ITN0;Q86TP1-3;Q86TP1-2;Q5SZF2;Q86TP1-5;Q86TP1-4;Q5SZG1;Q86TP1-7;Q86TP1-6	PRUNE1	50.2	13713;25680;29466;37101;38919	26797;52671;60798;76727;80688	2.30665e-157	7.42615	7.25534	5.84625	5.67544
Vacuolar protein sorting-associated protein 29;Vacuolar protein sorting-associated protein 29;Vacuolar protein sorting-associated protein 29, Isoform 2;VPS29 protein	Q9UBQ0	Q9UBQ0;F8VXU5;Q9UBQ0-2;Q05DG7	VPS29	20.506	13724;15876;21516;22983;30563;31464;32321;36696;43217	26814;31338;43444;43445;46755;63055;63056;63057;63058;63059;66239;66240;66242;66243;66244;75806;75807;75808;89990	1.11263e-93	7.84852	8.15713	6.26863	6.57723
Cytochrome c oxidase assembly factor 6 homolog;Cytochrome c oxidase assembly factor 6 homolog, Isoform 2;Cytochrome c oxidase assembly factor 6 homolog, Isoform 3;Cytochrome c oxidase assembly factor 6 homolog	Q5JTJ3;Q5JTJ3-2;Q5JTJ3-3;X6R5Z6	Q5JTJ3;Q5JTJ3-2;Q5JTJ3-3;X6R5Z6	COA6	14.116	13725;41219	26815;85391	2.83001e-136		7.84418		6.26429
Xyloside xylosyltransferase 1;Xyloside xylosyltransferase 1 (Fragment);Xyloside xylosyltransferase 1;Xyloside xylosyltransferase 1, Isoform 3;Xyloside xylosyltransferase 1, Isoform 2	Q8NBI6	Q8NBI6;H7C2F4;A0A140T9D0;Q8NBI6-3;Q8NBI6-2	XXYLT1	43.807	13726;16899;23969;27602;40109;46475	26816;33498;48929;48930;56926;83092;97267	8.29955e-45	7.34655	7.5589	5.76666	5.97901
POU domain protein (Fragment);POU domain, class 2, transcription factor 1;POU domain, class 2, transcription factor 1, Isoform 2;POU domain, class 2, transcription factor 1, Isoform 3;POU domain, class 2, transcription factor 1, Isoform 4;POU domain, class 2, transcription factor 1, Isoform 5;POU domain, class 2, transcription factor 1, Isoform 6;POU domain, class 2, transcription factor 3, Isofo…	A0A0C4DG88;P14859;P14859-2;P14859-3;P14859-4;P14859-5;P14859-6	A0A0C4DG88;P14859;P14859-2;P14859-3;P14859-4;P14859-5;P14859-6;Q9UKI9-2;H0YKT2;A0A0A0MT46;B5ME60;H0YLL6;H0YNW1;U3KQN1;H0YLC5;P09086-3;U3KQ96;P09086;Q9UKI9;Q9UKI9-3;P09086-4;P09086-5;P09086-2;Q9UKI9-2;H0YKT2;A0A0A0MT46;B5ME60;H0YLL6;H0YNW1;U3KQN1;H0YLC5;P09086-3;U3KQ96;P09086;Q9UKI9;Q9UKI9-3;P09086-4;P09086-5;P09086-2;Q9UKI9-2;H0YKT2;A0A0A0MT46;B5ME60;H0YLL6;H0YNW1;U3KQN1;H0YLC5;P09086-3;U3KQ96;P0…	POU2F1;POU2F3;POU2F2	58.683	13733;30952;38331	26830;26831;63915;79463	4.25866e-175	7.53377	7.67385	5.95387	6.09396
Tryptophan--tRNA ligase, cytoplasmic;Tryptophan--tRNA ligase, cytoplasmic, Isoform 2;Tryptophan--tRNA ligase, cytoplasmic (Fragment);Tryptophan--tRNA ligase, cytoplasmic (Fragment);Tryptophan--tRNA ligase, cytoplasmic (Fragment);Tryptophan--tRNA ligase, cytoplasmic (Fragment);Tryptophan--tRNA ligase, cytoplasmic (Fragment);Tryptophan--tRNA ligase, cytoplasmic (Fragment);Tryptophan--tRNA ligase, c…	P23381	P23381;P23381-2;G3V3Y5;G3V3H8;G3V277;G3V5U1;G3V456;G3V423;G3V5W1;G3V3S7;G3V3X0;G3V3P2;G3V227;G3V4N8;G3V4C7;G3V2Y7;G3V3R3;G3V2C0;G3V339;G3V313;G3V4S4;G3V2F2;H0YJP3	WARS	53.165	1374;2245;3072;6880;7561;7679;7741;8158;8418;8932;8933;8934;13127;17023;18075;18076;20425;24444;31594;32538;35223;35385;42322;49496;49497	1155;1156;1157;2944;4700;4701;4702;4703;4704;12732;12733;14346;14347;14798;14799;14802;15657;15658;16179;16180;16181;17245;17246;17247;17248;17249;25640;25641;25642;25643;25644;33759;33760;35957;35958;35959;35960;35961;35962;35963;35964;41159;41160;49948;49949;66938;66939;66941;66942;72746;72747;72748;72749;72750;73012;87810;87811;87812;103432;103433;103434;103435	0	8.80713	9.04752	7.22724	7.46762
Non-specific lipid-transfer protein;Non-specific lipid-transfer protein, Isoform 4;Non-specific lipid-transfer protein, Isoform 7;Non-specific lipid-transfer protein, Isoform 8;Non-specific lipid-transfer protein, Isoform 6;Non-specific lipid-transfer protein, Isoform SCP2;Non-specific lipid-transfer protein (Fragment);Non-specific lipid-transfer protein;Non-specific lipid-transfer protein, Isofo…	P22307;P22307-4;P22307-7;P22307-8	P22307;P22307-4;P22307-7;P22307-8;P22307-6;P22307-2;H0YF61;E9PLD1;P22307-3;H0YCB0;P22307-6;P22307-2;H0YF61;E9PLD1;P22307-3;H0YCB0;P22307-6;P22307-2;H0YF61;E9PLD1;P22307-3;H0YCB0;P22307-6;P22307-2;H0YF61;E9PLD1;P22307-3;H0YCB0	SCP2	58.994	1375;9358;18483;20331;21484;23504;23505;23506;24058;24059;24389;29262;31505;32391;49677	1159;18119;18120;18121;36791;36792;36793;40959;43380;43381;47904;47905;47906;49139;49140;49141;49142;49839;49840;49841;60370;60371;66472;66473;66474;103772	5.27724e-176	8.24507	8.78715	6.66517	7.20725
Anion exchange protein 2;Anion exchange protein 2, Isoform B1;Anion exchange protein 2, Isoform 3;Anion exchange protein 3 (Fragment);Anion exchange protein 3 (Fragment);Anion exchange protein 3;Anion exchange protein 3, Isoform CAE3;Anion exchange protein 3;Anion exchange protein 3, Isoform 3;Anion exchange protein 2 (Fragment);Anion exchange protein 2 (Fragment);Anion exchange protein 2 (Fragme…	P04920;P04920-2;P04920-3	P04920;P04920-2;P04920-3;H7C1Z2;E9PCP1;F8WD49;P48751-2;P48751;P48751-3;C9JVC2;C9J722;C9J035;C9J9M9;H7C1Z2;E9PCP1;F8WD49;P48751-2;P48751;P48751-3;C9JVC2;C9J722;C9J035;C9J9M9;H7C1Z2;E9PCP1;F8WD49;P48751-2;P48751;P48751-3;C9JVC2;C9J722;C9J035;C9J9M9	SLC4A2;SLC4A3	137.009	13750;18956;27989;39913;41934;44200	26871;37825;57744;82689;86886;92080	0	7.07255	7.35809	5.49265	5.7782
Mitogen-activated protein kinase 9;Isoform Alpha-1 of Mitogen-activated protein kinase 9;Isoform Beta-1 of Mitogen-activated protein kinase 9;Isoform Beta-2 of Mitogen-activated protein kinase 9	P45984;P45984-2;P45984-3;P45984-4	P45984;P45984-2;P45984-3;P45984-4	MAPK9	48.139	13757;46457;46458	26883;97222;97223	6.44969e-112		6.9997		5.41981
Formin-binding protein 4;Formin-binding protein 4, Isoform 2	Q8N3X1;Q8N3X1-2	Q8N3X1;Q8N3X1-2	FNBP4	110.266	13773;14850	26921;29164	2.06101e-13		7.13182		5.55192
Glycoprotein-N-acetylgalactosamine 3-beta-galactosyltransferase 1;Glycoprotein-N-acetylgalactosamine 3-beta-galactosyltransferase 1, Isoform 2;Glycoprotein-N-acetylgalactosamine 3-beta-galactosyltransferase 1 (Fragment);Glycoprotein-N-acetylgalactosamine 3-beta-galactosyltransferase 1 (Fragment);Glycoprotein-N-acetylgalactosamine 3-beta-galactosyltransferase 1 (Fragment);Glycoprotein-N-acetylgala…	Q9NS00;Q9NS00-2	Q9NS00;Q9NS00-2;C9JDX1;C9K0C8;C9JDX1;C9K0C8	C1GALT1	42.203	1378;36874;45537;49966	1164;76194;95188;104323	1.37562e-197	7.28467	7.51307	5.70478	5.93317
Nucleosome assembly protein 1-like 1;Nucleosome assembly protein 1-like 1;Nucleosome assembly protein 1-like 1 (Fragment);Nucleosome assembly protein 1-like 1 (Fragment);Nucleosome assembly protein 1-like 1 (Fragment);Nucleosome assembly protein 1-like 1 (Fragment);Nucleosome assembly protein 1-like 1;Nucleosome assembly protein 1-like 1;Nucleosome assembly protein 1-like 1, Isoform 3	F8VV59	F8VV59;F8W543;H0YH88;F8W118;F8VRJ2;H0YHC3;B7Z4K9;B7Z9C2;P55209-3	NAP1L1	38.029	13788;14948;14949;14950;15444;15445;17112;25446;32508;34875;34876;34877;38305;39136;49854	26952;26953;29342;29343;29344;29345;29346;30442;30443;30444;30445;30446;30447;30448;30449;34039;34040;52194;52195;52196;52197;52198;52199;52200;66842;66843;66844;66845;72039;72040;72041;72043;72044;72045;72046;72047;72048;72049;72050;72051;72052;79408;79409;81157;104121;104122;104123	2.77556e-48	9.18223	9.26475	7.60233	7.68485
Membralin;Membralin;Membralin, Isoform 2;Membralin	A0A0A0MTU3;Q4ZIN3;Q4ZIN3-2;U3KPY4	A0A0A0MTU3;Q4ZIN3;Q4ZIN3-2;U3KPY4	TMEM259	46.22	13796;27798	26972;57322	7.68871e-22
Actin, cytoplasmic 2;Actin, cytoplasmic 2 (Fragment);Actin, cytoplasmic 2 (Fragment);Actin, cytoplasmic 2 (Fragment);Actin, cytoplasmic 2 (Fragment);Actin, cytoplasmic 2 (Fragment);Actin, cytoplasmic 2;POTE ankyrin domain family member E;POTE ankyrin domain family member F;Actin, cytoplasmic 1 (Fragment);Putative beta-actin-like protein 3;POTE ankyrin domain family member I;POTE ankyrin domain fa…	P63261	P63261;I3L3I0;I3L1U9;I3L4N8;I3L3R2;K7EM38;J3KT65;Q6S8J3;A5A3E0;A0A2R8YFE2;Q9BYX7;P0CG38;P0CG39;F8WCH0;A0A2R8YEA7	ACTG1;POTEE;POTEF;ACTB;POTEKP;POTEI;POTEJ;ACTG2	41.793	138;139;140;141;430;2136;4800;5539;5540;5541;5542;5543;5544;5545;5546;5547;7550;7551;7624;7625;7628;7629;8363;8364;8365;10867;10868;14926;14927;14928;14929;14930;19083;20081;20082;20083;20084;20085;20086;21702;21703;23907;23908;23909;24134;24135;25327;25328;25329;25330;25488;25489;25490;32648;32649;36671;41916;41917;41918;41919;44321;44322;45127;50944;50945	2707;2708;2709;2710;8374;8375;8376;9847;9848;9849;9850;9851;9852;9853;9854;9855;9856;9857;9858;9859;9860;9861;9862;9863;9864;9865;9866;9867;9868;9869;9870;9871;9872;9873;9874;9875;9876;9877;9878;9879;14269;14270;14271;14272;14273;14274;14275;14276;14277;14278;14279;14282;14283;14284;14285;14286;14287;14288;14289;14290;14291;14292;14293;14294;14295;14296;14297;14299;14300;14301;14302;14303;14304;1…	0	10.3814	10.614	8.80154	9.03415
U4/U6.U5 tri-snRNP-associated protein 1;U4/U6.U5 tri-snRNP-associated protein 1	O43290	O43290;E9PQI8	SART1	90.255	1381;7494;8968;9890;10226;17436;24359;25997;35642;40327;43331;44219	1170;14163;14164;14165;17314;17315;17316;19181;19845;34773;49770;53336;53337;73542;83657;90227;92130;92131	2.2263e-18	7.84427	7.53952	6.26437	5.95963
Uncharacterized protein;Prostaglandin reductase 2;Prostaglandin reductase 2;Prostaglandin reductase 2, Isoform 2;Prostaglandin reductase 2;Prostaglandin reductase 2, Isoform 2	G3V3Y1;Q8N8N7	G3V3Y1;Q8N8N7;G3V2R9;Q8N8N7-2;G3V2R9;Q8N8N7-2	;PTGR2	31.743	13812;14553;31939	27017;28581;64990	0		7.22875		5.64885
TP53-binding protein 1;TP53-binding protein 1;TP53-binding protein 1, Isoform 2;TP53-binding protein 1, Isoform 3;TP53-binding protein 1 (Fragment);TP53-binding protein 1 (Fragment);TP53-binding protein 1 (Fragment);TP53-binding protein 1 (Fragment);TP53-binding protein 1, Isoform 3;TP53-binding protein 1 (Fragment);TP53-binding protein 1 (Fragment);TP53-binding protein 1 (Fragment);TP53-binding …	A6NNK5;Q12888;Q12888-2	A6NNK5;Q12888;Q12888-2;Q12888-3;C9JXV0;H7C3N7;H7BZY0;M0R142;Q12888-3;C9JXV0;H7C3N7;H7BZY0;M0R142;Q12888-3;C9JXV0;H7C3N7;H7BZY0;M0R142	TP53BP1	209.019	1382;6815;10182;11917;11928;12251;12631;17794;19299;22048;24932;27251;27656;28311;28391;29548;30702;34679;34866;36004;38697;38970;39559;41668;44154;44193;44228;46635;47730	1171;12602;19749;19751;23249;23268;23842;24611;24612;35420;35421;35422;38507;38508;38509;44697;50973;50974;50975;56176;57041;57042;58505;58506;58507;60939;63432;71627;71628;72024;74290;80238;80800;81974;86287;86288;91981;92065;92144;97671;97672;99792;99793	0	7.91697	8.52103	6.33707	6.94114
39S ribosomal protein L47, mitochondrial;39S ribosomal protein L47, mitochondrial, Isoform 2;39S ribosomal protein L47, mitochondrial, Isoform 3;39S ribosomal protein L47, mitochondrial, Isoform 3	Q9HD33;Q9HD33-2	Q9HD33;Q9HD33-2;Q9HD33-3;Q9HD33-3	MRPL47	29.45	13857;17311;28078;30890;34203;38159;48736	27101;27102;27103;34458;34459;57939;63822;70596;70597;79097;79098;101927	6.10737e-55	7.88772	7.93152	6.30782	6.35163
WW domain-binding protein 11;WW domain-binding protein 11	Q9Y2W2	Q9Y2W2;F5H5G4	WBP11	69.998	1386;4089;4976;25399;32989;32990;39522;46108	1179;6861;6862;8778;52113;52114;68039;68040;68041;81914;96489	1.46719e-06	7.80437	7.65313	6.22447	6.07323
Microtubule-associated protein RP/EB family member 3 (Fragment);Microtubule-associated protein RP/EB family member 3;Microtubule-associated protein RP/EB family member 3, Isoform 2	C9JB30;Q9UPY8;Q9UPY8-2	C9JB30;Q9UPY8;Q9UPY8-2	MAPRE3	24.582	13860;14809;33444	27109;27110;29095;68999	2.18481e-27	7.66623	7.89798	6.08633	6.31809
Translocon-associated protein subunit delta;Translocon-associated protein subunit delta	P51571	P51571;A6NLM8	SSR4	18.999	13862;13863;18667;32835;34238;38586;48009;48010;51072	27114;27115;27116;27117;27118;27119;37204;70698;70699;70700;70701;70702;70703;70704;70705;70706;79981;79982;100331;100332;100333;100334;106659;106660;106661;106662;106663	4.67887e-34	9.1482	9.14575	7.56831	7.56586
V-type proton ATPase subunit;V-type proton ATPase subunit d 1;V-type proton ATPase subunit d 1 (Fragment);V-type proton ATPase subunit d 1;V-type proton ATPase subunit d 1;V-type proton ATPase subunit d 1;V-type proton ATPase subunit d 1 (Fragment);V-type proton ATPase subunit d 1 (Fragment);V-type proton ATPase subunit d 1;V-type proton ATPase subunit d 1;V-type proton ATPase subunit d 1;V-type …	F5GYQ1;P61421	F5GYQ1;P61421;J3QL14;R4GN72;H3BQB4;H3BSG7;H3BQJ1;J3QL14;R4GN72;H3BQB4;H3BSG7;H3BQJ1	ATP6V0D1	44.66	1387;2324;26884;27659;31012;34851	1180;3111;3112;55333;55334;55335;57046;64069;64070;71997;71998	1.38918e-44	8.04924	8.43591	6.46934	6.85602
Pyruvate carboxylase, mitochondrial;Pyruvate carboxylase, mitochondrial, Isoform 2;Pyruvate carboxylase, mitochondrial;Pyruvate carboxylase, mitochondrial	P11498	P11498;P11498-2;E9PRE7;E9PS68	PC	129.634	1389;1404;1568;2474;2834;5211;5212;5850;6393;10377;11275;11914;14565;15673;17256;18609;19454;19597;20692;25531;29405;33553;33554;35400;40309;41835;44232;44449;48800;51164	1184;1185;1214;1215;1581;1582;1583;3521;3522;3523;4248;9260;9261;9262;10503;11667;20113;21981;23238;23239;28607;30926;34337;34338;34339;34340;34341;34342;37068;37069;38861;38862;38863;39188;39189;39190;41727;52369;60669;60670;60671;60672;69260;69261;73037;73038;83626;83627;86653;86654;86655;92152;92612;102050;102051;106846;106847	1.75745e-171	8.37425	8.36721	6.79435	6.78732
Mitochondrial import receptor subunit TOM20 homolog	Q15388	Q15388	TOMM20	16.298	13899;23839	27199;27200;48625	2.88564e-05	7.3017		5.72181
Nuclear transport factor 2;Nuclear transport factor 2 (Fragment)	P61970	P61970;H3BRV9	NUTF2	14.478	1390;1391;1392;22990;22991;24972;29825;33678;33679;33680;44017	1187;1188;1189;1190;1191;1192;1193;46772;46773;46774;46775;46776;46777;46778;51151;51152;61539;61540;61541;69512;69513;69514;69515;91729;91730	6.64123e-106	8.61457	9.32012	7.03468	7.74022
Insulin-like growth factor II;Insulin-like growth factor II, Isoform 2;Insulin-like growth factor II, Isoform 3	P01344;P01344-2;P01344-3	P01344;P01344-2;P01344-3	IGF2	20.14	13926;38741	27247;27248;80311	4.14805e-93		7.71323		6.13333
Peroxiredoxin-1;Peroxiredoxin-1 (Fragment);Peroxiredoxin-1	Q06830	Q06830;A0A0A0MSI0;A0A0A0MRQ5	PRDX1	22.11	1393;4465;4466;6995;17349;17350;19465;19466;21492;28455;28456;30633;35484;36803;36804;37063;37064;41630;43009	1195;1196;1197;7647;7648;7649;7650;13007;13008;34551;34552;34553;34554;34555;34556;34557;34558;38886;38887;43399;43400;58657;58658;58659;58660;63251;63252;63253;63255;73201;73202;76051;76052;76053;76054;76645;76646;76647;76648;76649;86205;86206;89523;89524	2.3625e-18	9.21382	9.34575	7.63392	7.76585
5'-AMP-activated protein kinase subunit beta-1;5'-AMP-activated protein kinase subunit beta-1	Q9Y478	Q9Y478;F5H4Y8	PRKAB1	30.382	13942;22244;24601	27273;45182;45183;50294	6.53244e-27	7.3455	7.90225	5.7656	6.32235
Thioredoxin-related transmembrane protein 4;Thioredoxin-related transmembrane protein 4 (Fragment)	Q9H1E5	Q9H1E5;E9PIN7	TMX4	38.952	13947;17933;45557;49604	27282;27283;35676;95242;103636	3.04088e-53		7.68167		6.10178
Homeobox protein cut-like 1;Homeobox protein cut-like 1, Isoform 2;Homeobox protein cut-like 1, Isoform 3;Homeobox protein cut-like 1, Isoform 5;Homeobox protein cut-like;Homeobox protein cut-like;Homeobox protein cut-like 1, Isoform 7;Homeobox protein cut-like 1, Isoform 6;Protein CASP (Fragment);Homeobox protein cut-like;Homeobox protein cut-like;Homeobox protein cut-like 1, Isoform 7;Homeobox …	P39880;P39880-2;P39880-3;P39880-4	P39880;P39880-2;P39880-3;P39880-4;A0A2R8YDI1;A0A2R8Y852;P39880-6;P39880-5;A0A2R8Y8D0;A0A2R8YDI1;A0A2R8Y852;P39880-6;P39880-5;A0A2R8Y8D0;A0A2R8YDI1;A0A2R8Y852;P39880-6;P39880-5;A0A2R8Y8D0;A0A2R8YDI1;A0A2R8Y852;P39880-6;P39880-5;A0A2R8Y8D0	CUX1	164.187	1395;3760;11030;11941;12259;18118;26193;26811;27004;28152;29104;29252;29448;35641;36734;37957;39322;40363;40500;40554;42058;42490;43040;48048	1201;1202;6200;6201;6202;6203;21506;21507;21508;23291;23292;23853;23854;23855;23856;36057;53744;55144;55597;58074;59995;60335;60336;60761;73540;73541;75891;75892;78612;81509;81510;83718;84016;84017;84018;84019;87165;88222;89590;89591;100403	3.25406e-109	8.19385	8.16464	6.61396	6.58474
Protein CASP;Protein CASP, Isoform 8;Protein CASP, Isoform 9;Protein CASP, Isoform 10;Homeobox protein cut-like 1, Isoform 11;Protein CASP (Fragment)	Q13948	Q13948;Q13948-2;Q13948-9;Q13948-10;P39880-9;A0A2R8Y8D0	CUX1	77.455	1395;3760;9335;11030;11941;12259;18118;23466;25099;26811;27004;29104;29252;29448;34482;35641;37957;39322;40363;40500;40554;42490;48048;50736;51207	1201;1202;6200;6201;6202;6203;18065;21506;21507;21508;23291;23292;23853;23854;23855;23856;36057;47826;47827;51401;51403;51404;51405;55144;55597;59995;60335;60336;60761;71173;73540;73541;78612;81509;81510;83718;84016;84017;84018;84019;88222;100403;105929;105930;106925	3.72414e-50	8.42515	8.16464	6.84525	6.58474
Nucleoside diphosphate kinase;Nucleoside diphosphate kinase 3	H3BPR2;Q13232	H3BPR2;Q13232	NME3	9.283	1396;3074;10638;15874;33916	1203;4708;4709;20645;20646;31335;69986;69987;69988	2.45839e-75	7.6504	8.00155	6.0705	6.42165
Ras GTPase-activating protein 3;Ras GTPase-activating protein 3, Isoform 2	Q14644;Q14644-2	Q14644;Q14644-2	RASA3	95.699	13964;24031;38536	27344;49074;79875	6.96112e-14		7.25835		5.67845
Proteasome subunit alpha type-1;Proteasome subunit alpha type-1, Isoform Long;Proteasome endopeptidase complex;Proteasome subunit alpha type;Proteasome subunit alpha type-1 (Fragment);Proteasome endopeptidase complex;Proteasome subunit alpha type;Proteasome subunit alpha type-1 (Fragment)	P25786;P25786-2	P25786;P25786-2;F5GX11;B4DEV8;F5H112;F5GX11;B4DEV8;F5H112	PSMA1;	29.556	1398;4105;7212;12729;19897;19909;21664;21665;22156;30695;34573;35019;36846;42905;44006	1205;6887;13489;24796;39971;39972;39973;39974;39975;43770;43771;43772;43773;43774;44981;44982;44983;44984;44985;63413;63414;71354;71355;72349;72350;76137;89178;89179;91705;91706	3.4119e-51	8.28043	8.65301	6.70053	7.07311
Methylated-DNA--protein-cysteine methyltransferase	P16455	P16455	MGMT	21.646	13986;25925;48705	27379;53201;53203;101851	2.28615e-19	7.30254	7.86652	5.72264	6.28662
Thioredoxin-interacting protein;Thioredoxin-interacting protein, Isoform 2	Q9H3M7;Q9H3M7-2	Q9H3M7;Q9H3M7-2	TXNIP	43.661	13994;46528	27399;27400;97442;97443	1.30233e-40	7.93237	7.21693	6.35248	5.63703
Paralemmin-1;Paralemmin-1, Isoform 2;Paralemmin-1;Paralemmin-1	O75781	O75781;O75781-2;A0A087WTK8;A0A087WWY4	PALM	42.076	1400;11792;27531;47240;48254;48797;49478	1208;1209;23008;23009;56797;98902;100829;102044;103397	0	7.74754	7.49841	6.16764	5.91852
Frizzled-1	Q9UP38	Q9UP38	FZD1	71.158	14001;36773;47850;49141	27410;27411;75988;100022;100023;102766	6.50477e-29	7.41046	7.49697	5.83056	5.91707
Frizzled-2;Frizzled-7	Q14332	Q14332;O75084	FZD2;FZD7	63.554	14002;36773;47851;49849	27412;27413;75988;100024;100025;104112;104113;104114	0.0035022	7.95306	8.18746	6.37316	6.60757
[truncated: 4,151 more rows]
