# Supplementary material for: A systematic characterization of microglia-like cell occurrence during retinal organoid differentiation
Source: iScience. 2022 Jun 11;25(7):104580. doi: 10.1016/j.isci.2022.104580 (PMC9250027; doi:10.1016/j.isci.2022.104580)
Supplement: Table S3. Mass spectrometry for tissue enrichment, related to Figure 5B-C [file mmc3.xlsx]

## Sheet: CommonProteins_Day28_Perc98
Protein	Gene Name	Tissue	Common Name
O75367	H2AFY	bone marrow;caudate;fallopian tube;hippocampus;lung;placenta;thyroid gland	Core histone macro-H2A.1;Core histone macro-H2A.1, Isoform 3;Histone H2A;Histone H2A;Histone H2A;Histone H2A
P02545	LMNA	bone marrow;caudate;cervix, uterine;endometrium 1;epididymis;fallopian tube;hippocampus;lung;lymph node;placenta;seminal vesicle;skin 1;soft tissue 1;thyroid gland;tonsil	Prelamin-A/C;Prelamin-A/C, Isoform ADelta10;Prelamin-A/C, Isoform 6;Prelamin-A/C, Isoform 5;Prelamin-A/C, Isoform 4;Prelamin-A/C (Fragment);Prelamin-A/C (Fragment)
P04083	ANXA1	bone marrow;cervix, uterine;fallopian tube;lung;placenta;soft tissue 1;spleen;tonsil	Annexin A1;Annexin (Fragment);Annexin (Fragment)
P04843	RPN1	epididymis;placenta	Dolichyl-diphosphooligosaccharide--protein glycosyltransferase subunit 1;Dolichyl-diphosphooligosaccharide--protein glycosyltransferase subunit 1;Dolichyl-diphosphooligosaccharide--protein glycosyltransferase subunit 1
P07237	P4HB	epididymis;placenta;seminal vesicle	Protein disulfide-isomerase;Protein disulfide-isomerase;Protein disulfide-isomerase (Fragment);Protein disulfide-isomerase (Fragment);Protein disulfide-isomerase (Fragment);Protein disulfide-isomerase (Fragment);Protein disulfide-isomerase (Fragment);Protein disulfide-isomerase (Fragment);Protein disulfide-isomerase (Fragment);Protein disulfide-isomerase (Fragment);Protein disulfide-isomerase;Pro…
P07355	ANXA2	cervix, uterine;endometrium 1;lung;placenta;seminal vesicle;skin 1;tonsil	Annexin A2;Annexin A2, Isoform 2;Annexin (Fragment);Annexin;Annexin (Fragment);Annexin (Fragment);Annexin (Fragment);Annexin (Fragment);Annexin (Fragment);Annexin (Fragment);Annexin (Fragment);Annexin;Annexin (Fragment);Annexin (Fragment);Annexin A2 (Fragment);Annexin (Fragment);Annexin (Fragment);Annexin (Fragment);Annexin (Fragment);Putative annexin A2-like protein;Annexin A2 (Fragment);Annexin…
P07437	TUBB	epididymis;fallopian tube;lymph node;soft tissue 1;tonsil	Tubulin beta chain;Tubulin beta chain;Tubulin beta chain;Tubulin beta chain;Tubulin beta chain;Tubulin beta-8 chain-like protein LOC260334;NA;Tubulin beta-1 chain;Tubulin beta chain (Fragment);Tubulin beta chain;Tubulin beta chain;Tubulin beta chain;Tubulin beta-8 chain-like protein LOC260334;NA;Tubulin beta-1 chain;Tubulin beta chain (Fragment)
P07910	HNRNPC	bone marrow;caudate;cervix, uterine;endometrium 1;epididymis;fallopian tube;hippocampus;lung;lymph node;placenta;seminal vesicle;skin 1;soft tissue 1;spleen;thyroid gland;tonsil	Heterogeneous nuclear ribonucleoproteins C1/C2;Heterogeneous nuclear ribonucleoproteins C1/C2;Heterogeneous nuclear ribonucleoproteins C1/C2, Isoform 3;Heterogeneous nuclear ribonucleoproteins C1/C2;Heterogeneous nuclear ribonucleoproteins C1/C2 (Fragment);Heterogeneous nuclear ribonucleoproteins C1/C2 (Fragment);Heterogeneous nuclear ribonucleoproteins C1/C2;Heterogeneous nuclear ribonucleoprote…
P08133	ANXA6	lymph node;placenta;tonsil	Annexin A6;Annexin A6, Isoform 2;Annexin;Annexin (Fragment);Annexin (Fragment);Annexin;Annexin A6 (Fragment);Annexin A6;Annexin (Fragment);Annexin (Fragment)
P08670	VIM	bone marrow;epididymis;fallopian tube;lung;lymph node;seminal vesicle;skin 1;soft tissue 1;spleen;thyroid gland;tonsil	Vimentin;Vimentin;Vimentin;Neurofilament heavy polypeptide, Isoform 2;Neurofilament heavy polypeptide;Vimentin (Fragment);Vimentin (Fragment)
P09651	HNRNPA1	bone marrow;caudate;cervix, uterine;endometrium 1;epididymis;fallopian tube;hippocampus;lung;lymph node;placenta;seminal vesicle;skin 1;soft tissue 1;spleen;thyroid gland;tonsil	Heterogeneous nuclear ribonucleoprotein A1;Heterogeneous nuclear ribonucleoprotein A1;Heterogeneous nuclear ribonucleoprotein A1, Isoform 2;Isoform A1-A of Heterogeneous nuclear ribonucleoprotein A1;Heterogeneous nuclear ribonucleoprotein A1 (Fragment);Heterogeneous nuclear ribonucleoprotein A1 (Fragment);Heterogeneous nuclear ribonucleoprotein A1-like 2;Heterogeneous nuclear ribonucleoprotein A1…
P0C0S5	H2AFZ	bone marrow;caudate;cervix, uterine;epididymis;hippocampus;lung;lymph node;placenta;seminal vesicle;skin 1;soft tissue 1;spleen;thyroid gland	Histone H2A.Z;Histone H2A.V;Histone H2A.V, Isoform 5;Histone H2A;Histone H2A.V, Isoform 2;Histone H2A.V, Isoform 4;Histone H2A.V, Isoform 3;Histone H2A;Histone H2A.V, Isoform 5;Histone H2A;Histone H2A.V, Isoform 2;Histone H2A.V, Isoform 4;Histone H2A.V, Isoform 3;Histone H2A
P11021	HSPA5	caudate;endometrium 1;hippocampus;placenta;thyroid gland	Endoplasmic reticulum chaperone BiP
P11169	SLC2A3	bone marrow;spleen;tonsil	Solute carrier family 2, facilitated glucose transporter member 3;Solute carrier family 2, facilitated glucose transporter member 14, Isoform 4;Solute carrier family 2, facilitated glucose transporter member 14, Isoform 2;Solute carrier family 2, facilitated glucose transporter member 14;Solute carrier family 2, facilitated glucose transporter member 14, Isoform 5;Solute carrier family 2, facilit…
P13674	P4HA1	cervix, uterine;endometrium 1;fallopian tube;hippocampus;lung;lymph node;placenta;soft tissue 1;spleen;thyroid gland;tonsil	Prolyl 4-hydroxylase subunit alpha-1
P14625	HSP90B1	bone marrow;caudate;cervix, uterine;endometrium 1;epididymis;fallopian tube;hippocampus;lung;placenta;seminal vesicle;skin 1;thyroid gland;tonsil	Endoplasmin;Endoplasmin (Fragment);Putative endoplasmin-like protein;Endoplasmin;Endoplasmin;Endoplasmin (Fragment);Endoplasmin
P16104	H2AFX	bone marrow;caudate;fallopian tube;hippocampus;lung;placenta;soft tissue 1;thyroid gland	Histone H2AX;Histone H2A;Histone H2A.J, Isoform 2;Histone H2A.V, Isoform 5;Histone H2A type 1-A
P16401	HIST1H1B	bone marrow;endometrium 1;placenta;skin 1;spleen;tonsil	Histone H1.5
P16402	HIST1H1D	bone marrow;caudate;cervix, uterine;endometrium 1;lung;lymph node;placenta;seminal vesicle;skin 1;spleen;thyroid gland;tonsil	Histone H1.3;Histone H1.4;Histone H1t;Histone H1.1
P16403	HIST1H1C	bone marrow;caudate;cervix, uterine;endometrium 1;epididymis;fallopian tube;hippocampus;lung;lymph node;placenta;seminal vesicle;skin 1;soft tissue 1;spleen;thyroid gland;tonsil	Histone H1.2;Histone H1.4;Histone H1t;Histone H1.1
P20700	LMNB1	bone marrow;caudate;cervix, uterine;endometrium 1;epididymis;fallopian tube;hippocampus;lung;placenta;seminal vesicle;skin 1;soft tissue 1;spleen;thyroid gland;tonsil	Lamin-B1;Lamin-B1;Lamin B1, isoform CRA_a;Lamin-B1 (Fragment)
P22626	HNRNPA2B1	bone marrow;caudate;cervix, uterine;endometrium 1;epididymis;fallopian tube;hippocampus;lung;lymph node;placenta;seminal vesicle;skin 1;soft tissue 1;spleen;thyroid gland;tonsil	Heterogeneous nuclear ribonucleoproteins A2/B1;Heterogeneous nuclear ribonucleoproteins A2/B1, Isoform A2;Heterogeneous nuclear ribonucleoproteins A2/B1
P25705	ATP5F1A	bone marrow;caudate;cervix, uterine;endometrium 1;epididymis;fallopian tube;hippocampus;lung;lymph node;placenta;seminal vesicle;skin 1;spleen;thyroid gland;tonsil	ATP synthase subunit alpha, mitochondrial;ATP synthase subunit alpha, mitochondrial, Isoform 2;ATP synthase subunit alpha, mitochondrial, Isoform 3;ATP synthase subunit alpha, mitochondrial (Fragment);ATP synthase subunit alpha, mitochondrial (Fragment);ATP synthase subunit alpha, mitochondrial (Fragment);ATP synthase subunit alpha, mitochondrial (Fragment);ATP synthase subunit alpha, mitochondri…
P30101	PDIA3	endometrium 1;epididymis;fallopian tube;lung;placenta;seminal vesicle;thyroid gland	Protein disulfide-isomerase A3
P31946	YWHAB	caudate;cervix, uterine;endometrium 1;epididymis;fallopian tube;hippocampus;lymph node;placenta;seminal vesicle;spleen;tonsil	14-3-3 protein beta/alpha;14-3-3 protein beta/alpha, Isoform Short;14-3-3 protein beta/alpha (Fragment);14-3-3 protein beta/alpha (Fragment);14-3-3 protein beta/alpha;14-3-3 protein beta/alpha (Fragment);14-3-3 protein beta/alpha (Fragment);14-3-3 protein beta/alpha (Fragment);14-3-3 protein beta/alpha;14-3-3 protein beta/alpha (Fragment)
P31947	SFN	cervix, uterine;skin 1;tonsil	14-3-3 protein sigma;14-3-3 protein sigma, Isoform 2
P31949	S100A11	cervix, uterine;lung;placenta;seminal vesicle	Protein S100-A11
P35579	MYH9	fallopian tube;lung;placenta;seminal vesicle;tonsil	Myosin-9;Myosin-9, Isoform 2;MYH9 protein;Myosin-9 (Fragment)
P35580	MYH10	fallopian tube;placenta	Myosin-10;Myosin-10, Isoform 3;Myosin-10, Isoform 5;Myosin-10, Isoform 2;Myosin-10, Isoform 4;Myosin-10 (Fragment);Myosin-6;Myosin-10, Isoform 5;Myosin-10, Isoform 2;Myosin-10, Isoform 4;Myosin-10 (Fragment);Myosin-6
P39656	DDOST	epididymis;fallopian tube;placenta;seminal vesicle	Dolichyl-diphosphooligosaccharide--protein glycosyltransferase 48 kDa subunit;Dolichyl-diphosphooligosaccharide--protein glycosyltransferase 48 kDa subunit;Dolichyl-diphosphooligosaccharide--protein glycosyltransferase 48 kDa subunit, Isoform 3;Dolichyl-diphosphooligosaccharide--protein glycosyltransferase 48 kDa subunit, Isoform 2;Dolichyl-diphosphooligosaccharide--protein glycosyltransferase 48…
P48735	IDH2	bone marrow;cervix, uterine;fallopian tube;lymph node;placenta;seminal vesicle;tonsil	Isocitrate dehydrogenase [NADP], mitochondrial;Isocitrate dehydrogenase [NADP], mitochondrial, Isoform 2;Isocitrate dehydrogenase [NADP], mitochondrial
P50454	SERPINH1	endometrium 1;lung;placenta;skin 1;soft tissue 1	Serpin H1;Serpin H1;Serpin H1;Serpin H1 (Fragment);Serpin H1 (Fragment);Serpin H1 (Fragment);Serpin H1 (Fragment);Serpin H1 (Fragment);Serpin H1 (Fragment);Serpin H1 (Fragment);Serpin H1 (Fragment);Serpin H1 (Fragment);Serpin H1 (Fragment)
P60709	ACTB	epididymis;lymph node;spleen;tonsil	Actin, cytoplasmic 1;Actin, cytoplasmic 2;POTE ankyrin domain family member F;POTE ankyrin domain family member E;POTE ankyrin domain family member I;Actin, cytoplasmic 1 (Fragment);Putative beta-actin-like protein 3;POTE ankyrin domain family member J;Actin, cytoplasmic 1 (Fragment);Actin, cytoplasmic 2 (Fragment);Actin, cytoplasmic 2 (Fragment);Actin, cytoplasmic 2 (Fragment);Actin, cytoplasmic…
P61978	HNRNPK	bone marrow;caudate;cervix, uterine;endometrium 1;epididymis;fallopian tube;hippocampus;lung;lymph node;placenta;seminal vesicle;skin 1;soft tissue 1;spleen;thyroid gland;tonsil	Heterogeneous nuclear ribonucleoprotein K;Heterogeneous nuclear ribonucleoprotein K (Fragment);Heterogeneous nuclear ribonucleoprotein K
P61981	YWHAG	caudate;endometrium 1;hippocampus;lung;placenta	14-3-3 protein gamma
P62258	YWHAE	bone marrow;caudate;endometrium 1;epididymis;fallopian tube;hippocampus;lymph node;placenta;seminal vesicle;skin 1;spleen;tonsil	14-3-3 protein epsilon;14-3-3 protein epsilon;14-3-3 protein epsilon;14-3-3 protein epsilon;14-3-3 protein epsilon, Isoform SV;14-3-3 protein epsilon (Fragment);14-3-3 protein epsilon (Fragment)
P62805	HIST1H4H	bone marrow;caudate;fallopian tube;tonsil	Histone H4
P63104	YWHAZ	bone marrow;caudate;cervix, uterine;endometrium 1;epididymis;fallopian tube;hippocampus;lung;lymph node;placenta;seminal vesicle;skin 1;spleen;thyroid gland;tonsil	14-3-3 protein zeta/delta;14-3-3 protein zeta/delta;14-3-3 protein zeta/delta, Isoform 2;14-3-3 protein zeta/delta;14-3-3 protein zeta/delta (Fragment);14-3-3 protein zeta/delta (Fragment);14-3-3 protein zeta/delta (Fragment);14-3-3 protein zeta/delta (Fragment);14-3-3 protein zeta/delta (Fragment);14-3-3 protein zeta/delta (Fragment);14-3-3 protein zeta/delta (Fragment)
P68104	EEF1A1	cervix, uterine;endometrium 1;epididymis;fallopian tube;seminal vesicle;skin 1;thyroid gland;tonsil	Elongation factor 1-alpha 1;Elongation factor 1-alpha 2 (Fragment);Putative elongation factor 1-alpha-like 3;Elongation factor 1-alpha;Elongation factor 1-alpha 1;Elongation factor 1-alpha 1, Isoform 2;Elongation factor 1-alpha 2 (Fragment);Elongation factor 1-alpha 2 (Fragment);Elongation factor 1-alpha 1 (Fragment);Elongation factor 1-alpha 1 (Fragment)
P68366	TUBA4A	bone marrow;caudate;cervix, uterine;endometrium 1;epididymis;fallopian tube;hippocampus;lung;lymph node;placenta;seminal vesicle;skin 1;soft tissue 1;thyroid gland;tonsil	Tubulin alpha-4A chain;Tubulin alpha-4A chain, Isoform 2;Tubulin alpha-8 chain;Tubulin alpha chain (Fragment);Tubulin alpha-8 chain, Isoform 2;Tubulin alpha-8 chain (Fragment);Tubulin alpha chain (Fragment);Tubulin alpha chain (Fragment);Tubulin alpha chain (Fragment);Tubulin alpha-4A chain (Fragment);Tubulin alpha chain-like 3, Isoform 2;Tubulin alpha chain-like 3;Tubulin alpha-4A chain (Fragmen…
P68371	TUBB4B	epididymis;fallopian tube;lymph node;tonsil	Tubulin beta-4B chain;Tubulin beta-8 chain;Tubulin beta-8 chain;Tubulin beta-4A chain;Tubulin beta-4A chain (Fragment);Tubulin beta-4A chain;Tubulin beta-4A chain;Tubulin beta-4A chain (Fragment);Tubulin beta chain;Tubulin beta chain;Tubulin beta-8 chain-like protein LOC260334;NA;Tubulin beta-1 chain;Tubulin beta-4A chain (Fragment);Tubulin beta-4A chain (Fragment);Tubulin beta chain (Fragment)
Q07065	CKAP4	cervix, uterine;endometrium 1;placenta;skin 1;thyroid gland	Cytoskeleton-associated protein 4
Q14697	GANAB	epididymis;hippocampus;lymph node;placenta;skin 1;thyroid gland;tonsil	Neutral alpha-glucosidase AB;Neutral alpha-glucosidase AB
Q15084	PDIA6	bone marrow;endometrium 1;epididymis;lymph node;placenta;thyroid gland	Protein disulfide-isomerase A6;Protein disulfide-isomerase A6, Isoform 2;Protein disulfide-isomerase A6, Isoform 3;Protein disulfide-isomerase A6, Isoform 4;Protein disulfide-isomerase A6, Isoform 5
Q16777	HIST2H2AC	bone marrow;caudate;fallopian tube;hippocampus;lung;placenta;thyroid gland	Histone H2A type 2-C;Histone H2A type 2-A;Histone H2A.V, Isoform 5;Histone H2A.V, Isoform 5
Q5QNW6	HIST2H2BF	bone marrow;caudate;cervix, uterine;endometrium 1;epididymis;fallopian tube;hippocampus;lung;lymph node;placenta;seminal vesicle;skin 1;soft tissue 1;spleen;thyroid gland;tonsil	Histone H2B type 1-K;Histone H2B type F-S;Histone H2B type 1-D;Histone H2B type 1-C/E/F/G/I;Histone H2B type 2-F;Histone H2B type 2-F, Isoform 2;Histone H2B type 1-H;Histone H2B type 1-N;Histone H2B type 1-M;Histone H2B;Histone H2B type 1-L;Histone H2B type 1-A;Histone H2B type 1-L;Histone H2B type 1-A;Histone H2B type 1-L;Histone H2B type 1-A;Histone H2B type 1-L;Histone H2B type 1-A;Histone H2B…
Q71U36	TUBA1A	bone marrow;caudate;cervix, uterine;endometrium 1;epididymis;fallopian tube;hippocampus;lung;lymph node;placenta;seminal vesicle;skin 1;soft tissue 1;thyroid gland;tonsil	Tubulin alpha-1A chain;Tubulin alpha-1A chain, Isoform 2;Tubulin alpha-1C chain;Tubulin alpha-1C chain;Tubulin alpha-1A chain (Fragment);Tubulin alpha-1B chain (Fragment);Tubulin alpha-1B chain (Fragment);Tubulin alpha-8 chain (Fragment);Tubulin alpha chain (Fragment);Tubulin alpha-1B chain (Fragment);Tubulin alpha chain-like 3, Isoform 2;Tubulin alpha chain-like 3;Tubulin alpha-8 chain (Fragment…
Q8IUE6	HIST2H2AB	bone marrow;caudate;fallopian tube;hippocampus;lung;placenta;thyroid gland	Histone H2A type 2-B;Histone H2A.V, Isoform 5
Q8NI22	MCFD2	cervix, uterine;epididymis;fallopian tube;lung;placenta;seminal vesicle;skin 1;soft tissue 1;thyroid gland	Multiple coagulation factor deficiency protein 2;Multiple coagulation factor deficiency protein 2, Isoform 2;Multiple coagulation factor deficiency protein 2, Isoform 3;Multiple coagulation factor deficiency protein 2 (Fragment);Multiple coagulation factor deficiency protein 2

## Sheet: CommonProteins_Day45_Perc98
Protein	Gene Name	Tissue	Common Name
P02545	LMNA	bone marrow;caudate;endometrium 1;fallopian tube;lung;placenta;skin 1;smooth muscle;soft tissue 1;thyroid gland	Prelamin-A/C;Prelamin-A/C, Isoform ADelta10;Prelamin-A/C, Isoform 6;Prelamin-A/C, Isoform 5;Prelamin-A/C, Isoform 4;Prelamin-A/C (Fragment);Prelamin-A/C (Fragment)
P04083	ANXA1	bone marrow;fallopian tube;lung;placenta;soft tissue 1	Annexin A1;Annexin (Fragment);Annexin (Fragment)
P04792	HSPB1	endometrium 1;fallopian tube;placenta;skin 1	Heat shock protein beta-1;Heat shock protein beta-1;Heat shock protein beta-1
P04843	RPN1	placenta;soft tissue 2	Dolichyl-diphosphooligosaccharide--protein glycosyltransferase subunit 1;Dolichyl-diphosphooligosaccharide--protein glycosyltransferase subunit 1;Dolichyl-diphosphooligosaccharide--protein glycosyltransferase subunit 1
P07355	ANXA2	endometrium 1;lung;placenta;skin 1;soft tissue 2	Annexin A2;Annexin A2, Isoform 2;Annexin (Fragment);Annexin;Annexin (Fragment);Annexin (Fragment);Annexin (Fragment);Annexin (Fragment);Annexin (Fragment);Annexin (Fragment);Annexin (Fragment);Annexin;Annexin (Fragment);Annexin (Fragment);Annexin A2 (Fragment);Annexin (Fragment);Annexin (Fragment);Annexin (Fragment);Annexin (Fragment);Putative annexin A2-like protein;Annexin A2 (Fragment);Annexin…
P07437	TUBB	fallopian tube;soft tissue 1	Tubulin beta chain;Tubulin beta chain;Tubulin beta chain;Tubulin beta chain;Tubulin beta chain;Tubulin beta-8 chain-like protein LOC260334;NA;Tubulin beta-1 chain;Tubulin beta chain (Fragment);Tubulin beta chain;Tubulin beta chain;Tubulin beta chain;Tubulin beta-8 chain-like protein LOC260334;NA;Tubulin beta-1 chain;Tubulin beta chain (Fragment)
P08133	ANXA6	placenta;smooth muscle	Annexin A6;Annexin A6, Isoform 2;Annexin;Annexin (Fragment);Annexin (Fragment);Annexin;Annexin A6 (Fragment);Annexin A6;Annexin (Fragment);Annexin (Fragment)
P08238	HSP90AB1	bone marrow;endometrium 1;fallopian tube;placenta;soft tissue 1	Heat shock protein HSP 90-beta;Putative heat shock protein HSP 90-beta-3;Putative heat shock protein HSP 90-beta 4;Putative heat shock protein HSP 90-alpha A4
P08670	VIM	bone marrow;fallopian tube;lung;skin 1;soft tissue 1;soft tissue 2;thyroid gland	Vimentin;Vimentin;Vimentin;Neurofilament heavy polypeptide, Isoform 2;Neurofilament heavy polypeptide;Vimentin (Fragment);Vimentin (Fragment)
P09651	HNRNPA1	bone marrow;caudate;endometrium 1;fallopian tube;lung;placenta;skin 1;smooth muscle;soft tissue 1;soft tissue 2;thyroid gland	Heterogeneous nuclear ribonucleoprotein A1;Heterogeneous nuclear ribonucleoprotein A1;Heterogeneous nuclear ribonucleoprotein A1, Isoform 2;Isoform A1-A of Heterogeneous nuclear ribonucleoprotein A1;Heterogeneous nuclear ribonucleoprotein A1 (Fragment);Heterogeneous nuclear ribonucleoprotein A1 (Fragment);Heterogeneous nuclear ribonucleoprotein A1-like 2;Heterogeneous nuclear ribonucleoprotein A1…
P0C0S5	H2AFZ	bone marrow;caudate;lung;placenta;skin 1;soft tissue 1;thyroid gland	Histone H2A.Z;Histone H2A.V;Histone H2A.V, Isoform 5;Histone H2A;Histone H2A.V, Isoform 2;Histone H2A.V, Isoform 4;Histone H2A.V, Isoform 3;Histone H2A;Histone H2A.V, Isoform 5;Histone H2A;Histone H2A.V, Isoform 2;Histone H2A.V, Isoform 4;Histone H2A.V, Isoform 3;Histone H2A
P11021	HSPA5	caudate;endometrium 1;placenta;thyroid gland	Endoplasmic reticulum chaperone BiP
P13674	P4HA1	endometrium 1;fallopian tube;lung;placenta;soft tissue 1;thyroid gland	Prolyl 4-hydroxylase subunit alpha-1
P14625	HSP90B1	bone marrow;caudate;endometrium 1;fallopian tube;lung;placenta;skin 1;thyroid gland	Endoplasmin;Endoplasmin (Fragment);Putative endoplasmin-like protein;Endoplasmin;Endoplasmin;Endoplasmin (Fragment);Endoplasmin
P16104	H2AFX	bone marrow;caudate;fallopian tube;lung;placenta;soft tissue 1;thyroid gland	Histone H2AX;Histone H2A;Histone H2A.J, Isoform 2;Histone H2A.V, Isoform 5;Histone H2A type 1-A
P16401	HIST1H1B	bone marrow;endometrium 1;placenta;skin 1	Histone H1.5
P16402	HIST1H1D	bone marrow;caudate;endometrium 1;lung;placenta;skin 1;thyroid gland	Histone H1.3;Histone H1.4;Histone H1t;Histone H1.1
P16403	HIST1H1C	bone marrow;caudate;endometrium 1;fallopian tube;lung;placenta;skin 1;smooth muscle;soft tissue 1;soft tissue 2;thyroid gland	Histone H1.2;Histone H1.4;Histone H1t;Histone H1.1
P17066	HSPA6	caudate;smooth muscle	Heat shock 70 kDa protein 6;Putative heat shock 70 kDa protein 7
P18621	RPL17	caudate;fallopian tube;soft tissue 1;soft tissue 2	60S ribosomal protein L17 (Fragment);Protein RPL17-C18orf32;60S ribosomal protein L17 (Fragment);60S ribosomal protein L17 (Fragment);60S ribosomal protein L17;60S ribosomal protein L17, Isoform 3;60S ribosomal protein L17;RPL17-C18orf32 readthrough;60S ribosomal protein L17, Isoform 2;60S ribosomal protein L17 (Fragment);60S ribosomal protein L17 (Fragment);60S ribosomal protein L17 (Fragment);6…
P20700	LMNB1	bone marrow;caudate;endometrium 1;fallopian tube;lung;placenta;skin 1;soft tissue 1;soft tissue 2;thyroid gland	Lamin-B1;Lamin-B1;Lamin B1, isoform CRA_a;Lamin-B1 (Fragment)
P21333	FLNA	bone marrow;endometrium 1;lung;placenta;smooth muscle	Filamin-A;Filamin-A, Isoform 2;Filamin-A;Filamin-A;Filamin-A (Fragment);Filamin-A (Fragment);Filamin-A (Fragment);Filamin-A (Fragment);Filamin-A;Filamin-A;Filamin-A (Fragment);Filamin-A (Fragment);Filamin-A (Fragment);Filamin-A (Fragment)
P22626	HNRNPA2B1	bone marrow;caudate;endometrium 1;fallopian tube;lung;placenta;skin 1;smooth muscle;soft tissue 1;soft tissue 2;thyroid gland	Heterogeneous nuclear ribonucleoproteins A2/B1;Heterogeneous nuclear ribonucleoproteins A2/B1, Isoform A2;Heterogeneous nuclear ribonucleoproteins A2/B1
P23284	PPIB	placenta;thyroid gland	Peptidyl-prolyl cis-trans isomerase B
P25705	ATP5F1A	bone marrow;caudate;endometrium 1;fallopian tube;lung;placenta;skin 1;thyroid gland	ATP synthase subunit alpha, mitochondrial;ATP synthase subunit alpha, mitochondrial, Isoform 2;ATP synthase subunit alpha, mitochondrial, Isoform 3;ATP synthase subunit alpha, mitochondrial (Fragment);ATP synthase subunit alpha, mitochondrial (Fragment);ATP synthase subunit alpha, mitochondrial (Fragment);ATP synthase subunit alpha, mitochondrial (Fragment);ATP synthase subunit alpha, mitochondri…
P27824	CANX	bone marrow;caudate;endometrium 1;fallopian tube;lung;placenta;skin 1;soft tissue 2;thyroid gland	Calnexin;Calnexin, Isoform 2;Calnexin, Isoform 3;Calnexin (Fragment);Calnexin (Fragment);Calnexin (Fragment);Calnexin (Fragment);Calnexin (Fragment);Calnexin (Fragment);Calnexin;Calnexin (Fragment);Calnexin (Fragment);Calnexin (Fragment);Calnexin, Isoform 3;Calnexin (Fragment);Calnexin (Fragment);Calnexin (Fragment);Calnexin (Fragment);Calnexin (Fragment);Calnexin (Fragment);Calnexin;Calnexin (Fr…
P30101	PDIA3	endometrium 1;fallopian tube;lung;placenta;thyroid gland	Protein disulfide-isomerase A3
P35580	MYH10	fallopian tube;placenta	Myosin-10;Myosin-10, Isoform 3;Myosin-10, Isoform 5;Myosin-10, Isoform 2;Myosin-10, Isoform 4;Myosin-10 (Fragment);Myosin-6;Myosin-10, Isoform 5;Myosin-10, Isoform 2;Myosin-10, Isoform 4;Myosin-10 (Fragment);Myosin-6
P50454	SERPINH1	endometrium 1;lung;placenta;skin 1;soft tissue 1;soft tissue 2	Serpin H1;Serpin H1;Serpin H1;Serpin H1 (Fragment);Serpin H1 (Fragment);Serpin H1 (Fragment);Serpin H1 (Fragment);Serpin H1 (Fragment);Serpin H1 (Fragment);Serpin H1 (Fragment);Serpin H1 (Fragment);Serpin H1 (Fragment);Serpin H1 (Fragment)
P62805	HIST1H4H	bone marrow;caudate;fallopian tube	Histone H4
P63104	YWHAZ	bone marrow;caudate;endometrium 1;fallopian tube;lung;placenta;skin 1;thyroid gland	14-3-3 protein zeta/delta;14-3-3 protein zeta/delta;14-3-3 protein zeta/delta, Isoform 2;14-3-3 protein zeta/delta;14-3-3 protein zeta/delta (Fragment);14-3-3 protein zeta/delta (Fragment);14-3-3 protein zeta/delta (Fragment);14-3-3 protein zeta/delta (Fragment);14-3-3 protein zeta/delta (Fragment);14-3-3 protein zeta/delta (Fragment);14-3-3 protein zeta/delta (Fragment)
P68104	EEF1A1	endometrium 1;fallopian tube;skin 1;smooth muscle;thyroid gland	Elongation factor 1-alpha 1;Elongation factor 1-alpha 2 (Fragment);Putative elongation factor 1-alpha-like 3;Elongation factor 1-alpha;Elongation factor 1-alpha 1;Elongation factor 1-alpha 1, Isoform 2;Elongation factor 1-alpha 2 (Fragment);Elongation factor 1-alpha 2 (Fragment);Elongation factor 1-alpha 1 (Fragment);Elongation factor 1-alpha 1 (Fragment)
P68366	TUBA4A	bone marrow;caudate;endometrium 1;fallopian tube;lung;placenta;skin 1;soft tissue 1;soft tissue 2;thyroid gland	Tubulin alpha-4A chain;Tubulin alpha-4A chain, Isoform 2;Tubulin alpha-8 chain;Tubulin alpha chain (Fragment);Tubulin alpha-8 chain, Isoform 2;Tubulin alpha-8 chain (Fragment);Tubulin alpha chain (Fragment);Tubulin alpha chain (Fragment);Tubulin alpha chain (Fragment);Tubulin alpha-4A chain (Fragment);Tubulin alpha chain-like 3, Isoform 2;Tubulin alpha chain-like 3;Tubulin alpha-4A chain (Fragmen…
Q07065	CKAP4	endometrium 1;placenta;skin 1;thyroid gland	Cytoskeleton-associated protein 4
Q15084	PDIA6	bone marrow;endometrium 1;placenta;thyroid gland	Protein disulfide-isomerase A6;Protein disulfide-isomerase A6, Isoform 2;Protein disulfide-isomerase A6, Isoform 3;Protein disulfide-isomerase A6, Isoform 4;Protein disulfide-isomerase A6, Isoform 5
Q16695	HIST3H3	bone marrow;caudate;endometrium 1;fallopian tube;lung;placenta;skin 1;smooth muscle;soft tissue 1;soft tissue 2;thyroid gland	Histone H3 (Fragment);Histone H3.1;Histone H3.3;Histone H3.1t;Histone H3.2;Histone H3;Histone H3;Histone H3.3 (Fragment);Histone H3.3C;Histone H3.3;Histone H3;Histone H3;Histone H3.3 (Fragment);Histone H3.3C;Histone H3.3;Histone H3;Histone H3;Histone H3.3 (Fragment);Histone H3.3C;Histone H3.3;Histone H3;Histone H3;Histone H3.3 (Fragment);Histone H3.3C;Histone H3.3;Histone H3;Histone H3;Histone H3…
Q16777	HIST2H2AC	bone marrow;caudate;fallopian tube;lung;placenta;thyroid gland	Histone H2A type 2-C;Histone H2A type 2-A;Histone H2A.V, Isoform 5;Histone H2A.V, Isoform 5
Q5QNW6	HIST2H2BF	bone marrow;caudate;endometrium 1;fallopian tube;lung;placenta;skin 1;smooth muscle;soft tissue 1;soft tissue 2;thyroid gland	Histone H2B type 1-K;Histone H2B type F-S;Histone H2B type 1-D;Histone H2B type 1-C/E/F/G/I;Histone H2B type 2-F;Histone H2B type 2-F, Isoform 2;Histone H2B type 1-H;Histone H2B type 1-N;Histone H2B type 1-M;Histone H2B;Histone H2B type 1-L;Histone H2B type 1-A;Histone H2B type 1-L;Histone H2B type 1-A;Histone H2B type 1-L;Histone H2B type 1-A;Histone H2B type 1-L;Histone H2B type 1-A;Histone H2B…
Q71U36	TUBA1A	bone marrow;caudate;endometrium 1;fallopian tube;lung;placenta;skin 1;soft tissue 1;soft tissue 2;thyroid gland	Tubulin alpha-1A chain;Tubulin alpha-1A chain, Isoform 2;Tubulin alpha-1C chain;Tubulin alpha-1C chain;Tubulin alpha-1A chain (Fragment);Tubulin alpha-1B chain (Fragment);Tubulin alpha-1B chain (Fragment);Tubulin alpha-8 chain (Fragment);Tubulin alpha chain (Fragment);Tubulin alpha-1B chain (Fragment);Tubulin alpha chain-like 3, Isoform 2;Tubulin alpha chain-like 3;Tubulin alpha-8 chain (Fragment…
Q8IUE6	HIST2H2AB	bone marrow;caudate;fallopian tube;lung;placenta;thyroid gland	Histone H2A type 2-B;Histone H2A.V, Isoform 5
