# Supplementary material for: A systematic characterization of microglia-like cell occurrence during retinal organoid differentiation
Source: iScience. 2022 Jun 11;25(7):104580. doi: 10.1016/j.isci.2022.104580 (PMC9250027; doi:10.1016/j.isci.2022.104580)
Supplement: Table S4. Tissue enrichment analysis enhanced tissues, related to Figure 5B [file mmc4.xlsx]

## Sheet: Day28_Perc98
Tissue	Bonferroni corrected p-value	Shuffling p-value	Proteins
bone marrow	0.00028814	0	P62258;P16104;Q16777;Q8IUE6;P0C0S5;P16403;P16401;P16402;Q15084;P08670;P14625;P61978;P22626;P48735;P62805;P20700;P68366;Q71U36;P02545;P25705;P63104;O75367;Q5QNW6;P11169;P09651;P04083;P07910
caudate	0.021577	0	P62258;P16104;Q16777;Q8IUE6;P0C0S5;P16403;P16402;P11021;P14625;P61978;P22626;P61981;P31946;P62805;P20700;P68366;Q71U36;P02545;P25705;P63104;O75367;Q5QNW6;P09651;P07910
cervix, uterine	0.0269264	0.0003	P0C0S5;P16403;P16402;P07355;P13674;P14625;P61978;P22626;P48735;Q07065;P31946;P20700;P68366;Q71U36;P68104;P31949;P02545;P25705;P63104;P31947;Q5QNW6;P09651;P04083;Q8NI22;P07910
endometrium 1	0.0152879	0	P62258;P16403;P16401;P16402;P11021;Q15084;P30101;P07355;P13674;P14625;P08758;P61978;P22626;P61981;P50454;Q07065;P31946;P20700;P68366;Q71U36;P68104;P02545;P25705;P63104;Q5QNW6;P09651;P07910
epididymis	0.0236324	0	P39656;P62258;P0C0S5;P16403;P07437;Q15084;P30101;P68371;P04406;P08670;P14625;P61978;P22626;P60709;P04843;P31946;P20700;P68366;Q71U36;P07237;P68104;P02545;P25705;P63104;Q5QNW6;P09651;Q14697;Q8NI22;P07910
fallopian tube	0.00040014	0	P39656;P62258;P16104;Q16777;Q8IUE6;P16403;P07437;P10809;P30101;P68371;P35579;P08670;P13674;P14625;P35580;P61978;P22626;P06576;P48735;P31946;P62805;P20700;P68366;Q71U36;P68104;P02545;P25705;P63104;O75367;Q5QNW6;P09651;P04083;Q8NI22;P07910
hippocampus	0.0496088	0.0001	P62258;P16104;Q16777;Q8IUE6;P0C0S5;P16403;P11021;P13674;P14625;P61978;P22626;P61981;P31946;P20700;P68366;Q71U36;P02545;P25705;P63104;O75367;Q5QNW6;P09651;Q14697;P07910
lung	0.00028814	0	P16104;Q16777;Q8IUE6;P0C0S5;P16403;P16402;P30101;P35579;P07355;P08670;P13674;P14625;P61978;P22626;P61981;P50454;P20700;P68366;Q71U36;P31949;P02545;P25705;P63104;O75367;Q5QNW6;P09651;P04083;Q8NI22;P07910
lymph node	0.0230656	0.0003	P62258;P0C0S5;P16403;P16402;P07437;P08133;Q15084;P68371;P08670;P13674;P61978;P22626;P60709;P48735;P31946;P68366;Q71U36;P02545;P25705;P63104;Q5QNW6;P09651;Q14697;P07910
placenta	3.774e-05	0	P39656;P62258;P16104;Q16777;Q8IUE6;P0C0S5;P16403;P16401;P16402;P08133;P11021;Q15084;P30101;P35579;P07355;P13674;P14625;P35580;P61978;P22626;P48735;P04843;P61981;P50454;Q07065;P11166;P31946;P20700;P68366;Q71U36;P07237;P31949;P02545;P25705;P63104;O75367;Q5QNW6;P09651;Q14697;P04083;Q8NI22;P07910
seminal vesicle	0.00729742	0	P39656;P62258;P0C0S5;P16403;P16402;P30101;P35579;P07355;P08670;P14625;P61978;P22626;P48735;P31946;P20700;P68366;Q71U36;P07237;P68104;P31949;P02545;P25705;P63104;Q5QNW6;P09651;Q8NI22;P07910
skin 1	0.00896927	0.0003	P62258;P0C0S5;P16403;P16401;P16402;P07355;P08670;P14625;P61978;P22626;P50454;Q07065;P20700;P68366;Q71U36;P68104;P02545;P25705;P63104;P31947;Q5QNW6;P09651;Q14697;Q8NI22;P07910
soft tissue 1	0.00027542	0	P16104;P0C0S5;P16403;Q13509;P07437;P08670;P13674;P61978;P22626;P50454;P20700;P68366;Q71U36;P02545;Q5QNW6;P09651;P04083;Q8NI22;P07910
spleen	0.0496088	0.0005	P62258;P0C0S5;P16403;P16401;P16402;P08670;P13674;P61978;P22626;P60709;P31946;P20700;P25705;P63104;Q5QNW6;P11169;P09651;P04083;P07910
thyroid gland	0.014366	0	P16104;Q16777;Q8IUE6;P0C0S5;P16403;P16402;P11021;Q15084;P30101;P08670;P13674;P14625;P61978;P22626;Q07065;P27797;P20700;P68366;Q71U36;P68104;P02545;P25705;P63104;O75367;Q5QNW6;P09651;Q14697;Q8NI22;P07910
tonsil	0.0433378	0.0003	P62258;P16403;P16401;P16402;P07437;P08133;P68371;P35579;P07355;P08670;P13674;P14625;P61978;P22626;P60709;P48735;P31946;P62805;P20700;P68366;Q71U36;P68104;P02545;P25705;P63104;P31947;Q5QNW6;P11169;P09651;Q14697;P04083;P07910

## Sheet: Day45_Perc98
Tissue	Bonferroni corrected p-value	Shuffling p-value	Proteins
bone marrow	0.00141242	0	P08238;P16104;Q16777;Q8IUE6;P0C0S5;P16403;P16401;P16402;Q15084;P08670;P14625;P22626;P62805;P20700;P68366;Q71U36;P02545;P25705;P21333;P63104;P27824;Q5QNW6;P09651;P04083;Q16695
caudate	0.0301959	0	P16104;Q16777;Q8IUE6;P0C0S5;P16403;P16402;P11021;P14625;P22626;P17066;P62805;P20700;P68366;Q71U36;Q05639;P02545;P25705;P63104;P27824;Q5QNW6;P09651;Q16695;P18621
endometrium 1	0.00771588	0	P08238;P16403;P16401;P16402;P11021;Q15084;P30101;P04792;P07355;P13674;P14625;P08758;P22626;P50454;Q07065;P20700;P68366;Q71U36;P68104;P02545;P25705;P21333;P63104;P27824;Q5QNW6;P09651;Q16695
fallopian tube	0.00367309	0	P08238;P07900;P16104;Q16777;Q8IUE6;P16403;P07437;P10809;P30101;P68371;P04792;P08670;P13674;P14625;P35580;P22626;P06576;P62805;P20700;P68366;Q71U36;P68104;P02545;P25705;P63104;P27824;Q5QNW6;P09651;P04083;Q16695;P18621
lung	0.00367309	0	P06733;P16104;Q16777;Q8IUE6;P0C0S5;P16403;P16402;P30101;P07355;P08670;P13674;P14625;P22626;P50454;P20700;P68366;Q71U36;P02545;P25705;P21333;P63104;P27824;Q5QNW6;P09651;P04083;Q16695
placenta	0.00233643	0	P08238;P08123;P16104;Q16777;Q8IUE6;P0C0S5;P16403;P16401;P16402;P08133;P11021;Q15084;P30101;P04792;P07355;P13674;P14625;P35580;P22626;P04843;P50454;Q07065;P11166;P20700;P23284;P68366;Q71U36;P07237;P02545;P25705;P21333;P63104;P27824;Q5QNW6;P09651;P04083;Q16695
skin 1	0.0123871	0	P0C0S5;P16403;P16401;P16402;P04792;P07355;P08670;P14625;P22626;P50454;Q07065;P02452;P20700;P68366;Q71U36;P68104;P02545;P25705;P63104;P27824;Q5QNW6;P12109;P09651;Q16695
smooth muscle	0.00382426	0.0001	P17661;P16403;P08133;P22626;P68032;P62736;P60709;P17066;P68104;P02545;P21333;Q5QNW6;P09651;Q16695
soft tissue 1	0.00015138	0	P08238;P16104;P0C0S5;P16403;Q13509;P07437;P08670;P13674;P22626;P50454;P20700;P68366;Q71U36;P02545;Q5QNW6;P09651;P04083;Q16695;P18621
soft tissue 2	0.0239107	0.0003	P16403;P07355;P08670;P22626;P04843;P50454;P20700;P68366;Q71U36;P27824;Q5QNW6;P09651;Q16695;P18621
thyroid gland	0.0395585	0.0005	P16104;Q16777;Q8IUE6;P0C0S5;P16403;P16402;P11021;Q15084;P30101;P08670;P13674;P14625;P22626;Q07065;P27797;P20700;P23284;P68366;Q71U36;P68104;P02545;P25705;P63104;P27824;Q5QNW6;P09651;Q16695
