# Supplementary material for: A systematic characterization of microglia-like cell occurrence during retinal organoid differentiation
Source: iScience. 2022 Jun 11;25(7):104580. doi: 10.1016/j.isci.2022.104580 (PMC9250027; doi:10.1016/j.isci.2022.104580)
Supplement: Table S5. Eye tissue enrichment analysis, related to Figure 5C [file mmc5.xlsx]

## Sheet: Sheet1
Candidate tissue	Number of Highly Abundant Proteins	Overlap with Highly Expressed Protein in D45 Bubble	P-value	Description of proteins in the overlap
sclera	19	8	0.000263039	'Heat shock 70 kDa protein 6', 'Heterogeneous nuclear ribonucleoproteins C1/C2', 'Myosin light polypeptide 6', 'Protein S100-A11', 'Tenascin', 'Tenascin, Isoform 4', 'Tenascin, Isoform 5', 'Tenascin, Isoform 6'
optic_nerve	50	7	0.229668	'Fascin', 'Heat shock 70 kDa protein 6', 'Heterogeneous nuclear ribonucleoproteins C1/C2', 'Tenascin', 'Tenascin, Isoform 4', 'Tenascin, Isoform 5', 'Tenascin, Isoform 6'
iris	55	9	0.0934135	'40S ribosomal protein S9', 'Adipocyte plasma membrane-associated protein', 'Catenin alpha-1', 'Insulin-like growth factor 2 mRNA-binding protein 1', 'Lon protease homolog, mitochondrial', 'Peroxiredoxin-4', 'Putative heat shock protein HSP 90-beta 2', 'Ras GTPase-activating-like protein IQGAP2 (Fragment)', 'Serine hydroxymethyltransferase, mitochondrial'
ciliary_body	50	10	0.0239221	'Collagen alpha-1(XV) chain', 'Elongation factor 1-delta', 'Elongation factor 1-delta, Isoform 3', 'Fibronectin', 'Heterogeneous nuclear ribonucleoprotein Q', 'Heterogeneous nuclear ribonucleoprotein R', 'Heterogeneous nuclear ribonucleoprotein R, Isoform 2', 'Probable ATP-dependent RNA helicase DDX17', 'Ras GTPase-activating-like protein IQGAP2 (Fragment)', 'Transmembrane protein 43'
choroid	48	11	0.00653018	'40S ribosomal protein S16', '40S ribosomal protein S2', '40S ribosomal protein S9', '60S ribosomal protein L4', '60S ribosomal protein L6', 'Adipocyte plasma membrane-associated protein', 'Collagen alpha-1(XV) chain', 'MICOS complex subunit MIC60, Isoform 4', 'Peroxiredoxin-4', 'Protein S100-A11', 'Serpin H1'
retina	179	19	0.429667	'10 kDa heat shock protein, mitochondrial', '40S ribosomal protein S4, X isoform', '60S acidic ribosomal protein P2', '60S ribosomal protein L11', '60S ribosomal protein L22', '60S ribosomal protein L7a', 'Alpha-actinin-4 (Fragment)', 'Basigin', 'Core histone macro-H2A.2', 'Eukaryotic translation initiation factor 5A (Fragment)', 'Heterogeneous nuclear ribonucleoprotein H', 'Heterogeneous nuclear…
meninges	199	36	0.000242196	'10 kDa heat shock protein, mitochondrial', '40S ribosomal protein S11', '40S ribosomal protein S13', '40S ribosomal protein S15a', '40S ribosomal protein S16', '40S ribosomal protein S19', '40S ribosomal protein S2', '40S ribosomal protein S4, X isoform', '60S ribosomal protein L10a', '60S ribosomal protein L11', '60S ribosomal protein L22', '60S ribosomal protein L23a', '60S ribosomal protein L…
