# Supplementary material for: A systematic characterization of microglia-like cell occurrence during retinal organoid differentiation
Source: iScience. 2022 Jun 11;25(7):104580. doi: 10.1016/j.isci.2022.104580 (PMC9250027; doi:10.1016/j.isci.2022.104580)
Supplement: Table S6. Mesenchymal and epithelial marker, related to Figure 5D-E [file mmc6.xlsx]

## Sheet: Sheet1
Gene	Common Names	Leading protein IDs	Protein IDs	Genes	MW	Peptide IDs	Evidence IDs	PEP	Top3 log10 Intensity iST_kit_28_3	Top3 log10 Intensity iST_kit_45_3	log10(Est. copy number per cell) iST_kit_28_3	log10(Est. copy number per cell) iST_kit_45_3	marker
CDH2	Cadherin-2;Cadherin-2, Isoform 2;Cadherin-4 (Fragment);Cadherin-4;Cadherin-4, Isoform 2;Cadherin-4;Cadherin-2 (Fragment);Cadherin-2 (Fragment);Cadherin-2 (Fragment);Cadherin-4 (Fragment);Cadherin-4;Cadherin-4, Isoform 2;Cadherin-4;Cadherin-2 (Fragment);Cadherin-2 (Fragment);Cadherin-2 (Fragment)	P19022;P19022-2	P19022;P19022-2;A0A0G2JRA4;A0A087WX99;P55283-2;P55283;C9J8J8;C9J126;C9JMH2;A0A0G2JRA4;A0A087WX99;P55283-2;P55283;C9J8J8;C9J126;C9JMH2	CDH2;CDH4	99.809	606;8816;12397;13472;13473;14339;20978;29535;32014;37251;38504;51228	16994;16995;24134;26321;26322;26323;28122;28123;42304;42305;60916;60917;65267;77078;77079;77080;77081;77082;79807;106958	5.2082e-164	7.9378	7.96773	6.35791	6.38784	Mesenchymal marker
VIM	Vimentin;Vimentin;Vimentin;Neurofilament heavy polypeptide, Isoform 2;Neurofilament heavy polypeptide;Vimentin (Fragment);Vimentin (Fragment)	P08670	P08670;B0YJC4;B0YJC5;P12036-2;P12036;A0A1B0GTT5;A0A1B0GVG8	VIM;NEFH	53.652	395;709;764;789;4213;6608;6619;6620;7815;7816;9660;9661;11627;11702;12751;13330;13419;13420;13421;13422;13423;13492;18600;19833;22186;22187;23274;23275;23276;24426;24648;24649;24650;25496;26455;26456;26457;26458;26831;26832;26833;26834;26835;27997;28023;28024;28025;29012;29013;29014;29015;29059;29060;29061;29062;29063;31129;31130;31252;31792;31793;31986;34035;35315;36231;36521;36644;37756;37978;3…	7108;12137;12138;12139;12140;12141;12142;12143;12144;12145;12146;12147;12148;12149;12150;12151;12152;12154;12155;12156;12157;12158;12159;12160;12161;12162;12163;14998;14999;15000;15001;15003;15004;15005;15006;15007;15008;18699;18700;18701;18702;18703;18704;18705;18706;22716;22717;22718;22719;22721;22722;22723;22724;22725;22730;22731;22732;22733;22734;22735;22736;22737;22738;22739;22740;22741;2274…	4.05267e-36	10.2049	10.4119	8.62501	8.83199	Mesenchymal marker
FN1	Fibronectin;Fibronectin, Isoform 3;Fibronectin, Isoform 15;Fibronectin, Isoform 7;Fibronectin, Isoform 8;Fibronectin, Isoform 14;Fibronectin, Isoform 17;Fibronectin, Isoform 11;Fibronectin, Isoform 9;Fibronectin, Isoform 6;Fibronectin, Isoform 12;Fibronectin, Isoform 4;Fibronectin, Isoform 16;Fibronectin, Isoform 2;Fibronectin (Fragment);Fibronectin (Fragment)	P02751	P02751;P02751-3;P02751-15;P02751-7;P02751-8;P02751-14;P02751-17;P02751-11;P02751-9;P02751-6;P02751-12;P02751-4;P02751-16;P02751-2;H0Y7Z1;H0Y4K8	FN1	262.625	348;376;496;497;498;821;1280;1281;1282;4054;4535;4555;5284;5285;5328;5396;6612;7243;7492;8016;8283;8436;9344;9345;9915;9916;9957;10800;10801;10802;12488;12596;13140;13170;13305;13989;13990;13991;13992;13993;14305;15176;15177;15178;15179;15202;16007;16372;16373;16527;16528;17236;17424;17795;17814;20308;20309;20519;20520;20521;20769;20770;21437;21442;23154;23509;23633;23634;23995;23996;23997;24350;…	944;945;946;947;948;949;950;951;952;6797;6798;7830;7831;7832;7833;7834;7835;7836;7883;7884;9388;9389;9390;9391;9392;9393;9472;9473;9474;9475;9476;9478;9592;9593;12123;12124;13561;13562;13563;13564;13565;13566;13567;13568;13569;13570;13571;13572;13573;13574;13575;13576;14140;14141;14142;14143;14144;14145;14146;14147;14148;14149;14150;14152;14153;14154;14155;14156;14157;14158;14159;14160;14161;1539…	4.94471e-91	10.1117	10.3403	8.53177	8.7604	Mesenchymal marker
SNAI1													Mesenchymal marker
SNAI2	Zinc finger protein SNAI2	O43623	O43623	SNAI2	29.986	13370;29538	26114;60920	0.00046383					Mesenchymal marker
ACTA2	Actin, aortic smooth muscle;Actin, gamma-enteric smooth muscle;Actin, gamma-enteric smooth muscle;Actin, gamma-enteric smooth muscle, Isoform 2;Actin, gamma-enteric smooth muscle (Fragment);Actin, aortic smooth muscle (Fragment);Actin, aortic smooth muscle (Fragment);Actin, gamma-enteric smooth muscle;Actin, gamma-enteric smooth muscle	P62736	P62736;F8WCH0;P63267;P63267-2;C9JFL5;F6UVQ4;F6QUT6;F8WB63;B8ZZJ2	ACTA2;ACTG2	42.009	429;2136;4800;5549;5550;5551;5552;7550;7551;7626;7627;8363;8364;8365;10867;10868;17092;19084;20081;20082;20083;20084;20085;20086;21702;21703;23906;25325;25326;25488;25489;25490;36670;41916;41917;41918;41919;44319;44320;45126;50940;50941;50942	2707;2708;2709;2710;8374;8375;8376;9883;9884;9885;9886;9887;9888;9889;14269;14270;14271;14272;14273;14274;14275;14276;14277;14278;14279;14282;14283;14284;14285;14286;14287;14288;14289;14290;14291;14292;14293;14294;14295;14296;14297;14299;14300;14301;14302;14303;14304;14305;14306;14307;14308;14309;14310;14311;14312;14313;14316;14317;14318;14319;14320;14321;14322;14323;14324;14325;14326;14327;14328…	9.47615e-46	10.2097	10.5015	8.62976	8.92161	Mesenchymal marker
S100A4	Protein S100-A4	P26447	P26447	S100A4	11.729	2900;2901;11432;28324;42289	4375;4376;4377;4378;4379;22282;22283;22284;58567;87700	3.08231e-75	7.93914	8.71007	6.35925	7.13017	Mesenchymal marker
COL1A1	Collagen alpha-1(I) chain;NA	P02452	P02452;CON__Q862S4	COL1A1;NA	138.941	481;1377;3130;3131;6475;6535;6564;6565;7242;8144;10167;10168;15231;15527;15671;15672;15676;15677;15689;15836;15837;15840;15841;15994;16084;16256;16271;16272;16275;16276;16277;16280;16281;16282;16283;16291;16308;16326;16328;16329;16536;16537;16576;16577;17512;17513;17590;17591;17592;17745;17821;17871;18004;18005;18006;18013;18066;18068;18120;18289;18318;18319;18417;18419;18423;18828;18829;18848;18…	1163;4820;4821;4822;4823;4824;4825;4827;4828;4829;4830;4831;4832;4833;4834;4835;4836;4837;4838;4839;4840;4841;4842;4843;4844;4845;4846;4847;4848;4849;4850;4851;4852;4853;4854;4855;4856;4857;4858;4860;4861;4862;4863;4864;4865;4866;4867;4868;4869;4870;4871;4872;4873;4874;4875;4876;4877;4878;4879;4880;4881;4882;4883;11831;11832;11833;11961;11962;12014;12015;12016;12017;12018;13557;13558;13559;15632;…	4.07204e-08	9.48733	9.76049	7.90743	8.18059	Mesenchymal marker
COL3A1	Collagen alpha-1(III) chain;Collagen alpha-1(III) chain, Isoform 2;Collagen alpha-1(III) chain (Fragment)	P02461	P02461;P02461-2;H7C435	COL3A1	138.564	2158;2159;6605;6662;6686;6687;15525;15529;15530;15692;15696;15834;15835;15838;15842;15919;16012;16013;16081;16149;16151;16213;16214;16221;16222;16227;16228;16229;16230;16236;16237;16238;16261;16273;16274;16299;16305;16306;16307;16331;16332;16333;16334;16335;16353;16354;16538;16740;16774;16775;17240;17241;17504;17506;17507;17667;17714;17860;17861;17867;17868;18000;18001;18002;18091;18320;18418;184…	2750;2751;2752;2753;2754;2755;2756;2757;2758;2759;2761;2762;2763;12106;12107;12246;12247;12248;12250;12318;12319;12320;30604;30605;30611;30612;30613;30614;30615;30616;30617;30618;30619;30620;30621;30622;30623;30979;30980;30981;30990;31262;31263;31264;31265;31266;31273;31274;31280;31281;31433;31622;31623;31624;31730;31851;31852;31854;31855;31856;32000;32001;32002;32003;32004;32005;32006;32007;3200…	1.7009e-133	9.41681	9.9495	7.83691	8.3696	Mesenchymal marker
TWIST1													Mesenchymal marker
ZEB1													Mesenchymal marker
ZEB2													Mesenchymal marker
LAMB1	Laminin subunit beta-1;Laminin subunit beta-1;Laminin subunit beta-1;Laminin subunit beta-1	G3XAI2;P07942	G3XAI2;P07942;E7EPA6;E7EPA6	LAMB1	200.478	1183;1757;1758;1766;5375;6906;8725;8726;8727;9185;10243;10970;11071;12392;12804;14115;15641;21056;22853;23227;26932;27427;33359;33625;35386;36428;37772;40044;43244;43377;45349;45756;45808;50062;50159;51109;51521	720;2005;2006;2007;2008;9557;9558;12825;16790;16791;16792;16793;16794;17772;17773;19869;19870;21372;21373;21374;21375;21585;21586;21588;21589;24126;24127;24128;24967;27619;27620;30869;30870;42481;42483;46458;47235;47236;47237;55438;55439;55440;56549;56550;56551;56552;56553;68814;68815;69411;69412;73013;73014;73015;75166;75167;78144;78145;82928;82929;82930;90050;90334;90335;94763;95702;95810;95811…	1.31196e-16	8.96983	8.921	7.38993	7.3411	Mesenchymal marker
CDH1	Cadherin-1;Cadherin-1;Cadherin-1, Isoform 2;Cadherin-1;Cadherin-1;Cadherin-1;Cadherin-1;Cadherin-1 (Fragment);Cadherin-1, Isoform 2;Cadherin-1;Cadherin-1;Cadherin-1;Cadherin-1;Cadherin-1 (Fragment)	A0A087WXI5;P12830	A0A087WXI5;P12830;P12830-2;A0A087WX17;A0A087WU43;H3BNC6;H3BVI7;J3QKP1;P12830-2;A0A087WX17;A0A087WU43;H3BNC6;H3BVI7;J3QKP1	CDH1	100.027	1719;8370;18261;31132;31795;33164;35235;42221;43061;46032;46229;48431;50712	1907;1908;16090;16091;36380;64444;64445;68404;72770;72771;87555;89628;96313;96314;96315;96316;96722;96723;101230;101231;105873	4.75702e-152	7.87006	8.46429	6.29016	6.88439	Epithelial marker
KRT8													Epithelial marker
KRT9													Epithelial marker
KRT18	Keratin, type I cytoskeletal 18;Keratin, type I cytoskeletal 18;NA;NA;Keratin, type I cuticular Ha5;NA;Keratin, type I cuticular Ha5	P05783	P05783;F8VZY9;CON__H-INV:HIT000015463;CON__Q92764;C4AM86;CON__Q497I4;Q92764	KRT18;NA;KRT35	48.058	732;4045;4046;4318;8811;12741;12745;16755;16756;16757;16758;17539;17540;24656;25179;27526;27527;27528;33521;36132;37850;37851;38372;38373;38453;40182;41458;44646;44647;44648;46419;48946;49794;49795;49796;49797;49798;49799;51453;51454	6780;6781;6782;7354;7355;16987;16988;24826;24827;24828;24829;24830;24831;24832;24833;33182;33184;33185;33186;33187;33188;33189;34949;34950;34952;34953;34954;34955;34956;34957;34958;50419;50420;51555;51556;51557;56771;56772;56773;56774;56775;56776;56777;56778;56779;56780;56781;56782;56784;56785;56786;56787;56788;56789;56790;56791;56792;69197;69198;74502;74503;74504;74505;74506;74509;78315;78316;78…	4.87553e-157	9.375	9.52242	7.7951	7.94252	Epithelial marker
CTNB1	Beta-catenin-like protein 1;Beta-catenin-like protein 1;Beta-catenin-like protein 1, Isoform 4;Beta-catenin-like protein 1, Isoform 3;Beta-catenin-like protein 1, Isoform 2;Beta-catenin-like protein 1 (Fragment);Beta-catenin-like protein 1, Isoform 3;Beta-catenin-like protein 1, Isoform 2;Beta-catenin-like protein 1 (Fragment);Beta-catenin-like protein 1, Isoform 3;Beta-catenin-like protein 1, Is…	A0A087WUB9;Q8WYA6;Q8WYA6-4	A0A087WUB9;Q8WYA6;Q8WYA6-4;Q8WYA6-3;Q8WYA6-2;A2A2P1;Q8WYA6-3;Q8WYA6-2;A2A2P1;Q8WYA6-3;Q8WYA6-2;A2A2P1	CTNNBL1	65.703	10497;15259;28045;46784	20353;29995;29996;57878;97986	0	7.62815	7.68065	6.04825	6.10075	Epithelial marker
COL4A1	Collagen alpha-1(IV) chain;Collagen alpha-1(IV) chain (Fragment);Collagen alpha-5(IV) chain;Collagen alpha-5(IV) chain, Isoform 2	P02462	P02462;A0A3B3ISV3;P29400;P29400-2	COL4A1;COL4A5	160.611	2389;15977;16259;16539;20202;22422;23818	3277;3278;3279;31549;31550;32123;32764;32765;40671;45557;45558;45559;45560;48581;48582	8.63931e-76	7.70935	8.27118	6.12945	6.69129	Epithelial marker
MUC1													Epithelial marker
LAMA5	Laminin subunit alpha-5;Laminin subunit alpha-5, Isoform 2;Laminin subunit alpha-5 (Fragment)	O15230	O15230;O15230-2;A0A087WYH7	LAMA5	399.737	427;2074;2425;2504;2665;4667;6041;6808;7108;7265;7775;8011;8070;8071;8425;8460;12088;13902;13999;14065;15475;16038;17446;18020;18134;18200;18435;20399;20550;22227;22300;23817;25000;25098;25901;27746;29667;29929;30459;36660;41467;41666;43454;43476;43499;43743;43902;44832;46389;47948;48050;48051;48308;49586;49769;49807;50051	2605;2606;3382;3383;3384;3385;3386;3580;3581;3909;8100;8101;10912;12589;12590;13261;13619;13620;13621;13622;14872;15377;15378;15379;15380;15487;15488;16195;16196;16267;23565;27204;27205;27206;27406;27407;27528;30508;30509;30510;31661;34791;35851;35852;36094;36095;36096;36212;36213;36717;36718;41104;41105;41106;41450;45156;45292;45293;45294;48579;48580;51204;51205;51399;51400;53155;53156;53157;531…	6.25329e-120	8.9419	8.89961	7.362	7.31971	Epithelial marker
SDC1													Epithelial marker
OCLN	Occludin;Occludin;Occludin, Isoform 4;Occludin, Isoform 3;Occludin, Isoform 5;Occludin, Isoform 2;Occludin, Isoform 3;Occludin, Isoform 5;Occludin, Isoform 2;Occludin, Isoform 3;Occludin, Isoform 5;Occludin, Isoform 2	A0A0G2JMZ8;Q16625;Q16625-4	A0A0G2JMZ8;Q16625;Q16625-4;Q16625-3;Q16625-5;Q16625-2;Q16625-3;Q16625-5;Q16625-2;Q16625-3;Q16625-5;Q16625-2	OCLN	59.13	10544;11035;13325;40362;51204	20448;20449;20450;20451;21515;26033;26034;83717;106920;106921	4.75702e-152	7.59375	7.9922	6.01385	6.41231	Epithelial marker
DSP	Desmoplakin;Desmoplakin, Isoform DSPIa;Desmoplakin, Isoform DPII	P15924	P15924;P15924-3;P15924-2	DSP	331.774	423;512;613;1322;1732;1754;1760;1939;2688;3143;3144;3707;4041;4129;4532;5008;5417;5450;6328;7322;7672;7725;7890;8847;9695;10563;10564;10789;10794;11036;11763;11764;11794;11887;12479;12772;12774;13265;13974;13975;14331;14353;14502;15865;16436;16699;16700;17054;17184;17417;17526;17527;18786;18787;19011;20428;20429;20524;21170;21246;23069;23252;23386;23392;23393;23566;25161;25956;25957;25958;27214;2…	1054;1932;1933;1985;1986;1987;1988;1989;2315;2316;3951;3952;3953;4904;4905;4906;4907;4908;6105;6773;6935;6936;6937;6938;7825;8840;8841;8842;9639;9640;9701;11525;13734;13735;14766;14767;14768;15148;17057;17058;17059;18766;20497;20498;20499;20500;20501;20502;20503;20504;20987;20988;21516;21517;22960;22961;23011;23012;23187;24309;24310;24901;24904;24905;25910;27361;27362;27363;28109;28147;28148;2814…	1.35964e-105	8.94825	8.93291	7.36835	7.35302	Epithelial marker
DSG3													Epithelial marker
DSC	Desmocollin-2;Desmocollin-2;Desmocollin-2, Isoform 2B;Desmocollin-2, Isoform 2B	A0A3B3ISU0;Q02487	A0A3B3ISU0;Q02487;Q02487-2;Q02487-2	DSC2	83.817	5115;7604;8414;11800;16719;17945;19169;21963;21964;24446;29909;29975;33448;33867;35712;37683;37687;43687;44264;46573;49161;49189;51320	9024;9025;14433;16170;23025;23026;23027;23028;33104;33105;35697;35698;38268;38269;38270;38271;44504;44505;49954;49955;61683;61684;61685;61813;61814;69017;69889;69890;73663;77960;77961;77962;77963;91085;92201;92203;97535;97536;97537;102796;102849;102850;107129;107130;107131;107132	2.51918e-15	8.04387	8.51019	6.46397	6.93029	Epithelial marker
ZO-1	Tight junction protein 1 (Zona occludens 1), isoform CRA_a;Tight junction protein ZO-1;Tight junction protein ZO-1 (Fragment);Tight junction protein 1 (Zona occludens 1), isoform CRA_d;Tight junction protein ZO-1 (Fragment);Tight junction protein ZO-1 (Fragment);Tight junction protein 1 (Zona occludens 1), isoform CRA_d;Tight junction protein ZO-1 (Fragment)	G3V1L9;Q07157	G3V1L9;Q07157;H0Y3R8;H0YKB1;H0YLT6;H0Y3R8;H0YKB1;H0YLT6	TJP1	197.459	1417;1418;1588;1798;2641;7231;7842;7854;9163;9678;10320;10863;12540;13763;13764;16128;16341;16769;19155;19298;22572;23704;24908;25131;25159;25783;26741;28675;29907;34258;35401;35938;36048;36160;36983;39688;41150;41427;42916;44495;44693;45100;45107;47619;47807;47811;50020;50082	1239;1240;1241;1636;2062;2063;3866;3867;13530;15055;15056;15057;15058;15059;15083;15084;17731;17732;18739;18740;20007;20008;21136;21137;24419;26906;26907;26908;31815;32304;33209;33210;38246;38505;38506;45950;48325;50923;50925;50926;51467;51512;52876;55006;59147;61679;61680;70763;70764;73039;74101;74359;74360;74573;76483;76484;82240;82242;85255;85782;85783;89207;89208;92746;92747;93403;94224;94225…	0	8.29169	8.16803	6.7118	6.58813	Epithelial marker
